# Supplementary material for: Crystal structure and Hirshfeld surface analysis of 4-bromo-2-[3-methyl-5-(2,4,6-tri­methyl­benz­yl)oxazolidin-2-yl]phenol
Source: Acta Crystallogr E Crystallogr Commun. 2022 Jun 10;78(Pt 7):695–8. doi: 10.1107/S2056989022005928 (PMC9260360; doi:10.1107/S2056989022005928)
Supplement: Supplementary file 1 [file e-78-00695-sup1.cif]

##############################################################################
#                                                                            #
# This CIF contains the data in a paper accepted for publication in          #
# Acta Crystallographica Section E. It conforms to the requirements of       #
# Notes for Authors for Acta Crystallographica Section E, and has been       #
# peer reviewed under the auspices of the IUCr Commission on Journals.       #
#                                                                            #
# Full details of the Crystallographic Information File format               #
# are given in the paper "The Crystallographic Information File (CIF):       #
# a New Standard Archive File for Crystallography" by S. R. Hall, F. H.      #
# Allen and I. D. Brown [Acta Cryst. (1991), A47, 655-685].                  #
#                                                                            #
# The current version of the core CIF dictionary is obtainable from          #
# ftp://ftp.iucr.org/pub/cif_core.dic.                                       #
#                                                                            #
# Software is freely available for graphical display of the structure(s)     #
# in this CIF. For information consult the CIF software page                 #
# http://www.iucr.org/resources/cif/software.                                #
#                                                                            #
# This file may be used for bona fide research purposes within the           #
# scientific community so long as proper attribution is given to the journal # 
# article from which it was obtained.                                        #
#                                                                            #
##############################################################################
data_I
_audit_creation_method     SHELXL-2013
_journal_date_recd_electronic     2022-05-26
_journal_date_accepted     2022-06-02
_journal_name_full     'Acta Crystallographica, Section E'
_journal_year     2022
_journal_volume     78
_journal_issue      7
_journal_page_first     0
_journal_page_last     0
_journal_paper_category     GO
_journal_paper_doi     10.1107/S2056989022005928
_journal_coeditor_code     TX2051
_publ_contact_author_name     'Ajaya Bhattarai'
_publ_contact_author_address
;
Department of Chemistry,
M.M.A.M.C (Tribhuvan University) Biratnagar,
Nepal
;
_publ_contact_author_email     'ajaya.bhattarai@mmamc.tu.edu.np'
_publ_contact_author_fax     ?
_publ_contact_author_phone     ?
_publ_section_title
;
Crystal structure and Hirshfeld surface analysis of
4-bromo-2-[3-methyl-5-(2,4,6-trimethylbenzyl)oxazolidin-2-yl]phenol
;
_publ_section_title_footnote     .
loop_
    _publ_author_name
    _publ_author_address
    'Ali N. Khalilov'
;
"Composite Materials" Scientific Research Center,
Azerbaijan State Economic University (UNEC),
H. Aliyev str. 135, Az 1063,
Baku, Azerbaijan
Department of Chemistry,
Baku State University,
Z. Khalilov str. 23, Az,
1148 Baku,
Azerbaijan
;
    'Victor N. Khrustalev'
;
Peoples' Friendship University of Russia (RUDN University),
Miklukho-Maklay St. 6, Moscow, 117198
Russian Federation
N. D. Zelinsky Institute of Organic Chemistry RAS,
Leninsky Prosp. 47, Moscow, 119991
Russian Federation
;
    'Elena A. Fortalnova'
;
Peoples' Friendship University of Russia (RUDN University),
Miklukho-Maklay St. 6, Moscow, 117198,
Russian Federation
;
    'Akkurt, Mehmet'
;
Department of Physics,
Faculty of Sciences,
Erciyes University,
38039 Kayseri,
Turkey
;
    'Sema \"Ozt\"urk Y\?ild\?ir\?im'
;
Department of Physics,
Faculty of Science,
Eskisehir Technical University,
Yunus Emre Campus 26470 Eskisehir
Turkey
Department of Physics,
Faculty of Science,
Erciyes University,
38039 Kayseri
Turkey
;
    'Ajaya Bhattarai'
;
Department of Chemistry,
M.M.A.M.C (Tribhuvan University) Biratnagar,
Nepal
;
    '\.Ibrahim G. Mamedov'
;
Department of Chemistry,
Baku State University,
Z. Khalilov str. 23, Az,
1148 Baku,
Azerbaijan
;
_publ_section_synopsis
;
In the crystal, neighboring molecules are linked into layers parallel to the
(200) plane <i>via</i> C---H...O hydrogen bonds and C---H...\p interactions.
van der Waals interactions between parallel molecular layers help to strengthen
the packing.
;
_chemical_name_systematic
;
4-Bromo-2-[3-methyl-5-(2,4,6-trimethylbenzyl)oxazolidin-2-yl]phenol
;
_chemical_name_common     ?
_chemical_formula_moiety     'C20 H24 Br N O2'
_chemical_formula_sum     'C20 H24 Br N O2'
_chemical_formula_iupac     'C20 H24 Br N O2'
_chemical_formula_weight     390.30
_chemical_melting_point     ?
_space_group_crystal_system     monoclinic
_space_group_name_H-M_alt     'P 21/c'
_space_group_name_Hall     '-P 2ybc'
loop_
    _space_group_symop_operation_xyz
    'x, y, z'
    '-x, y+1/2, -z+1/2'
    '-x, -y, -z'
    'x, -y-1/2, z-1/2'
_cell_length_a     21.1019(3)
_cell_length_b     9.01359(11)
_cell_length_c     10.03985(11)
_cell_angle_alpha     90
_cell_angle_beta     96.1425(11)
_cell_angle_gamma     90
_cell_volume     1898.66(4)
_cell_formula_units_Z     4
_cell_measurement_reflns_used     13703
_cell_measurement_theta_min     2.14
_cell_measurement_theta_max     78.56
_cell_measurement_temperature     100(2)
_exptl_crystal_description     needle
_exptl_crystal_colour     colourless
_exptl_crystal_size_max     0.32
_exptl_crystal_size_mid     0.04
_exptl_crystal_size_min     0.03
_exptl_crystal_density_diffrn     1.365
_exptl_crystal_density_meas     ?
_exptl_crystal_density_method     ?
_exptl_crystal_F_000     808
_exptl_absorpt_coefficient_mu     3.033
_exptl_absorpt_correction_type     multi-scan
_exptl_absorpt_process_details
;
(CrysAlisPro; Rigaku OD, 2021)
;
_exptl_absorpt_correction_T_min     0.424
_exptl_absorpt_correction_T_max     0.882
_exptl_special_details
;
CrysAlisPro 1.171.41.117a (Rigaku OD, 2021)
Empirical absorption correction using spherical harmonics,
implemented in SCALE3 ABSPACK scaling algorithm.
;
_diffrn_ambient_temperature     100(2)
_diffrn_source     'micro-focus sealed X-ray tube'
_diffrn_radiation_type     CuK\a
_diffrn_radiation_wavelength     1.54184
_diffrn_measurement_device_type     'XtaLAB Synergy, Dualflex, HyPix'
_diffrn_measurement_method     '\f and \w'
_diffrn_detector_area_resol_mean     ?
_diffrn_reflns_number     21431
_diffrn_reflns_av_R_equivalents     0.0428
_diffrn_reflns_av_unetI/netI     0.0314
_diffrn_reflns_theta_min     2.106
_diffrn_reflns_theta_max     79.607
_diffrn_reflns_theta_full     67.684
_diffrn_measured_fraction_theta_max     0.994
_diffrn_measured_fraction_theta_full     1.000
_diffrn_reflns_limit_h_min     -25
_diffrn_reflns_limit_h_max     26
_diffrn_reflns_limit_k_min     -11
_diffrn_reflns_limit_k_max     11
_diffrn_reflns_limit_l_min     -12
_diffrn_reflns_limit_l_max     10
_diffrn_standards_number     0
_diffrn_standards_interval_count     0
_diffrn_standards_interval_time     0
_diffrn_standards_decay_%     0
_refine_special_details     ?
_reflns_number_total     4096
_reflns_number_gt     3783
_reflns_threshold_expression     'I > 2\s(I)'
_refine_ls_structure_factor_coef     Fsqd
_refine_ls_matrix_type     full
_refine_ls_R_factor_all     0.0357
_refine_ls_R_factor_gt     0.0334
_refine_ls_wR_factor_gt     0.0942
_refine_ls_wR_factor_ref     0.0958
_refine_ls_goodness_of_fit_ref     1.072
_refine_ls_restrained_S_all     1.072
_refine_ls_number_reflns     4096
_refine_ls_number_parameters     225
_refine_ls_number_restraints     0
_refine_ls_hydrogen_treatment     mixed
_refine_ls_weighting_scheme     calc
_refine_ls_weighting_details
                 'w=1/[\s^2^(Fo^2^)+(0.055P)^2^+1.11P] where P=(Fo^2^+2Fc^2^)/3'
_atom_sites_solution_hydrogens     mixed
_atom_sites_solution_primary     difmap
_atom_sites_solution_secondary     difmap
_refine_ls_shift/su_max     0.001
_refine_ls_shift/su_mean     0.000
_refine_diff_density_max     0.584
_refine_diff_density_min     -0.597
_refine_ls_extinction_method     none
_refine_ls_extinction_coef     .
loop_
    _atom_type_symbol
    _atom_type_description
    _atom_type_scat_dispersion_real
    _atom_type_scat_dispersion_imag
    _atom_type_scat_source
    'C' 'C' 0.0181 0.0091
                         'International Tables Vol C Tables 4.2.6.8 and 6.1.1.4'
    'H' 'H' 0.0000 0.0000
                         'International Tables Vol C Tables 4.2.6.8 and 6.1.1.4'
    'Br' 'Br' -0.6763 1.2805
                         'International Tables Vol C Tables 4.2.6.8 and 6.1.1.4'
    'N' 'N' 0.0311 0.0180
                         'International Tables Vol C Tables 4.2.6.8 and 6.1.1.4'
    'O' 'O' 0.0492 0.0322
                         'International Tables Vol C Tables 4.2.6.8 and 6.1.1.4'
_computing_data_collection
;
CrysAlisPro (Rigaku OD, 2021)
;
_computing_cell_refinement
;
CrysAlisPro (Rigaku OD, 2021)
;
_computing_data_reduction
;
CrysAlisPro (Rigaku OD, 2021)
;
_computing_structure_solution
;
SHELXT (Sheldrick, 2015a)
;
_computing_structure_refinement
;
SHELXL2018 (Sheldrick, 2015b)
;
_computing_molecular_graphics
;
ORTEP-3 for Windows (Farrugia, 2012)
;
_computing_publication_material
;
PLATON (Spek, 2020)
;
loop_
    _atom_site_type_symbol
    _atom_site_label
    _atom_site_fract_x
    _atom_site_fract_y
    _atom_site_fract_z
    _atom_site_U_iso_or_equiv
    _atom_site_adp_type
    _atom_site_calc_flag
    _atom_site_occupancy
    _atom_site_disorder_assembly
    _atom_site_disorder_group
    Br Br1 0.54220(2) 0.31515(2) 0.43375(2) 0.02813(9) Uani d 1 . .
    O O1 0.27633(7) 0.25150(17) 0.58702(14) 0.0298(3) Uani d 1 . .
    C C2 0.32957(9) 0.1726(2) 0.65118(19) 0.0232(4) Uani d 1 . .
    H H2 0.3517 0.2334 0.7256 0.028 Uiso calc 1 . .
    N N3 0.30119(8) 0.03941(18) 0.70533(15) 0.0240(3) Uani d 1 . .
    C C4 0.24396(10) 0.0998(2) 0.7578(2) 0.0286(4) Uani d 1 . .
    H H4A 0.2548 0.1518 0.8441 0.034 Uiso calc 1 . .
    H H4B 0.2124 0.0210 0.7696 0.034 Uiso calc 1 . .
    C C5 0.21970(10) 0.2075(2) 0.6467(2) 0.0275(4) Uani d 1 . .
    H H5 0.1901 0.1541 0.5785 0.033 Uiso calc 1 . .
    C C6 0.37483(9) 0.1367(2) 0.54907(18) 0.0226(4) Uani d 1 . .
    C C7 0.42805(9) 0.2251(2) 0.53991(18) 0.0235(4) Uani d 1 . .
    H H7 0.4364 0.3066 0.5991 0.028 Uiso calc 1 . .
    C C8 0.46904(9) 0.1942(2) 0.44404(19) 0.0229(4) Uani d 1 . .
    C C9 0.45780(9) 0.0753(2) 0.35676(18) 0.0238(4) Uani d 1 . .
    H H9 0.4865 0.0541 0.2925 0.029 Uiso calc 1 . .
    C C10 0.40439(10) -0.0118(2) 0.36452(18) 0.0255(4) Uani d 1 . .
    H H10 0.3961 -0.0925 0.3043 0.031 Uiso calc 1 . .
    C C11 0.36252(9) 0.0175(2) 0.45995(18) 0.0237(4) Uani d 1 . .
    O O11 0.31123(7) -0.07205(17) 0.46493(15) 0.0287(3) Uani d 1 . .
    H H11 0.2980(17) -0.053(4) 0.536(4) 0.050(9) Uiso d 1 . .
    C C12 0.34457(10) -0.0365(2) 0.8069(2) 0.0295(4) Uani d 1 . .
    H H12A 0.3823 -0.0707 0.7665 0.044 Uiso calc 1 . .
    H H12B 0.3228 -0.1218 0.8418 0.044 Uiso calc 1 . .
    H H12C 0.3577 0.0323 0.8803 0.044 Uiso calc 1 . .
    C C13 0.18595(10) 0.3429(2) 0.6965(2) 0.0293(4) Uani d 1 . .
    H H13A 0.1502 0.3093 0.7453 0.035 Uiso calc 1 . .
    H H13B 0.2162 0.3982 0.7606 0.035 Uiso calc 1 . .
    C C14 0.16029(10) 0.4466(2) 0.5851(2) 0.0288(4) Uani d 1 . .
    C C15 0.19383(11) 0.5761(2) 0.5574(2) 0.0301(4) Uani d 1 . .
    C C16 0.16792(12) 0.6723(3) 0.4563(2) 0.0361(5) Uani d 1 . .
    H H16 0.1904 0.7603 0.4389 0.043 Uiso calc 1 . .
    C C17 0.11055(12) 0.6426(3) 0.3812(3) 0.0430(6) Uani d 1 . .
    C C18 0.07858(11) 0.5135(4) 0.4079(3) 0.0452(6) Uani d 1 . .
    H H18 0.0393 0.4915 0.3564 0.054 Uiso calc 1 . .
    C C19 0.10236(10) 0.4145(3) 0.5084(2) 0.0365(5) Uani d 1 . .
    C C20 0.25709(13) 0.6141(3) 0.6335(2) 0.0393(5) Uani d 1 . .
    H H20A 0.2512 0.6344 0.7273 0.059 Uiso calc 1 . .
    H H20B 0.2748 0.7021 0.5938 0.059 Uiso calc 1 . .
    H H20C 0.2865 0.5304 0.6291 0.059 Uiso calc 1 . .
    C C21 0.08362(15) 0.7492(5) 0.2732(3) 0.0650(10) Uani d 1 . .
    H H21A 0.0776 0.8468 0.3131 0.097 Uiso calc 1 . .
    H H21B 0.0425 0.7119 0.2318 0.097 Uiso calc 1 . .
    H H21C 0.1133 0.7581 0.2050 0.097 Uiso calc 1 . .
    C C22 0.06445(12) 0.2765(4) 0.5315(3) 0.0523(7) Uani d 1 . .
    H H22A 0.0859 0.1897 0.4985 0.079 Uiso calc 1 . .
    H H22B 0.0217 0.2853 0.4835 0.079 Uiso calc 1 . .
    H H22C 0.0611 0.2651 0.6276 0.079 Uiso calc 1 . .
loop_
    _atom_site_aniso_label
    _atom_site_aniso_U_11
    _atom_site_aniso_U_22
    _atom_site_aniso_U_33
    _atom_site_aniso_U_12
    _atom_site_aniso_U_13
    _atom_site_aniso_U_23
    Br1 0.02612(13) 0.02966(14) 0.02922(14) -0.00322(7) 0.00584(9) 0.00477(7)
    O1 0.0269(7) 0.0344(8) 0.0296(7) 0.0054(6) 0.0103(6) 0.0108(6)
    C2 0.0242(9) 0.0241(9) 0.0216(8) -0.0010(7) 0.0035(7) 0.0011(7)
    N3 0.0258(8) 0.0261(8) 0.0201(7) -0.0015(6) 0.0024(6) 0.0029(6)
    C4 0.0291(9) 0.0332(10) 0.0245(9) -0.0019(8) 0.0076(7) 0.0037(8)
    C5 0.0270(10) 0.0315(10) 0.0249(9) -0.0003(8) 0.0068(7) 0.0021(8)
    C6 0.0254(9) 0.0250(9) 0.0173(8) 0.0018(7) 0.0018(6) 0.0021(7)
    C7 0.0269(9) 0.0231(8) 0.0201(8) 0.0005(7) 0.0007(7) 0.0015(7)
    C8 0.0223(9) 0.0250(9) 0.0212(9) -0.0002(7) 0.0014(7) 0.0040(7)
    C9 0.0257(9) 0.0273(9) 0.0183(8) 0.0048(7) 0.0018(6) 0.0014(7)
    C10 0.0296(9) 0.0266(9) 0.0197(8) 0.0039(8) 0.0005(7) -0.0025(7)
    C11 0.0260(9) 0.0238(9) 0.0209(8) -0.0015(7) 0.0002(7) 0.0039(7)
    O11 0.0297(7) 0.0317(8) 0.0249(7) -0.0075(6) 0.0040(6) -0.0043(6)
    C12 0.0347(10) 0.0290(10) 0.0239(9) 0.0027(8) -0.0009(8) 0.0043(8)
    C13 0.0312(10) 0.0322(10) 0.0260(10) 0.0005(8) 0.0093(8) 0.0018(8)
    C14 0.0282(9) 0.0335(10) 0.0264(9) 0.0076(8) 0.0109(7) 0.0004(8)
    C15 0.0369(11) 0.0319(10) 0.0231(9) 0.0056(8) 0.0102(8) -0.0007(8)
    C16 0.0421(13) 0.0376(12) 0.0314(11) 0.0092(9) 0.0167(10) 0.0062(9)
    C17 0.0364(12) 0.0587(15) 0.0361(12) 0.0159(11) 0.0142(10) 0.0169(11)
    C18 0.0252(10) 0.0668(17) 0.0435(13) 0.0095(11) 0.0032(9) 0.0111(12)
    C19 0.0240(9) 0.0471(13) 0.0392(11) 0.0059(9) 0.0072(8) 0.0041(10)
    C20 0.0515(14) 0.0358(12) 0.0306(11) -0.0086(10) 0.0039(10) -0.0001(9)
    C21 0.0446(15) 0.094(3) 0.0574(17) 0.0211(17) 0.0119(13) 0.0422(19)
    C22 0.0265(11) 0.0609(17) 0.0689(18) -0.0046(12) 0.0016(11) 0.0095(15)
_geom_special_details
;
 All esds (except the esd in the dihedral angle between two l.s. planes)
 are estimated using the full covariance matrix.  The cell esds are taken
 into account individually in the estimation of esds in distances, angles
 and torsion angles; correlations between esds in cell parameters are only
 used when they are defined by crystal symmetry.  An approximate (isotropic)
 treatment of cell esds is used for estimating esds involving l.s. planes.
;
loop_
    _geom_bond_atom_site_label_1
    _geom_bond_atom_site_label_2
    _geom_bond_site_symmetry_2
    _geom_bond_distance
    _geom_bond_publ_flag
    Br1 C8 . 1.9019(19) ?
    O1 C2 . 1.424(2) ?
    O1 C5 . 1.448(2) ?
    C2 N3 . 1.472(2) ?
    C2 C6 . 1.509(3) ?
    C2 H2 . 1.0000 ?
    N3 C12 . 1.465(2) ?
    N3 C4 . 1.472(3) ?
    C4 C5 . 1.525(3) ?
    C4 H4A . 0.9900 ?
    C4 H4B . 0.9900 ?
    C5 C13 . 1.524(3) ?
    C5 H5 . 1.0000 ?
    C6 C7 . 1.388(3) ?
    C6 C11 . 1.404(3) ?
    C7 C8 . 1.389(3) ?
    C7 H7 . 0.9500 ?
    C8 C9 . 1.388(3) ?
    C9 C10 . 1.383(3) ?
    C9 H9 . 0.9500 ?
    C10 C11 . 1.396(3) ?
    C10 H10 . 0.9500 ?
    C11 O11 . 1.356(2) ?
    O11 H11 . 0.81(4) ?
    C12 H12A . 0.9800 ?
    C12 H12B . 0.9800 ?
    C12 H12C . 0.9800 ?
    C13 C14 . 1.513(3) ?
    C13 H13A . 0.9900 ?
    C13 H13B . 0.9900 ?
    C14 C19 . 1.404(3) ?
    C14 C15 . 1.407(3) ?
    C15 C16 . 1.401(3) ?
    C15 C20 . 1.505(3) ?
    C16 C17 . 1.382(4) ?
    C16 H16 . 0.9500 ?
    C17 C18 . 1.385(4) ?
    C17 C21 . 1.513(4) ?
    C18 C19 . 1.399(4) ?
    C18 H18 . 0.9500 ?
    C19 C22 . 1.510(4) ?
    C20 H20A . 0.9800 ?
    C20 H20B . 0.9800 ?
    C20 H20C . 0.9800 ?
    C21 H21A . 0.9800 ?
    C21 H21B . 0.9800 ?
    C21 H21C . 0.9800 ?
    C22 H22A . 0.9800 ?
    C22 H22B . 0.9800 ?
    C22 H22C . 0.9800 ?
loop_
    _geom_angle_atom_site_label_1
    _geom_angle_atom_site_label_2
    _geom_angle_atom_site_label_3
    _geom_angle_site_symmetry_1
    _geom_angle_site_symmetry_3
    _geom_angle
    _geom_angle_publ_flag
    C2 O1 C5 . . 108.79(14) ?
    O1 C2 N3 . . 104.01(15) ?
    O1 C2 C6 . . 109.02(15) ?
    N3 C2 C6 . . 112.83(16) ?
    O1 C2 H2 . . 110.3 ?
    N3 C2 H2 . . 110.3 ?
    C6 C2 H2 . . 110.3 ?
    C12 N3 C2 . . 112.92(16) ?
    C12 N3 C4 . . 113.51(15) ?
    C2 N3 C4 . . 102.26(15) ?
    N3 C4 C5 . . 101.41(15) ?
    N3 C4 H4A . . 111.5 ?
    C5 C4 H4A . . 111.5 ?
    N3 C4 H4B . . 111.5 ?
    C5 C4 H4B . . 111.5 ?
    H4A C4 H4B . . 109.3 ?
    O1 C5 C13 . . 110.61(17) ?
    O1 C5 C4 . . 104.45(16) ?
    C13 C5 C4 . . 113.71(17) ?
    O1 C5 H5 . . 109.3 ?
    C13 C5 H5 . . 109.3 ?
    C4 C5 H5 . . 109.3 ?
    C7 C6 C11 . . 119.50(17) ?
    C7 C6 C2 . . 119.82(17) ?
    C11 C6 C2 . . 120.64(17) ?
    C6 C7 C8 . . 119.94(18) ?
    C6 C7 H7 . . 120.0 ?
    C8 C7 H7 . . 120.0 ?
    C9 C8 C7 . . 121.00(18) ?
    C9 C8 Br1 . . 119.54(14) ?
    C7 C8 Br1 . . 119.46(15) ?
    C10 C9 C8 . . 119.20(17) ?
    C10 C9 H9 . . 120.4 ?
    C8 C9 H9 . . 120.4 ?
    C9 C10 C11 . . 120.70(18) ?
    C9 C10 H10 . . 119.7 ?
    C11 C10 H10 . . 119.7 ?
    O11 C11 C10 . . 118.61(18) ?
    O11 C11 C6 . . 121.74(17) ?
    C10 C11 C6 . . 119.65(18) ?
    C11 O11 H11 . . 105(2) ?
    N3 C12 H12A . . 109.5 ?
    N3 C12 H12B . . 109.5 ?
    H12A C12 H12B . . 109.5 ?
    N3 C12 H12C . . 109.5 ?
    H12A C12 H12C . . 109.5 ?
    H12B C12 H12C . . 109.5 ?
    C14 C13 C5 . . 113.25(17) ?
    C14 C13 H13A . . 108.9 ?
    C5 C13 H13A . . 108.9 ?
    C14 C13 H13B . . 108.9 ?
    C5 C13 H13B . . 108.9 ?
    H13A C13 H13B . . 107.7 ?
    C19 C14 C15 . . 119.3(2) ?
    C19 C14 C13 . . 120.0(2) ?
    C15 C14 C13 . . 120.7(2) ?
    C16 C15 C14 . . 119.4(2) ?
    C16 C15 C20 . . 118.9(2) ?
    C14 C15 C20 . . 121.7(2) ?
    C17 C16 C15 . . 121.8(2) ?
    C17 C16 H16 . . 119.1 ?
    C15 C16 H16 . . 119.1 ?
    C16 C17 C18 . . 118.2(2) ?
    C16 C17 C21 . . 120.5(3) ?
    C18 C17 C21 . . 121.3(3) ?
    C17 C18 C19 . . 122.1(2) ?
    C17 C18 H18 . . 119.0 ?
    C19 C18 H18 . . 119.0 ?
    C18 C19 C14 . . 119.2(2) ?
    C18 C19 C22 . . 118.8(2) ?
    C14 C19 C22 . . 122.0(2) ?
    C15 C20 H20A . . 109.5 ?
    C15 C20 H20B . . 109.5 ?
    H20A C20 H20B . . 109.5 ?
    C15 C20 H20C . . 109.5 ?
    H20A C20 H20C . . 109.5 ?
    H20B C20 H20C . . 109.5 ?
    C17 C21 H21A . . 109.5 ?
    C17 C21 H21B . . 109.5 ?
    H21A C21 H21B . . 109.5 ?
    C17 C21 H21C . . 109.5 ?
    H21A C21 H21C . . 109.5 ?
    H21B C21 H21C . . 109.5 ?
    C19 C22 H22A . . 109.5 ?
    C19 C22 H22B . . 109.5 ?
    H22A C22 H22B . . 109.5 ?
    C19 C22 H22C . . 109.5 ?
    H22A C22 H22C . . 109.5 ?
    H22B C22 H22C . . 109.5 ?
loop_
    _geom_torsion_atom_site_label_1
    _geom_torsion_atom_site_label_2
    _geom_torsion_atom_site_label_3
    _geom_torsion_atom_site_label_4
    _geom_torsion_site_symmetry_1
    _geom_torsion_site_symmetry_2
    _geom_torsion_site_symmetry_3
    _geom_torsion_site_symmetry_4
    _geom_torsion
    _geom_torsion_publ_flag
    C5 O1 C2 N3 . . . . 23.8(2) ?
    C5 O1 C2 C6 . . . . 144.39(16) ?
    O1 C2 N3 C12 . . . . -163.70(15) ?
    C6 C2 N3 C12 . . . . 78.3(2) ?
    O1 C2 N3 C4 . . . . -41.36(18) ?
    C6 C2 N3 C4 . . . . -159.35(16) ?
    C12 N3 C4 C5 . . . . 163.78(17) ?
    C2 N3 C4 C5 . . . . 41.84(18) ?
    C2 O1 C5 C13 . . . . 125.28(18) ?
    C2 O1 C5 C4 . . . . 2.6(2) ?
    N3 C4 C5 O1 . . . . -27.6(2) ?
    N3 C4 C5 C13 . . . . -148.32(17) ?
    O1 C2 C6 C7 . . . . 98.9(2) ?
    N3 C2 C6 C7 . . . . -146.13(17) ?
    O1 C2 C6 C11 . . . . -79.0(2) ?
    N3 C2 C6 C11 . . . . 36.0(2) ?
    C11 C6 C7 C8 . . . . -0.7(3) ?
    C2 C6 C7 C8 . . . . -178.59(17) ?
    C6 C7 C8 C9 . . . . -0.2(3) ?
    C6 C7 C8 Br1 . . . . -179.44(14) ?
    C7 C8 C9 C10 . . . . 1.0(3) ?
    Br1 C8 C9 C10 . . . . -179.76(14) ?
    C8 C9 C10 C11 . . . . -0.9(3) ?
    C9 C10 C11 O11 . . . . -179.15(17) ?
    C9 C10 C11 C6 . . . . -0.1(3) ?
    C7 C6 C11 O11 . . . . 179.93(17) ?
    C2 C6 C11 O11 . . . . -2.2(3) ?
    C7 C6 C11 C10 . . . . 0.9(3) ?
    C2 C6 C11 C10 . . . . 178.71(17) ?
    O1 C5 C13 C14 . . . . 64.6(2) ?
    C4 C5 C13 C14 . . . . -178.21(18) ?
    C5 C13 C14 C19 . . . . 80.4(2) ?
    C5 C13 C14 C15 . . . . -99.8(2) ?
    C19 C14 C15 C16 . . . . 1.7(3) ?
    C13 C14 C15 C16 . . . . -178.05(18) ?
    C19 C14 C15 C20 . . . . -178.2(2) ?
    C13 C14 C15 C20 . . . . 2.1(3) ?
    C14 C15 C16 C17 . . . . -1.0(3) ?
    C20 C15 C16 C17 . . . . 178.9(2) ?
    C15 C16 C17 C18 . . . . -0.1(4) ?
    C15 C16 C17 C21 . . . . 179.6(2) ?
    C16 C17 C18 C19 . . . . 0.5(4) ?
    C21 C17 C18 C19 . . . . -179.2(3) ?
    C17 C18 C19 C14 . . . . 0.2(4) ?
    C17 C18 C19 C22 . . . . 179.8(3) ?
    C15 C14 C19 C18 . . . . -1.3(3) ?
    C13 C14 C19 C18 . . . . 178.4(2) ?
    C15 C14 C19 C22 . . . . 179.1(2) ?
    C13 C14 C19 C22 . . . . -1.1(3) ?
loop_
    _geom_hbond_atom_site_label_D
    _geom_hbond_atom_site_label_H
    _geom_hbond_atom_site_label_A
    _geom_hbond_site_symmetry_A
    _geom_hbond_distance_DH
    _geom_hbond_distance_HA
    _geom_hbond_distance_DA
    _geom_hbond_angle_DHA
    _geom_hbond_publ_flag
    O11 H11 N3 . 0.81(4) 1.89(4) 2.644(2) 155(3) yes
    C4 H4A O1 4_566 0.99 2.58 3.564(2) 171 yes
    C20 H20B O11 1_565 0.98 2.57 3.548(3) 173 yes
    C20 H20C O1 . 0.98 2.55 3.332(3) 136 yes
    C2 H2 Cg2 4_566 1.00 2.91 3.908(2) 176 yes
    C4 H4B Cg3 4_566 0.99 2.88 3.622(2) 132 yes
    C21 H21C Cg3 4_575 0.98 2.93 3.723(4) 138 yes
_shelx_space_group_comment
;
The symmetry employed for this shelxl refinement is uniquely defined
by the following loop, which should always be used as a source of
symmetry information in preference to the above space-group names.
They are only intended as comments.
;
_shelx_estimated_absorpt_T_min     0.444
_shelx_estimated_absorpt_T_max     0.915
_shelx_hkl_file
;
   0   0  -1    0.33    1.21
   0   0  -1    0.85    0.67
   0   0  -2 5797.11  262.59
   0   0  -2 5723.41  263.81
   0   0  -3    0.69    2.95
   0   0  -3    0.69    2.49
   0   0  -3    0.69    1.31
   0   0  -4   13.00    2.06
   0   0  -4   10.69    3.81
   0   0  -4   12.47    4.35
   0   0  -5    2.33    3.80
   0   0  -5    0.64    4.00
   0   0  -5   -0.62    3.86
   0   0  -6 1322.87   65.59
   0   0  -6 1262.18   65.81
   0   0  -7    2.72    4.30
   0   0  -7    0.65    2.04
   0   0  -7   -1.40    2.28
   0   0  -7   -0.45    2.19
   0   0  -7    2.92    4.07
   0   0  -7    1.12    2.01
   0   0  -8 1092.87   64.35
   0   0  -8 1309.04   57.17
   0   0  -8 1148.84   64.05
   0   0  -8 1204.33   57.32
   0   0  -8 1383.66   57.89
   0   0  -8 1145.71   57.26
   0   0  -8 1195.55   57.43
   0   0  -8 1199.12   57.21
   0   0  -8 1117.41   56.84
   0   0  -8 1263.00   58.14
   0   0  -9    2.73    2.40
   0   0  -9   -0.53    2.57
   0   0  -9   -2.57    7.22
   0   0  -9   -0.92    2.02
   0   0  -9  -10.14   12.20
   0   0  -9   -0.83    1.90
   0   0  -9    1.34    2.68
   0   0  -9    2.21    4.39
   0   0 -10  653.94   33.05
   0   0 -10  578.09   28.64
   0   0 -10  560.23   28.70
   0   0 -11   -1.43    2.13
   0   0 -11   -1.00    2.45
   0   0 -12   47.81    3.44
   0   0 -12   50.34    3.74
   0   1   0    0.80    1.01
   0   1  -1  786.04   36.73
   0  -1  -1  799.61   36.78
   0   1  -1  777.69   36.77
   0  -1  -1  816.74   36.81
   0  -1  -1  756.89   36.94
   0   1  -2  150.01    8.78
   0   1  -2  164.50    9.35
   0  -1  -2  150.87    9.28
   0   1  -2  163.56    9.33
   0  -1  -2  164.92    9.54
   0   1  -3    4.48    2.08
   0   1  -3    3.79    2.93
   0  -1  -3    4.85    3.04
   0   1  -3    3.77    3.06
   0  -1  -3    4.11    2.91
   0  -1  -4 1139.09   53.64
   0   1  -4 1100.68   55.20
   0  -1  -4 1180.35   57.26
   0  -1  -4 1232.33   57.19
   0   1  -4 1237.77   57.46
   0   1  -4 1205.28   57.24
   0   1  -5  421.12   23.57
   0  -1  -5  391.76   23.32
   0   1  -5  370.13   23.52
   0   1  -5  398.74   23.90
   0  -1  -5  421.33   23.81
   0  -1  -5  405.83   24.02
   0   1  -6   44.90    6.92
   0  -1  -6   42.19    6.78
   0   1  -6   39.88    6.58
   0  -1  -6   37.86    6.47
   0   1  -7  419.64   19.59
   0  -1  -7  415.09   19.55
   0   1  -7  371.37   19.17
   0  -1  -7  352.33   19.05
   0   1  -7  367.93   19.19
   0   1  -7  348.61   19.04
   0  -1  -7  398.07   19.01
   0   1  -7  407.98   25.25
   0  -1  -7  354.20   24.38
   0  -1  -7  403.54   19.76
   0  -1  -7  386.51   19.31
   0   1  -7  336.64   19.09
   0  -1  -7  403.05   19.44
   0   1  -7  362.85   19.04
   0  -1  -7  345.43   24.61
   0   1  -7  341.79   24.55
   0  -1  -8   67.86    5.59
   0   1  -8   81.64    5.86
   0  -1  -8   58.22    5.15
   0   1  -8   64.62    5.32
   0  -1  -8   60.68    5.26
   0   1  -8   62.31    4.87
   0  -1  -8   60.46    8.96
   0   1  -8   58.96    8.94
   0   1  -8   62.96    5.17
   0   1  -8   64.92    5.54
   0   1  -8   60.78    4.95
   0  -1  -8   68.95    5.22
   0   1  -8   69.21    5.20
   0  -1  -8   61.74    6.18
   0   1  -8   63.27    4.55
   0   1  -8   84.83   10.47
   0  -1  -8   69.27    9.62
   0   1  -9    5.22    2.34
   0   1  -9    1.49    2.91
   0  -1  -9    0.77    3.01
   0   1  -9    0.61    2.05
   0  -1  -9    1.17    1.63
   0   1  -9    2.77    2.22
   0   1  -9   -0.61    1.70
   0   1  -9   -0.46    2.11
   0  -1  -9    8.27   15.79
   0  -1  -9    0.25    2.53
   0  -1  -9    3.41    3.21
   0  -1  -9    2.38    2.47
   0   1  -9    0.27    2.51
   0   1  -9    1.09    3.99
   0  -1  -9   -2.17    3.97
   0  -1 -10  360.33   19.02
   0  -1 -10  414.46   20.83
   0   1 -10  368.36   18.98
   0   1 -10  361.23   19.09
   0  -1 -10  360.70   19.18
   0   1 -10  400.81   19.45
   0  -1 -10  374.00   19.31
   0  -1 -11  103.87    6.82
   0  -1 -11  116.77    7.29
   0   1 -11  118.72    7.29
   0  -1 -11  121.00    7.22
   0   1 -11  124.11    7.19
   0  -1 -12  268.84   13.00
   0   1 -12  263.67   12.95
   0  -1 -12  246.60   12.71
   0   2   0 1513.92   70.61
   0   2  -1  628.64   28.58
   0  -2  -1  606.45   28.57
   0  -2  -1  604.30   28.62
   0   2   1  668.49   29.50
   0   2  -1  597.48   28.49
   0  -2  -1  589.26   28.49
   0  -2  -2 1248.12   58.22
   0   2  -2 1199.39   56.61
   0   2  -2 1190.54   57.41
   0  -2  -2 1221.48   57.40
   0  -2  -2 1210.67   57.53
   0   2  -2 1156.74   57.27
   0   2   2 1325.29   56.99
   0   2  -3 1132.24   56.47
   0   2  -3 1172.74   56.65
   0  -2  -3 1145.18   56.67
   0  -2  -3 1185.38   56.60
   0   2   3 1209.23   54.73
   0  -2  -4    0.90    3.03
   0   2  -4    2.92    2.98
   0   2  -4    1.78    3.10
   0  -2  -4    0.48    2.90
   0   2  -4    0.94    3.09
   0  -2  -4   -2.47    3.38
   0   2  -5 1039.22   50.25
   0  -2  -5  983.39   50.02
   0   2  -5  998.22   50.32
   0  -2  -5  912.99   50.02
   0  -2  -6  627.28   35.30
   0   2  -6  678.81   35.76
   0  -2  -6  616.63   35.64
   0   2  -6  610.14   35.70
   0  -2  -7   77.80    6.19
   0   2  -7   86.16    5.92
   0  -2  -7   82.19    6.21
   0   2  -7   77.40    5.79
   0  -2  -7   70.60    5.51
   0   2  -7   78.03    5.88
   0   2  -7   72.01    5.54
   0  -2  -7   86.20    6.74
   0  -2  -7   85.68    5.48
   0   2  -7   82.38    5.87
   0   2  -7   79.90    5.71
   0  -2  -7   91.22    6.10
   0  -2  -7   88.98    5.81
   0  -2  -7   64.19    9.14
   0   2  -7   78.29    9.45
   0   2  -7   80.60    9.82
   0  -2  -7   72.33    9.48
   0  -2  -8  376.53   19.68
   0   2  -8  383.99   19.75
   0   2  -8  375.06   19.90
   0  -2  -8  401.34   19.67
   0   2  -8  369.96   19.83
   0   2  -8  383.47   19.64
   0   2  -8  372.99   19.25
   0   2  -8  403.35   19.84
   0  -2  -8  397.13   20.12
   0   2  -8  378.42   19.27
   0  -2  -8  399.32   20.45
   0   2  -8  357.63   19.53
   0   2  -8  370.20   25.57
   0  -2  -8  325.97   24.82
   0  -2  -8  401.21   19.22
   0  -2  -9    1.51    2.39
   0   2  -9    3.77    2.46
   0  -2  -9    0.23    2.24
   0   2  -9    2.78    2.83
   0   2  -9    2.43    2.45
   0  -2  -9    5.12    3.17
   0   2  -9    3.00    2.87
   0   2  -9   -2.54    2.13
   0  -2  -9   -8.45   12.60
   0   2  -9    2.20    2.43
   0   2  -9   -1.39    2.18
   0   2  -9    3.11    3.90
   0  -2  -9   -2.07    3.90
   0   2  -9    0.54    1.53
   0  -2 -10  115.91    7.70
   0   2 -10  125.25    7.63
   0  -2 -10  113.70    7.29
   0   2 -10  128.50    7.98
   0  -2 -10  121.71   14.85
   0  -2 -10  117.75    7.99
   0   2 -10  123.32    7.62
   0  -2 -10  114.97    7.55
   0   2 -10  122.94    7.61
   0   2 -10  103.08    7.10
   0   2 -11  285.60   14.48
   0  -2 -11  261.81   18.80
   0   2 -11  286.46   14.14
   0  -2 -11  269.97   14.24
   0   2 -11  279.86   14.21
   0  -2 -11  268.56   14.17
   0   2 -12   24.37    2.15
   0   2 -12   32.03    2.46
   0   2 -12   27.92    2.58
   0   3   0    1.00    2.52
   0   3   1 2319.15  108.02
   0   3  -1 2320.71  108.60
   0   3  -2    6.03    1.75
   0  -3  -2    7.52    1.95
   0   3  -2    4.47    1.82
   0  -3  -2    8.87    2.09
   0  -3  -2    5.86    3.38
   0   3   2    7.75    2.32
   0  -3  -3  153.40    9.27
   0   3  -3  143.33    9.10
   0  -3  -3  142.35    9.29
   0   3  -3  139.66    9.09
   0  -3  -3  144.83   10.75
   0   3  -3  126.32    8.11
   0   3   3  151.59    8.82
   0   3  -4  118.74    9.12
   0  -3  -4  120.39    9.31
   0  -3  -4  115.07   10.57
   0  -3  -4  120.34    9.07
   0   3  -4  126.06    9.09
   0  -3  -5  105.03    9.14
   0   3  -5   97.80    8.74
   0  -3  -5  103.01    9.30
   0   3  -5   93.69    8.87
   0  -3  -6  244.40   12.71
   0   3  -6  229.84   12.23
   0  -3  -6  214.98   12.38
   0   3  -6  209.22   11.79
   0  -3  -6  239.42   16.35
   0   3  -6  215.29   15.86
   0   3  -6  228.66   16.40
   0  -3  -6  224.04   16.42
   0  -3  -7  525.67   32.92
   0   3  -7  530.04   26.65
   0   3  -7  559.30   27.21
   0  -3  -7  556.02   27.83
   0   3  -7  569.83   32.61
   0  -3  -7  487.77   31.73
   0  -3  -7  601.90   27.03
   0  -3  -7  560.91   26.87
   0   3  -7  629.34   27.32
   0   3  -7  558.23   26.83
   0   3  -7  495.04   26.93
   0  -3  -7  487.03   26.38
   0  -3  -8   35.15    3.59
   0   3  -8   35.45    3.64
   0   3  -8   24.72    3.14
   0  -3  -8   25.33    3.84
   0   3  -8   25.54    3.65
   0   3  -8   25.66    3.10
   0  -3  -8   35.25    6.52
   0   3  -8   30.13    6.16
   0   3  -8   27.32    3.67
   0   3  -8   25.30    3.74
   0  -3  -8   29.49    3.22
   0   3  -8   29.14    3.81
   0   3  -8   27.43    3.81
   0   3  -9  112.73    7.71
   0   3  -9  125.36    7.43
   0  -3  -9   97.49    7.24
   0  -3  -9   99.36   13.01
   0   3  -9  106.51    6.76
   0   3  -9  114.68    7.17
   0  -3  -9  113.12    7.19
   0   3  -9   95.47   10.66
   0  -3  -9   84.90   10.42
   0  -3  -9   96.90    6.68
   0   3  -9  123.21    7.77
   0   3  -9  106.45    7.44
   0   3 -10   78.60    5.40
   0  -3 -10   65.04    5.34
   0   3 -10   77.43    5.54
   0  -3 -10   71.06   15.59
   0   3 -10   72.83    5.00
   0  -3 -10   60.87    4.84
   0   3 -10   70.60    5.53
   0  -3 -10   63.38    5.55
   0   3 -10   58.30    5.02
   0  -3 -11   28.67    8.34
   0   3 -11   31.49    2.80
   0   3 -11   30.37    3.13
   0   3 -11   31.91    3.18
   0   3 -12    7.83    1.35
   0   3 -12    6.14    1.20
   0   4   0  183.01   12.47
   0  -4  -1  288.14   16.82
   0   4  -1  283.51   17.57
   0   4   1  281.17   17.01
   0  -4  -2    6.78    3.74
   0   4   2    8.71    2.81
   0   4  -3 1515.36   77.70
   0  -4  -3 1828.87   81.66
   0   4   3 1764.93   79.06
   0   4  -3 1670.07   77.34
   0  -4  -3 1649.12   77.41
   0  -4  -4   13.10    4.90
   0  -4  -4   12.82    3.03
   0   4  -4    9.74    2.63
   0  -4  -5  110.68   11.67
   0   4  -5   94.41    8.61
   0  -4  -6   23.59    3.82
   0  -4  -6   22.53    3.65
   0  -4  -6   21.98    4.65
   0   4  -6   27.27    4.88
   0  -4  -6   29.21    3.71
   0   4  -6   26.79    3.47
   0  -4  -6   24.17    3.73
   0  -4  -6   25.16    3.35
   0   4  -6   21.78    3.07
   0   4  -6   24.99    3.12
   0   4  -7   12.50    2.89
   0  -4  -7   12.55    3.91
   0  -4  -7   14.02    3.34
   0  -4  -7   13.85    3.19
   0   4  -7   11.27    4.16
   0  -4  -7   13.11    4.27
   0  -4  -7   20.53    3.52
   0   4  -7   14.55    2.89
   0  -4  -7   11.46    2.25
   0  -4  -8   12.14    4.26
   0  -4  -8   13.80    4.29
   0  -4  -8    8.34    3.03
   0   4  -8   11.36    2.98
   0   4  -8    7.74    2.22
   0  -4  -8    9.56    2.34
   0   4  -8   11.59    3.06
   0   4  -8   10.03    2.93
   0   4  -9  148.30    8.80
   0  -4  -9  155.29    9.56
   0   4  -9  135.37    8.38
   0   4  -9  148.47    9.15
   0  -4  -9  123.99    8.42
   0   4  -9  148.32    8.49
   0   4  -9  136.88    9.19
   0   4  -9  139.52    8.11
   0   4 -10   34.89    3.56
   0   4 -10   36.88    3.56
   0   4 -10   34.53    3.62
   0   4 -10   36.83    3.94
   0  -4 -10   36.92    4.09
   0   4 -10   32.50    2.96
   0   4 -11  305.05   15.30
   0   4 -11  302.49   15.50
   0  -4 -11  313.76   16.57
   0   4 -11  349.37   15.54
   0   5   0   -1.31    2.94
   0  -5  -1  445.18   25.10
   0   5   1  430.26   25.21
   0  -5  -2  346.92   21.23
   0   5   2  332.09   20.41
   0   5  -3  176.65   11.71
   0  -5  -3  200.51   14.99
   0  -5  -4  276.42   16.15
   0  -5  -4  284.35   15.99
   0  -5  -4  323.98   16.34
   0  -5  -4  324.39   15.91
   0  -5  -4  286.64   21.06
   0  -5  -5  232.17   12.74
   0  -5  -5  217.40   12.89
   0  -5  -5  229.83   18.74
   0  -5  -6  220.28   13.39
   0   5  -6  202.91   12.27
   0   5  -6  238.27   12.24
   0  -5  -6  225.71   13.14
   0   5  -7  671.68   33.30
   0   5  -7  744.28   33.09
   0  -5  -7  647.34   34.16
   0  -5  -7  676.20   34.48
   0  -5  -7  696.59   34.08
   0  -5  -7  648.26   34.37
   0   5  -8   91.47    6.11
   0  -5  -8   94.39    7.54
   0   5  -8   80.29    6.58
   0  -5  -8   74.80    8.47
   0   5  -8   77.85    6.49
   0  -5  -8   81.23    6.83
   0   5  -9  123.90    7.88
   0   5  -9   95.09    7.03
   0  -5  -9  135.09    8.40
   0   5  -9  116.90    7.09
   0  -5  -9  128.05   19.03
   0   5 -10   31.24    3.34
   0   5 -10   22.50    2.44
   0   5 -10   23.78    2.98
   0   5 -11   35.81    2.60
   0  -5 -11   35.42    5.52
   0   5 -11   38.41    2.44
   0  -6   0  449.69   26.50
   0  -6  -1   76.96    8.66
   0   6  -2  152.23    8.97
   0  -6  -2  146.08    8.89
   0  -6  -2  137.16    8.88
   0  -6   2  157.71    8.59
   0   6  -2  150.67   11.32
   0  -6  -2  162.32   13.41
   0  -6  -3  210.22   16.34
   0   6   3  182.31   10.40
   0   6  -3  182.65   10.75
   0  -6  -3  195.86   11.09
   0  -6  -4  129.76   13.14
   0   6  -4  126.55    7.81
   0  -6  -4  116.58    8.40
   0  -6  -4  127.45    8.35
   0  -6  -4  114.87    7.71
   0   6   5   29.62    3.43
   0  -6  -5   44.12    8.51
   0   6  -5   34.43    3.54
   0  -6  -5   30.88    4.12
   0  -6  -5   33.52    4.52
   0  -6  -6  100.65    8.05
   0  -6  -6  110.54    7.90
   0  -6  -6  117.39    8.35
   0  -6  -7    6.00    3.23
   0  -6  -7    4.41    4.72
   0  -6  -7    2.86    2.93
   0   6  -8  383.61   19.60
   0  -6  -8  388.33   20.59
   0   6  -8  384.91   19.94
   0  -6  -8  395.80   24.05
   0  -6  -8  372.15   20.39
   0  -6  -9   51.10   13.55
   0   6  -9   35.46    3.76
   0   6  -9   37.26    3.80
   0   6  -9   39.13    3.60
   0  -6  -9   42.25    4.25
   0   6 -10   42.75    3.15
   0   6 -10   40.14    3.05
   0   6 -10   36.41    2.59
   0  -6 -10   41.92    3.30
   0  -7   0   -0.76    2.31
   0  -7   0    1.73    2.49
   0   7   0    0.81    2.07
   0  -7   0   -2.62    4.15
   0  -7  -1   26.95    3.51
   0  -7   1   22.99    3.17
   0  -7  -1   12.26    4.85
   0  -7   1   27.61    5.76
   0   7   1   23.03    3.17
   0  -7  -1   29.04    3.87
   0  -7   1   26.66    3.46
   0  -7   2  153.46    9.15
   0   7   2  161.21    9.49
   0   7  -2  155.64    9.63
   0  -7   2  150.54    9.15
   0  -7  -2  147.60    9.53
   0  -7  -2  170.07   14.81
   0  -7   3   81.80    5.73
   0  -7  -3   73.71    6.18
   0   7  -3   81.41    6.13
   0   7   3   78.03    5.72
   0  -7   3   69.75    5.60
   0  -7  -3   80.69   10.39
   0  -7  -4 1442.73   73.39
   0  -7   4 1490.75   64.27
   0  -7  -4 1420.99   65.69
   0  -7  -4 1437.15   65.40
   0  -7   4 1387.30   64.28
   0   7  -4 1421.85   64.81
   0   7  -5   45.72    4.43
   0  -7  -5   46.08    5.70
   0  -7   5   53.22    4.64
   0  -7  -5   49.49    5.13
   0  -7  -5   57.56    5.71
   0   7   5   56.18    4.72
   0  -7  -5   65.76    5.95
   0  -7  -6  227.36   14.51
   0  -7  -6  250.51   14.25
   0  -7  -6  237.97   14.13
   0  -7  -7   49.48    5.49
   0   7  -7   60.09    4.77
   0  -7  -7   66.92   13.79
   0  -7   7   59.22    4.70
   0   7  -7   61.68    5.10
   0  -7  -8    2.59    2.46
   0  -7   8    2.18    1.77
   0  -7  -8   -2.64   11.27
   0   7  -8    2.05    2.27
   0   7  -8    0.20    2.13
   0   7  -8    1.37    2.07
   0  -7   9    6.45    1.29
   0   7  -9    9.16    1.86
   0   7  -9    7.28    1.81
   0   7 -10   74.26    4.14
   0  -7 -10   76.38    4.20
   0   7 -10   84.97    4.16
   0  -8   0  801.71   39.37
   0  -8   0  768.59   45.24
   0   8   0  777.38   45.59
   0   8   0  823.56   39.70
   0  -8   0  828.67   39.56
   0  -8   1   16.92    3.40
   0   8  -1    9.18    3.97
   0  -8   1    8.77    2.92
   0   8   1   13.32    2.84
   0   8  -1   20.61    3.45
   0  -8   1    5.48    4.04
   0  -8  -1   12.78    5.36
   0  -8   2  353.62   18.31
   0  -8  -2  350.95   24.87
   0   8  -2  373.67   18.92
   0   8   2  364.74   18.66
   0  -8  -2  329.39   18.40
   0   8  -2  345.22   18.73
   0  -8   2  332.34   18.26
   0  -8  -3    0.73    3.09
   0   8   3    1.86    2.57
   0   8  -3    1.08    2.22
   0  -8   3    0.26    2.26
   0   8   3   -0.26    2.07
   0   8  -3    0.91    2.41
   0  -8  -3    1.17    4.26
   0  -8   3    0.23    2.49
   0  -8  -3    2.12    2.59
   0   8  -4   -1.11    2.41
   0  -8   4   -3.47    2.24
   0   8   4    1.43    2.36
   0  -8  -4   -0.36    3.07
   0  -8   4   -0.22    2.40
   0  -8  -4   -3.44    2.92
   0  -8  -5   10.85    3.47
   0   8   5   13.27    2.62
   0  -8  -5   11.60    3.43
   0  -8  -5   10.70    3.67
   0   8  -5   10.92    2.14
   0   8  -5   11.81    2.46
   0  -8   5    9.20    2.80
   0  -8  -6  151.59    9.33
   0   8  -6  124.07    7.49
   0  -8  -6  143.05    9.01
   0   8  -6  128.46    8.07
   0  -8   6  129.66    7.88
   0   8  -7    1.61    1.96
   0  -8   7    0.28    1.80
   0   8  -7   -1.05    1.75
   0  -8  -7    0.49    2.60
   0   8  -7    0.57    2.14
   0   8  -8  357.72   15.94
   0   8  -8  284.35   15.62
   0  -8  -8  317.47   16.25
   0   8  -8  342.54   15.56
   0  -8   8  303.92   15.31
   0   8  -8  343.24   16.00
   0  -8  -9    0.67    0.84
   0   8  -9    2.22    0.85
   0   9   0    4.37    2.88
   0   9   0    0.29    2.51
   0   9   1  199.32   11.76
   0   9  -1  182.91   11.40
   0  -9   1  178.58   11.17
   0   9  -1  214.73   11.83
   0   9   1  186.53   11.26
   0   9  -2  535.17   26.37
   0   9   2  550.15   26.08
   0  -9  -2  454.24   25.53
   0  -9   2  496.57   25.82
   0   9  -2  527.35   26.15
   0   9   2  555.99   26.59
   0  -9   2  515.60   25.90
   0  -9  -2  560.45   27.08
   0   9  -3   50.34    4.84
   0   9   3   51.96    4.46
   0  -9  -3   48.43    4.60
   0  -9  -3   60.25    5.73
   0  -9   3   51.14    4.73
   0  -9   3   64.20    4.77
   0   9   3   48.78    4.81
   0  -9   4  278.09   14.08
   0   9   4  268.98   14.22
   0   9  -4  270.92   14.14
   0   9  -4  237.65   13.30
   0  -9  -4  296.73   15.22
   0  -9  -4  252.87   14.28
   0  -9   5    9.57    2.47
   0   9   5    9.49    2.07
   0   9  -5    8.44    2.17
   0   9  -5    9.44    1.90
   0  -9  -5    8.99    2.60
   0  -9  -5   10.79    3.22
   0   9  -6  106.19    6.02
   0  -9  -6  111.44    7.08
   0   9  -6  107.21    6.30
   0  -9   6  113.36    6.26
   0  -9  -6   96.54    6.62
   0   9  -7  115.28    5.89
   0  -9  -7  118.47    6.44
   0  10   0   72.12    5.44
   0  10   0   73.62    5.61
   0  10  -1    8.77    2.52
   0  10   1    9.84    2.34
   0 -10  -1    7.29    2.77
   0  10   1    9.71    2.70
   0  10  -1    9.69    2.41
   0  10   2   57.92    4.64
   0  10   2   53.71    4.23
   0 -10  -2   56.49    4.90
   0  10   3  133.74    8.01
   0  10  -3  138.47    8.09
   0 -10  -3  145.45    8.62
   0  10   4    4.66    1.60
   0 -10  -4    1.84    1.34
   0 -10  -4    3.63    2.28
   0 -10  -5  132.71    7.45
   0 -10  -6   12.14    1.53
   0  11   0   -0.71    1.26
   0  11   0    1.21    1.30
   0 -11   0    1.79    1.51
   0 -11   1  138.44    7.56
   0 -11  -1  141.11    7.67
   0  11  -1  145.04    7.68
   0  11   2   15.83    1.78
   0 -11   2   13.78    1.64
   0  11   3   49.65    3.10
   0  11   3   56.87    3.31
   1   0 -12   15.97    2.43
   1   0 -12   15.16    2.17
   1   0 -12   14.21    2.12
   1   0 -11    0.60    2.42
   1   0 -11    1.10    2.30
   1   0 -11   -0.65    2.36
   1   0 -10  107.61    7.42
   1   0 -10  107.74    7.39
   1   0 -10  111.80    7.41
   1   0  -9    2.64    2.20
   1   0  -9    0.51    3.09
   1   0  -9    0.45    2.30
   1   0  -9    1.90    1.70
   1   0  -9    1.08    4.28
   1   0  -9   -0.58    1.89
   1   0  -9    0.53    2.62
   1   0  -9   -1.99    2.82
   1   0  -9   -1.85    2.49
   1   0  -8  693.29   33.84
   1   0  -8  723.93   34.32
   1   0  -8  697.48   34.33
   1   0  -8  775.11   34.27
   1   0  -8  621.18   33.51
   1   0  -8  738.42   41.01
   1   0  -8  695.56   33.57
   1   0  -8  695.57   34.36
   1   0  -8  733.15   42.10
   1   0  -8  655.23   33.72
   1   0  -8  730.54   34.53
   1   0  -8  840.91   34.94
   1   0  -8  718.52   34.30
   1   0  -7   -0.87    4.15
   1   0  -7    0.22    1.94
   1   0  -7    0.59    2.04
   1   0  -7    0.23    2.06
   1   0  -7    0.21    1.83
   1   0  -7   -0.42    2.28
   1   0  -7   -1.89    3.96
   1   0  -6  612.21   35.01
   1   0  -6  637.37   34.77
   1   0  -5   -0.60    3.76
   1   0  -5   -0.62    3.59
   1   0  -5   -2.25    3.53
   1   0  -4  669.49   34.83
   1   0  -4  672.91   35.13
   1   0  -4  651.39   34.57
   1   0  -4  718.43   35.24
   1   0  -3   -1.55    2.44
   1   0  -3   -0.68    3.09
   1   0  -3    0.98    3.00
   1   0  -3   -1.34    2.39
   1   0  -2   11.47    2.81
   1   0  -2    8.14    2.64
   1   0  -1    1.05    1.21
   1   0  -1    0.52    0.53
   1   0  -1    0.03    0.40
  -1   0   0 3932.67  178.67
  -1   0  -1    0.13    1.37
  -1   0  -1    0.56    1.14
  -1   0  -2 7785.57  355.04
  -1   0  -3   -0.77    1.66
  -1   0  -3   -0.72    3.32
  -1   0  -4    2.56    1.75
  -1   0  -4    6.47    4.04
  -1   0  -5    2.38    1.67
  -1   0  -5    0.64    3.73
  -1   0  -5   -1.32    3.86
  -1   0  -6  408.46   24.82
  -1   0  -6  395.22   25.31
  -1   0  -6  389.18   24.90
  -1   0  -7   -1.01    4.60
  -1   0  -7    0.24    2.19
  -1   0  -7    0.45    2.09
  -1   0  -7    4.73    4.57
  -1   0  -7    0.69    2.22
  -1   0  -8 1620.82   76.98
  -1   0  -8 1462.57   84.59
  -1   0  -8 1815.58   76.92
  -1   0  -8 1627.83   84.81
  -1   0  -8 1681.31   77.27
  -1   0  -8 1584.19   77.23
  -1   0  -8 1874.02   78.55
  -1   0  -8 1539.31   76.84
  -1   0  -8 1575.35   77.23
  -1   0  -9    2.30    4.20
  -1   0  -9    3.57    2.79
  -1   0  -9    0.81    2.84
  -1   0  -9    0.22    1.88
  -1   0  -9    1.33    2.05
  -1   0  -9    3.33    8.47
  -1   0 -10 1090.61   54.29
  -1   0 -10 1144.27   54.52
  -1   0 -11    0.88    2.03
  -1   0 -11   -0.60    2.43
  -1   0 -12  105.46    5.96
  -1   0 -12  111.91    6.31
   1  -1 -12  284.20   14.26
   1  -1 -12  292.54   14.52
   1   1 -12  304.10   14.56
   1   1 -11   47.01    4.04
   1  -1 -11   43.71    4.04
   1  -1 -11   39.09    3.61
   1   1 -11   33.50    3.26
   1  -1 -11   47.91    4.01
   1   1 -10  298.65   14.92
   1  -1 -10  281.99   18.94
   1  -1 -10  280.81   15.38
   1   1 -10  303.66   15.51
   1  -1 -10  280.29   15.20
   1  -1 -10  281.32   15.33
   1   1  -9   92.34    6.21
   1  -1  -9  100.69    6.78
   1  -1  -9   90.96    6.76
   1   1  -9  108.88    6.52
   1   1  -9   78.15    6.01
   1  -1  -9   86.35    5.76
   1  -1  -9   77.74   11.83
   1   1  -9   91.31    6.27
   1   1  -9  101.70    5.98
   1   1  -9   96.29    6.64
   1  -1  -9   82.79   10.69
   1   1  -9   80.23   10.81
   1  -1  -9   90.21    6.72
   1   1  -9   92.50    6.74
   1   1  -8  145.11    8.82
   1   1  -8  136.35    8.98
   1  -1  -8  133.78    9.00
   1   1  -8  141.53    8.79
   1  -1  -8  169.50    9.15
   1   1  -8  142.49   13.73
   1  -1  -8  139.86   13.58
   1   1  -8  171.59    9.54
   1  -1  -8  168.06    9.50
   1  -1  -8  145.34    8.99
   1   1  -8  154.46    9.16
   1   1  -8  145.75    8.56
   1  -1  -8  160.48    9.21
   1   1  -8  141.91    9.10
   1  -1  -8  145.69    9.34
   1   1  -8  136.89    8.69
   1   1  -7  405.89   26.70
   1  -1  -7  436.09   27.14
   1   1  -7  417.38   20.67
   1  -1  -7  433.72   20.80
   1  -1  -7  407.77   20.98
   1   1  -7  410.67   20.69
   1   1  -7  384.58   20.84
   1  -1  -7  412.40   20.89
   1   1  -7  414.91   20.97
   1   1  -7  400.40   20.73
   1   1  -7  407.13   26.03
   1  -1  -7  395.57   25.85
   1  -1  -7  414.65   20.80
   1  -1  -7  442.56   21.17
   1   1  -7  402.30   20.75
   1   1  -7  450.39   21.22
   1  -1  -6  158.33   13.46
   1   1  -6  191.40   14.36
   1   1  -6  169.51   13.55
   1  -1  -6  181.06   13.74
   1   1  -5  172.97   12.53
   1  -1  -5  170.19   12.75
   1   1  -5  169.23   12.36
   1  -1  -5  157.99   12.05
   1   1  -4 2351.87  107.40
   1  -1  -4 2150.59  107.05
   1  -1  -4 2212.83  107.44
   1   1  -4 2170.36  106.87
   1   1  -4 2403.85  107.63
   1  -1  -4 2469.39  107.88
   1  -1  -4 2205.49  106.93
   1   1  -3  993.72   49.79
   1  -1  -3 1026.19   49.79
   1   1  -3 1039.67   49.99
   1  -1  -3 1001.74   49.88
   1   1  -3 1095.33   50.04
   1  -1  -3  985.29   49.49
   1   1  -3 1025.28   49.58
   1  -1  -3 1093.69   50.11
   1  -1  -2 4890.26  212.62
   1   1  -2 4557.14  212.48
   1  -1  -2 4662.22  212.69
   1   1  -2 4528.34  212.15
   1  -1  -2 4608.81  212.73
   1   1  -2 4878.12  212.72
   1  -1  -2 4585.31  212.39
   1  -1  -2 4852.64  212.71
   1   1  -2 4359.98  212.37
   1  -1  -1 1083.94   48.25
   1   1  -1 1119.89   48.28
  -1   1   1  992.12   47.90
   1  -1  -1 1029.11   48.57
   1  -1  -1 1067.06   48.28
   1   1  -1 1022.95   48.12
   1  -1  -1 1015.62   48.10
  -1   1   0  454.05   21.56
  -1  -1  -1 2568.10  119.15
  -1   1  -1 2513.40  119.15
  -1   1  -1 2708.31  118.98
  -1  -1  -2 1518.42   71.46
  -1   1  -2 1554.23   71.52
  -1   1  -2 1509.76   71.08
  -1   1  -3 1527.43   72.94
  -1  -1  -3 1559.83   72.98
  -1  -1  -3 1553.49   72.67
  -1   1  -3 1502.42   71.84
  -1  -1  -4 1658.50   81.43
  -1   1  -4 1645.55   81.47
  -1  -1  -4 1751.84   78.75
  -1   1  -4 1658.54   79.80
  -1  -1  -5   21.16    5.19
  -1   1  -5   31.51    5.68
  -1   1  -5   25.91    5.44
  -1  -1  -5   28.51    5.59
  -1   1  -5   30.28    3.90
  -1  -1  -5   26.77    2.67
  -1   1  -6  615.82   35.60
  -1  -1  -6  637.81   35.73
  -1  -1  -6  663.95   36.70
  -1  -1  -6  619.13   35.84
  -1   1  -6  658.75   36.47
  -1   1  -6  633.78   36.51
  -1   1  -7   66.89    5.81
  -1  -1  -7   74.56    5.76
  -1  -1  -7   78.66    5.54
  -1   1  -7   78.03    5.49
  -1  -1  -7   64.21    5.18
  -1   1  -7   61.52    5.15
  -1  -1  -7   74.99    5.65
  -1   1  -7   72.83    5.27
  -1   1  -7   68.61    5.17
  -1   1  -7   58.54    5.14
  -1  -1  -7   75.14    5.09
  -1   1  -7   76.73    9.46
  -1  -1  -7   72.14    9.17
  -1  -1  -7   71.18    5.40
  -1  -1  -7   64.20    9.03
  -1   1  -7   67.91    9.39
  -1   1  -8    5.99    9.54
  -1   1  -8    4.42    2.54
  -1  -1  -8    3.35    2.52
  -1   1  -8    2.30    1.79
  -1  -1  -8    6.80    9.11
  -1  -1  -8    4.28    1.94
  -1   1  -8    2.68    2.35
  -1   1  -8    4.41    2.29
  -1   1  -8    6.46    2.87
  -1   1  -8    1.14    2.04
  -1   1  -8    2.17    4.64
  -1  -1  -8   -1.08    4.72
  -1  -1  -8    3.72    2.64
  -1  -1  -8   12.80    5.21
  -1   1  -8    2.34    5.02
  -1   1  -9    1.44    2.21
  -1  -1  -9    3.77    2.66
  -1   1  -9    5.12    2.71
  -1   1  -9    2.17    2.24
  -1   1  -9    1.25    2.79
  -1  -1  -9    6.24    3.23
  -1   1  -9    4.34    2.17
  -1  -1  -9    2.23    4.08
  -1   1  -9    3.35    4.33
  -1  -1  -9    2.54    1.77
  -1  -1  -9    1.99    2.53
  -1  -1  -9    1.57    3.24
  -1   1  -9    8.10   16.29
  -1   1  -9    3.07    1.67
  -1  -1 -10  153.93   13.20
  -1   1 -10  156.03    9.45
  -1  -1 -10  153.12    9.53
  -1  -1 -10  156.46    9.24
  -1   1 -10  154.40    9.06
  -1  -1 -10  155.42    9.53
  -1   1 -10  165.34    9.63
  -1  -1 -11   11.83    2.34
  -1  -1 -11    7.11   15.59
  -1   1 -11   11.69    2.67
  -1  -1 -11   13.06    2.81
  -1  -1 -11   13.94    2.84
  -1   1 -11   15.56    2.74
  -1   1 -12  100.66    5.53
  -1  -1 -12   91.77    5.50
  -1   1 -12   98.54    5.65
  -1  -1 -12  103.98    5.73
  -1   1 -12   93.05    5.61
   1   2 -12   78.82    4.60
   1   2 -12   90.97    5.04
   1  -2 -11  290.08   19.08
   1   2 -11  302.18   15.31
   1   2 -11  298.57   14.99
   1  -2 -11  298.05   15.03
   1  -2 -11  287.52   15.05
   1   2 -11  296.86   15.06
   1   2 -10   20.51    3.00
   1  -2 -10   14.10    3.20
   1   2 -10   16.66    3.33
   1   2 -10   13.34    2.61
   1  -2 -10   20.75    3.96
   1  -2 -10   14.37    2.98
   1   2 -10   20.02    3.19
   1   2 -10   12.33    3.20
   1  -2 -10   15.27    2.79
   1  -2  -9  285.08   15.17
   1   2  -9  315.19   15.37
   1   2  -9  285.31   14.63
   1   2  -9  279.91   15.36
   1   2  -9  307.23   15.26
   1  -2  -9  265.11   15.10
   1   2  -9  278.16   14.70
   1   2  -9  246.10   14.72
   1  -2  -9  263.64   20.37
   1   2  -9  255.55   20.25
   1   2  -9  259.64   14.93
   1  -2  -9  282.90   16.43
   1   2  -9  296.56   15.17
   1   2  -9  293.64   15.51
   1  -2  -9  289.34   15.03
   1   2  -8  816.17   39.00
   1   2  -8  918.05   39.55
   1  -2  -8  920.85   39.61
   1  -2  -8  803.52   38.96
   1   2  -8  875.13   40.88
   1  -2  -8  813.56   38.51
   1   2  -8  761.13   38.62
   1  -2  -8  840.63   39.66
   1   2  -8  769.22   38.92
   1   2  -8  799.56   39.28
   1   2  -8  808.95   38.87
   1   2  -8  722.06   38.54
   1  -2  -8  726.36   44.55
   1   2  -8  844.60   45.68
   1   2  -8  816.94   39.03
   1  -2  -8  791.60   39.29
   1   2  -8  776.37   39.10
   1  -2  -8  837.29   38.91
   1  -2  -7   24.78    3.29
   1  -2  -7   25.57    3.08
   1   2  -7   23.34    3.06
   1   2  -7   24.72    3.26
   1   2  -7   18.44    2.85
   1   2  -7   22.76    3.11
   1   2  -7   22.71    3.10
   1  -2  -7   32.47    3.38
   1  -2  -7   25.07    3.93
   1  -2  -7   21.84    2.81
   1   2  -7   32.59   10.75
   1   2  -7   20.20    3.01
   1  -2  -7   21.09    3.47
   1   2  -7   16.58    5.27
   1  -2  -7   18.24    5.19
   1  -2  -7   18.78    3.16
   1   2  -7   25.25    2.84
   1  -2  -7   23.95    5.63
   1   2  -7   24.04    5.72
   1  -2  -7   21.44    2.93
   1   2  -7   23.03    3.19
   1   2  -6  925.53   50.73
   1  -2  -6  945.71   50.82
   1   2  -6 1023.23   50.86
   1  -2  -6  982.66   50.60
   1  -2  -5  397.05   24.05
   1   2  -5  395.85   23.98
   1   2  -5  440.81   24.06
   1  -2  -5  433.22   24.13
   1   2  -4  478.34   25.47
   1  -2  -4  486.58   25.55
   1   2  -4  464.33   25.04
   1  -2  -4  468.07   25.10
   1   2  -4  441.65   25.39
   1  -2  -3  979.73   47.73
   1   2  -3  973.97   47.67
   1  -2  -3  957.65   48.40
   1  -2  -3 1012.77   48.08
   1   2  -3 1050.74   48.04
   1   2  -3  958.95   47.44
   1  -2  -3  971.42   47.47
   1   2  -2   91.08    5.83
   1  -2  -2   82.08    5.73
   1  -2  -2   81.50    6.66
  -1   2   2   78.32    5.19
   1   2  -2   85.40    6.45
   1  -2  -2   88.82    5.76
   1  -2  -2   84.09    5.95
   1   2  -2   85.36    5.67
   1   2  -2   88.02    5.96
   1  -2  -1 3226.51  144.55
  -1   2   1 3455.67  144.49
   1  -2  -1 2921.77  143.50
   1   2  -1 3267.86  143.37
   1   2  -1 3124.01  143.54
   1  -2  -1 3076.31  143.28
   1   2   0  334.69   17.14
  -1   2   0  334.83   17.27
   1   2   1   58.28    4.23
  -1   2  -1   46.15    3.48
  -1  -2  -1   54.46    3.68
  -1   2  -2 6602.22  314.63
  -1   2  -2 6968.51  313.63
  -1  -2  -2 6921.72  314.30
  -1   2  -2 6969.66  314.20
  -1  -2  -3 3094.02  142.98
  -1   2  -3 3076.28  142.86
  -1   2  -3 3058.54  142.88
  -1   2  -4   12.26    3.91
  -1   2  -4   11.39    3.60
  -1  -2  -4    8.26    3.86
  -1   2  -4   14.81    3.36
  -1  -2  -4    7.11    4.02
  -1  -2  -5 2028.42   95.46
  -1  -2  -5 1944.77   95.74
  -1  -2  -5 1935.91   95.86
  -1   2  -5 2066.33   95.93
  -1   2  -5 1904.14   95.78
  -1  -2  -6  770.20   42.10
  -1   2  -6  747.54   42.04
  -1   2  -6  785.69   42.56
  -1  -2  -6  787.78   42.51
  -1   2  -7  127.84   12.77
  -1  -2  -7  131.24   12.88
  -1  -2  -7  129.54    8.02
  -1   2  -7  145.49    8.43
  -1  -2  -7  150.40    8.42
  -1   2  -7  122.80    7.90
  -1   2  -7  117.16    8.05
  -1  -2  -7  132.17    7.92
  -1   2  -7  127.34    7.97
  -1   2  -7  122.06    7.50
  -1  -2  -7  141.57    9.19
  -1  -2  -7  138.61    7.74
  -1   2  -7  159.43   13.31
  -1  -2  -7  119.45    8.38
  -1  -2  -7  127.98    8.43
  -1   2  -7  130.73    8.17
  -1  -2  -7  122.13   12.09
  -1   2  -7  124.90   12.31
  -1  -2  -8  270.16   14.79
  -1   2  -8  255.94   13.73
  -1  -2  -8  267.24   14.42
  -1   2  -8  228.21   12.88
  -1  -2  -8  241.88   19.70
  -1   2  -8  252.29   19.87
  -1   2  -8  239.69   13.45
  -1   2  -8  246.93   12.96
  -1   2  -8  256.42   19.50
  -1  -2  -8  242.88   19.19
  -1  -2  -8  233.89   13.50
  -1   2  -8  247.98   13.65
  -1   2  -8  250.01   13.75
  -1   2  -8  228.61   13.30
  -1   2  -8  246.36   13.89
  -1  -2  -8  262.99   13.52
  -1   2  -8  264.99   17.79
  -1   2  -9   11.55    2.89
  -1  -2  -9   18.46   16.89
  -1   2  -9    6.29    4.30
  -1  -2  -9   12.63    4.83
  -1  -2  -9    8.16    2.65
  -1   2  -9    8.63    2.61
  -1  -2  -9   10.67    3.39
  -1   2  -9   12.81    3.37
  -1   2  -9   14.45    2.96
  -1  -2  -9    7.83    2.55
  -1   2  -9    7.13    3.04
  -1   2  -9    6.87    2.25
  -1  -2 -10   49.32    4.91
  -1   2 -10   59.13    4.81
  -1   2 -10   46.88    4.25
  -1   2 -10   53.47    4.49
  -1   2 -10   51.31    4.53
  -1  -2 -10   54.91    4.67
  -1  -2 -10   47.97    5.20
  -1   2 -10   55.82    5.12
  -1  -2 -10   50.45    4.26
  -1  -2 -11   -7.67   13.21
  -1   2 -11   -1.12    2.37
  -1  -2 -11   -0.34    2.41
  -1   2 -11    1.50    2.27
  -1   2 -11   -0.47    1.90
  -1  -2 -11   -0.64    1.94
  -1   2 -12   21.90    2.29
  -1   2 -12   22.87    2.07
  -1  -2 -12   22.80    2.14
   1   3 -12    2.39    1.17
   1   3 -12    2.09    1.08
   1   3 -11    8.08    2.42
   1   3 -11    5.03    2.02
   1   3 -11    5.78    1.78
   1   3 -10   11.52    2.92
   1   3 -10    9.54    3.02
   1  -3 -10   12.99    2.93
   1   3 -10    5.75    2.61
   1   3 -10    6.62    2.34
   1  -3 -10   12.12    3.46
   1   3 -10    7.22    2.32
   1  -3 -10    8.67    2.31
   1   3 -10   10.28    2.89
   1   3  -9   16.61    2.81
   1  -3  -9   13.00    2.67
   1   3  -9   12.82    2.38
   1   3  -9   18.73    3.50
   1  -3  -9   11.62    3.01
   1   3  -9   17.88    3.42
   1   3  -9   10.14    2.34
   1   3  -9   14.16    3.05
   1  -3  -9    9.13    4.38
   1   3  -9   18.92    5.25
   1   3  -9   14.02    3.13
   1  -3  -9   10.95    5.84
   1  -3  -9   20.37    2.84
   1   3  -9   15.86    3.32
   1   3  -8    5.90    2.28
   1  -3  -8    3.90    2.31
   1  -3  -8    3.48    2.55
   1  -3  -8    9.94    2.94
   1   3  -8    5.42    2.17
   1   3  -8    5.57    2.77
   1   3  -8   10.40    2.92
   1  -3  -8    5.88    3.63
   1  -3  -8    0.93    3.82
   1   3  -8    5.54    4.39
   1   3  -8    6.56    2.61
   1  -3  -8    6.51    2.18
   1   3  -8    4.13    2.55
   1   3  -8    5.92    2.65
   1  -3  -8    5.73    3.63
   1   3  -7  487.93   25.43
   1  -3  -7  480.17   24.94
   1   3  -7  513.38   25.21
   1  -3  -7  529.92   26.55
   1   3  -7  531.69   25.64
   1  -3  -7  501.22   26.09
   1  -3  -7  512.57   25.95
   1   3  -7  558.64   31.01
   1  -3  -7  468.81   30.05
   1  -3  -7  503.42   25.21
   1   3  -7  512.91   25.22
   1  -3  -7  502.45   25.41
   1   3  -7  544.39   25.62
   1  -3  -7  556.40   25.53
   1  -3  -6  134.30   11.42
   1  -3  -6  114.63    7.86
   1   3  -6  139.63   11.06
   1  -3  -6  127.91   10.95
   1   3  -6  111.56    7.28
   1   3  -6  114.43    7.07
   1   3  -5  750.14   39.05
   1  -3  -5  770.28   39.44
   1   3  -5  711.58   38.50
   1  -3  -5  747.12   38.81
   1  -3  -4  771.55   40.24
   1   3  -4  820.09   40.28
   1  -3  -4  788.93   39.92
   1   3  -4  806.53   39.93
   1  -3  -4  802.78   41.81
   1  -3  -3  404.88   20.82
   1   3  -3  423.79   20.89
   1  -3  -3  437.52   20.70
   1   3  -3  409.63   20.48
  -1   3   3  380.33   19.95
   1  -3  -3  442.72   22.69
   1   3  -3  349.31   19.12
   1  -3  -2  109.59    6.73
   1   3  -2  121.05    6.79
  -1   3   2  113.76    7.66
   1  -3  -2  113.47    8.52
  -1   3   1 1061.37   50.64
   1   3  -1 1064.82   51.08
   1  -3  -1 1030.83   50.39
   1   3   0  298.93   16.57
  -1   3   0  300.20   16.71
  -1   3  -1 1779.71   81.11
  -1  -3  -1 1737.49   81.22
  -1  -3  -1 1781.16   81.13
  -1   3  -1 1756.85   81.10
   1   3   1 1992.24   83.71
   1   3   2  816.59   37.47
  -1   3  -2  729.68   36.42
  -1  -3  -2  736.43   36.71
  -1   3  -2  762.98   36.59
  -1  -3  -2  759.78   36.61
  -1  -3  -2  832.19   38.69
  -1   3  -2  750.03   36.87
   1   3   3   98.82    6.65
  -1  -3  -3   80.55    6.98
  -1  -3  -3   83.04    6.80
  -1   3  -3   87.47    6.84
  -1   3  -3   98.84    7.23
  -1  -3  -3   86.79    8.19
  -1   3  -3   86.22    6.23
  -1  -3  -4   10.48    3.69
  -1  -3  -4    6.56    3.01
  -1   3  -4   16.48    3.80
  -1   3  -4    2.77    3.01
  -1  -3  -4    6.65    3.40
   1   3   4    7.04    1.83
  -1   3  -5  303.15   18.92
  -1  -3  -5  296.28   18.84
  -1   3  -5  306.87   19.12
  -1  -3  -5  293.09   19.06
  -1   3  -6  470.78   27.74
  -1  -3  -6  482.64   27.97
  -1   3  -6  401.58   21.96
  -1  -3  -6  499.17   23.48
  -1   3  -6  520.19   27.89
  -1  -3  -6  440.14   27.03
  -1  -3  -6  470.81   22.91
  -1  -3  -6  462.47   23.07
  -1  -3  -6  483.62   23.34
  -1   3  -6  417.96   22.41
  -1  -3  -7  556.16   29.28
  -1   3  -7  578.32   29.99
  -1   3  -7  579.33   29.52
  -1  -3  -7  691.81   29.98
  -1  -3  -7  629.29   30.81
  -1   3  -7  653.24   30.24
  -1  -3  -7  604.40   29.76
  -1   3  -7  612.57   29.77
  -1   3  -7  638.68   36.36
  -1  -3  -7  637.79   36.50
  -1  -3  -7  640.11   35.86
  -1   3  -7  632.98   35.78
  -1   3  -8   26.29    3.60
  -1   3  -8   23.43    3.68
  -1   3  -8   18.47    5.48
  -1  -3  -8   14.77    4.85
  -1   3  -8   23.58    3.36
  -1  -3  -8   24.22    3.91
  -1   3  -8   17.89    2.76
  -1   3  -8   17.09    3.20
  -1  -3  -8   19.11    2.68
  -1   3  -8   17.58    3.46
  -1  -3  -8   22.83    3.22
  -1   3  -8   20.20    3.02
  -1   3  -9  876.26   37.68
  -1   3  -9  824.34   38.01
  -1  -3  -9  827.57   41.63
  -1   3  -9  729.06   37.74
  -1   3  -9  819.62   38.34
  -1   3  -9  762.34   38.03
  -1  -3  -9  747.51   37.14
  -1   3  -9  667.49   42.72
  -1  -3  -9  679.97   42.88
  -1  -3  -9  757.73   37.54
  -1   3  -9  810.03   37.65
  -1  -3 -10   69.80    5.59
  -1   3 -10   72.50    5.62
  -1   3 -10   79.76    5.36
  -1  -3 -10   64.01    5.47
  -1   3 -10   71.71    5.03
  -1  -3 -10   63.88    4.98
  -1   3 -10   64.48    5.18
  -1   3 -10   75.00    5.66
  -1  -3 -11    5.35    2.15
  -1   3 -11    3.41    2.15
  -1   3 -11    2.55    1.59
  -1   3 -11    2.66    2.08
  -1  -3 -11    1.29    9.34
  -1   3 -12   45.34    2.71
  -1   3 -12   36.23    2.44
   1  -4 -11  331.63   17.39
   1   4 -11  352.97   16.50
   1   4 -11  338.76   16.59
   1   4 -11  333.39   16.36
   1   4 -10   12.60    2.04
   1   4 -10   12.80    3.03
   1   4 -10   10.87    2.58
   1   4 -10    8.03    2.53
   1   4 -10   10.07    2.41
   1   4  -9  223.42   12.89
   1  -4  -9  244.67   13.40
   1   4  -9  228.38   12.51
   1   4  -9  226.51   12.00
   1   4  -9  246.38   12.39
   1  -4  -9  212.06   12.20
   1   4  -9  221.61   12.46
   1   4  -9  212.54   12.48
   1   4  -8   48.26    4.47
   1   4  -8   42.34    4.79
   1  -4  -8   32.37    6.10
   1  -4  -8   56.55    5.40
   1  -4  -8   44.96    5.39
   1   4  -8   49.12    3.98
   1  -4  -8   43.01    3.91
   1   4  -8   49.68    4.60
   1   4  -7  104.39    7.19
   1   4  -7   96.42    9.78
   1  -4  -7   85.53    9.57
   1  -4  -7  116.48    7.97
   1  -4  -7  106.12    8.02
   1  -4  -7  133.65    7.82
   1  -4  -7  120.98    8.11
   1  -4  -7  107.51    6.76
   1   4  -7  110.59    7.03
   1   4  -6   35.14    5.29
   1  -4  -6   28.47    5.16
   1  -4  -6   35.13    4.05
   1   4  -6   33.98    3.57
   1  -4  -6   34.41    3.87
   1   4  -6   30.39    3.32
   1  -4  -6   35.44    4.48
   1  -4  -5  217.42   14.49
   1   4  -5  241.55   14.69
   1  -4  -4   24.37    3.67
   1   4  -4   26.86    3.58
   1  -4  -4   30.25    5.94
   1  -4  -3 2766.64  120.20
   1   4  -3 2337.34  116.02
   1  -4  -3 2502.93  115.93
   1   4  -3 2601.06  115.92
  -1   4   2    1.70    2.33
   1  -4  -2    4.04    3.45
   1  -4  -1 3119.17  140.38
   1   4  -1 2908.74  141.06
  -1   4   1 2978.21  140.59
   1   4   0   14.04    3.43
   1   4   1    9.26    3.19
  -1   4  -2    1.36    2.24
   1   4   2   -0.45    2.55
  -1  -4  -2    3.24    3.56
  -1  -4  -2   -0.82    1.11
  -1  -4  -3  394.41   22.82
  -1   4  -3  336.88   19.53
   1   4   3  373.69   20.44
  -1   4  -3  373.58   19.06
  -1  -4  -3  363.11   19.04
  -1  -4  -3  363.75   19.31
  -1   4  -3  363.25   19.08
  -1  -4  -4   -3.18    4.17
  -1  -4  -4    1.68    2.17
  -1   4  -4    1.22    2.27
  -1  -4  -4    4.16    2.39
  -1   4  -4    0.87    2.11
  -1  -4  -5 1345.93   66.92
  -1   4  -5 1363.52   66.73
  -1   4  -5 1352.52   63.18
  -1   4  -5 1369.86   66.40
  -1  -4  -5 1315.37   66.27
  -1   4  -6    6.61    2.33
  -1   4  -6    1.77    2.03
  -1  -4  -6    4.65    2.72
  -1  -4  -6    9.46    2.64
  -1  -4  -6    3.12    3.28
  -1   4  -6    5.47    3.25
  -1  -4  -6    4.21    3.15
  -1   4  -6    6.90    2.24
  -1  -4  -6    3.96    3.03
  -1  -4  -7   65.63    6.16
  -1   4  -7   78.02    8.44
  -1  -4  -7   55.36    7.66
  -1  -4  -7   61.65    6.01
  -1   4  -7   72.15    5.52
  -1  -4  -7   61.95    4.79
  -1   4  -7   62.78    4.93
  -1  -4  -7   68.52    5.99
  -1   4  -8   12.93    2.92
  -1   4  -8   16.16    3.25
  -1   4  -8   12.66    3.31
  -1   4  -8   11.99    2.46
  -1  -4  -8   17.84    2.65
  -1  -4  -8    7.27    7.30
  -1  -4  -8   18.36    3.56
  -1   4  -9    1.73    1.86
  -1   4  -9    0.24    2.41
  -1   4  -9    1.23    2.60
  -1   4  -9    3.29    2.83
  -1  -4  -9   -1.28    2.90
  -1   4  -9    0.82    2.52
  -1   4 -10   -2.18    2.17
  -1   4 -10    0.72    2.31
  -1  -4 -10    1.24    2.35
  -1  -4 -10    0.96    2.72
  -1   4 -10   -0.88    1.50
  -1   4 -10    2.83    2.40
  -1   4 -10   -1.19    2.50
  -1  -4 -11  112.99    8.65
  -1   4 -11  102.78    5.52
   1  -5 -11   25.55    4.65
   1   5 -11   28.30    2.07
   1   5 -11   30.46    2.33
   1   5 -10    6.90    1.67
   1   5 -10    9.49    2.27
   1   5 -10    6.28    1.87
   1  -5  -9   22.90   13.47
   1   5  -9   32.68    3.95
   1   5  -9   33.24    3.27
   1   5  -9   23.59    3.36
   1  -5  -9   28.29    4.12
   1   5  -8    1.08    2.09
   1   5  -8   -1.18    2.79
   1  -5  -8    1.76    4.01
   1  -5  -8    2.86    3.06
   1   5  -8   -0.60    2.76
   1  -5  -7  187.73   11.51
   1  -5  -7  171.79   11.50
   1  -5  -7  161.83   11.42
   1   5  -7  173.51   10.32
   1  -5  -7  188.52   11.52
   1  -5  -6    8.76    3.44
   1  -5  -6    7.12    3.03
   1  -5  -6    8.97    3.28
   1  -5  -6   12.16    3.19
   1  -5  -5  417.71   23.75
   1  -5  -5  452.59   23.50
   1  -5  -5  502.01   23.86
   1  -5  -4   57.01    8.62
   1  -5  -4   64.44    5.19
   1  -5  -4   67.62    5.39
   1   5  -3   36.76    4.27
   1  -5  -3   37.14    6.62
   1  -5  -2  420.60   24.78
   1  -5  -1  706.13   37.62
   1   5  -1  732.67   38.94
   1   5   0   93.01    9.13
  -1  -5  -1  447.55   24.52
   1   5   1  391.22   24.17
  -1   5  -2   31.88    4.45
   1   5   2   38.91    5.59
  -1  -5  -2   32.39    5.94
  -1   5  -3   23.95    3.92
  -1  -5  -3   38.03    6.92
   1   5   3   32.13    4.76
  -1  -5  -4  348.63   19.27
  -1  -5  -4  388.99   19.05
  -1  -5  -4  417.85   25.69
  -1  -5  -4  360.81   19.22
  -1   5  -5    0.29    2.01
  -1  -5  -5    2.07    2.46
  -1  -5  -5    1.15    4.69
  -1  -5  -5    1.59    2.40
  -1  -5  -5   -0.24    2.85
  -1  -5  -5    2.10    2.44
  -1  -5  -6  397.55   21.09
  -1   5  -6  378.55   20.06
  -1  -5  -6  414.42   21.08
  -1  -5  -6  428.09   20.84
  -1   5  -6  380.35   19.54
  -1  -5  -7  473.62   25.93
  -1   5  -7  510.29   25.06
  -1  -5  -7  467.65   25.86
  -1  -5  -7  529.37   25.81
  -1   5  -7  507.77   24.50
  -1  -5  -8   10.31    3.34
  -1  -5  -8   12.98    3.90
  -1   5  -8    9.46    2.51
  -1   5  -9  177.12   11.12
  -1  -5  -9  215.80   21.31
  -1   5  -9  195.62   10.65
  -1  -5  -9  205.91   11.70
  -1   5 -10   45.37    3.34
  -1   5 -10   43.23    3.73
  -1   5 -10   46.47    4.04
  -1   5 -10   50.19    3.77
  -1   5 -11    0.74    0.99
  -1   5 -11    0.38    1.07
   1   6 -10   62.64    4.05
   1  -6 -10   58.84    4.26
   1   6 -10   64.18    3.64
   1   6 -10   64.25    4.27
   1   6 -10   61.41    4.16
   1  -6  -9   96.35    6.71
   1   6  -9   88.91    6.01
   1   6  -9  101.74    6.36
   1   6  -9   94.93    6.09
   1   6  -9   83.72    5.29
   1  -6  -8  273.50   15.58
   1   6  -8  272.96   14.69
   1  -6  -8  277.73   15.72
   1   6  -8  272.91   14.99
   1  -6  -8  276.08   16.99
   1  -6  -7   66.01    6.19
   1  -6  -7   62.23    6.32
   1   6  -7   69.39    5.79
   1  -6  -7   63.96    6.07
   1  -6  -6  321.65   18.30
   1  -6  -6  320.46   17.67
   1  -6  -6  346.32   18.39
   1  -6  -5  482.89   24.55
   1   6  -5  452.58   24.03
   1  -6  -4   82.90    6.56
   1  -6  -4   82.47   10.53
   1   6  -4   81.75    5.99
   1  -6  -4   82.86    6.15
   1  -6  -4   91.83    6.84
   1  -6  -4   94.79    6.74
   1  -6  -3  211.27   11.24
   1  -6  -3  170.43   11.03
   1   6  -3  187.71   10.91
  -1   6   3  193.67   10.66
  -1  -6   3  186.99   10.40
   1   6  -2  501.40   24.71
  -1  -6   2  543.98   24.36
   1  -6  -2  438.59   24.47
   1  -6  -2  506.98   29.74
   1  -6  -1  127.05    8.10
   1  -6  -1  143.55    8.20
   1  -6  -1  134.75   11.72
   1  -6   0  858.67   45.06
  -1  -6  -1   15.24    4.97
   1  -6   2  310.53   14.72
  -1  -6  -2  310.03   20.37
  -1   6  -2  264.13   17.58
   1   6   2  257.64   14.62
  -1   6  -2  276.07   14.94
  -1  -6  -3  577.20   32.29
  -1   6  -3  488.47   25.25
   1   6   3  503.26   24.92
  -1  -6  -3  513.61   25.55
  -1  -6  -4   30.79    4.17
  -1  -6  -4   28.22    7.33
  -1   6  -4   26.42    3.28
  -1  -6  -4   25.73    3.79
  -1  -6  -4   30.34    3.71
  -1  -6  -5   73.36   10.64
  -1  -6  -5   71.00    6.08
  -1  -6  -5   60.34    5.40
  -1  -6  -5   56.64    5.77
  -1  -6  -5   66.48    5.94
  -1   6  -5   54.51    4.70
  -1  -6  -6   80.62    6.81
  -1  -6  -6   69.63    6.42
  -1  -6  -6   77.55    6.61
  -1  -6  -6   78.51    6.94
  -1  -6  -7   50.42   10.76
  -1  -6  -7   37.36    4.95
  -1   6  -8  161.45    9.19
  -1  -6  -8  179.75   10.70
  -1  -6  -8  196.45   19.62
  -1   6  -8  165.94   10.22
  -1   6  -9   11.91    2.60
  -1  -6  -9   11.11    2.92
  -1   6  -9   11.18    2.46
  -1   6  -9    8.12    1.67
  -1   6  -9   11.39    2.69
  -1  -6 -10   67.20    4.41
  -1   6 -10   74.26    4.01
   1  -6  10   68.35    3.91
  -1   6 -10   70.91    4.48
  -1   6 -10   79.58    4.50
   1   7 -10  124.36    6.21
   1  -7 -10  120.62    6.19
   1   7  -9    6.31    1.76
   1   7  -9    6.98    1.75
   1  -7  -9    5.07    1.98
   1  -7  -8   48.14   13.97
   1  -7  -8   41.46    4.39
   1   7  -8   34.71    3.67
  -1  -7   8   38.50    3.22
   1   7  -8   43.59    3.68
   1  -7  -8   44.06    4.67
   1   7  -8   31.32    3.66
   1  -7  -7   61.63   10.21
   1  -7  -7   74.52    6.11
   1   7  -7   65.14    5.29
  -1  -7   7   62.88    4.83
   1  -7  -7   63.49    5.97
   1   7  -7   58.68    4.89
   1   7  -7   63.88    5.45
   1  -7  -6   58.75    6.00
  -1  -7   6   60.87    4.83
   1  -7  -6   48.75    5.28
   1   7  -6   67.22    5.00
   1  -7  -6   50.97    5.71
   1  -7  -5  269.76   15.16
  -1   7   5  249.83   14.09
   1   7  -5  237.36   13.89
  -1  -7   5  277.80   13.89
   1  -7  -5  260.62   14.11
   1  -7  -4 1441.76   75.79
  -1  -7   4 1443.79   67.22
   1   7  -4 1256.13   66.98
   1   7  -4 1454.35   67.76
   1  -7  -4 1526.27   68.90
  -1  -7   4 1521.19   67.19
   1  -7  -4 1516.85   68.47
  -1  -7   3  312.31   16.43
   1   7  -3  312.78   16.74
  -1   7   3  313.97   16.61
   1   7  -3  316.43   16.91
   1  -7  -3  314.17   17.17
  -1  -7   3  319.92   16.32
   1  -7  -3  292.93   22.34
   1   7  -2  961.67   45.62
  -1   7   2  954.97   45.43
   1  -7  -2  916.92   45.51
  -1  -7   2  927.34   45.11
  -1  -7   2  955.97   45.02
   1  -7  -2 1016.99   52.44
  -1   7   1    7.43    2.39
  -1  -7   1    4.38    2.41
   1  -7  -1    6.36    2.93
  -1  -7   1    5.04    2.42
   1  -7  -1   11.54    2.63
   1  -7  -1    3.66    3.85
   1   7   0   39.99    3.98
  -1   7   0   41.36    4.17
   1  -7   0   37.31    4.14
  -1  -7   0   37.50    4.16
  -1  -7   0   30.93    3.70
   1  -7   0   32.58    3.74
  -1  -7   0   45.04    7.36
   1  -7   0   38.87    6.40
  -1   7  -1    6.86    4.16
   1   7   1    5.03    2.33
   1  -7   1    7.48    2.77
  -1  -7  -1    8.13    2.96
   1  -7   1    6.81    2.36
  -1  -7  -1    9.29    2.71
   1  -7   1    8.57    4.10
  -1  -7  -1    4.83    4.68
  -1  -7  -2  141.02   13.57
  -1   7  -2  145.71   11.86
   1  -7   2  131.63   11.53
   1  -7   2  136.82    8.43
  -1  -7  -2  128.36    8.54
   1   7   2  132.59    8.57
  -1   7  -2  135.46    8.82
   1  -7   2  142.12    8.44
   1  -7   3   41.63    4.34
   1  -7   3   46.89    4.24
  -1  -7  -3   49.53    4.98
   1   7   3   50.05    4.35
  -1   7  -3   44.14    4.57
  -1   7  -4  951.78   45.73
  -1  -7  -4  944.22   53.74
  -1  -7  -4  936.30   46.53
   1   7   4  929.06   45.76
   1  -7   4  927.65   45.30
  -1  -7  -4  958.54   46.22
   1  -7   4  994.12   45.28
   1  -7   5    0.66    1.80
   1   7   5   -0.99    2.06
  -1  -7  -5    4.51    3.17
  -1  -7  -5    2.95    3.25
  -1   7  -5    1.00    2.10
  -1  -7  -5   -9.99    5.23
  -1  -7  -5   11.79    7.37
  -1  -7  -5    1.37    3.19
  -1  -7  -6  718.74   35.94
  -1  -7  -6  751.57   36.24
  -1  -7  -6  690.95   36.69
  -1   7  -7   11.13    2.83
  -1  -7  -7   11.44    3.75
   1  -7   8    2.70    1.94
  -1   7  -8    1.66    1.20
  -1   7  -8    6.10    2.28
  -1   7  -8    6.23    2.27
  -1   7  -8    5.04    2.35
  -1   7  -9    1.37    1.58
   1  -7   9    3.65    1.33
  -1   7  -9    5.30    1.66
  -1   7 -10   69.25    3.73
  -1   7 -10   73.80    3.85
   1   8  -9   -0.07    0.79
   1   8  -8  129.91    6.74
   1  -8  -8  124.09    7.16
   1   8  -8  101.78    6.51
   1   8  -8  121.46    6.40
   1   8  -8  123.73    6.84
   1   8  -7   15.25    2.51
   1   8  -7   16.08    2.65
  -1  -8   7   13.69    2.23
   1  -8  -7   17.06    3.35
   1   8  -7   15.58    2.14
   1   8  -6  207.55   11.11
   1  -8  -6  182.88   13.56
  -1  -8   6  201.92   10.82
   1   8  -6  189.72   10.44
   1  -8  -6  202.16   11.94
  -1   8   5   14.09    2.67
   1  -8  -5   10.44    3.64
   1   8  -5   10.23    2.35
  -1  -8   5   15.36    2.83
   1   8  -5   13.33    2.24
   1  -8  -5   20.64    3.89
  -1  -8   4   21.78    2.92
  -1   8   4   20.90    3.44
   1   8  -4   18.04    3.06
  -1  -8   4   17.23    3.16
   1  -8  -4   12.14    3.46
   1  -8  -4   19.79    4.17
   1  -8  -3   70.56    9.96
  -1  -8   3   67.77    5.33
   1   8  -3   64.81    5.35
   1  -8  -3   56.20    5.50
   1   8  -3   59.80    5.47
  -1   8   3   65.15    5.27
   1  -8  -3   78.35    6.53
  -1  -8   3   60.96    5.20
  -1  -8   2   36.66    4.20
   1   8  -2   50.28    4.84
   1  -8  -2   36.92    4.27
  -1   8   2   32.09    4.07
   1   8  -2   44.14    4.70
  -1  -8   2   40.58    4.34
   1  -8  -2   43.60    7.92
   1  -8  -1   94.24    7.04
  -1  -8   1   81.81    6.52
   1   8  -1   93.48    7.02
   1  -8  -1   80.55    6.59
  -1  -8   1   85.37    6.50
  -1  -8   1   92.87   10.49
   1   8  -1   92.07    6.89
  -1   8   1   92.43    6.75
   1  -8  -1   92.58    6.54
   1  -8  -1   69.70    9.78
   1   8   0  678.07   32.52
  -1   8   0  662.66   32.54
  -1  -8   0  655.28   38.79
   1  -8   0  607.60   37.40
  -1   8   0  662.67   38.96
   1  -8   0  659.22   32.43
  -1  -8   0  628.84   32.24
  -1  -8   0  638.96   32.20
   1  -8   0  657.82   32.31
   1  -8   1    3.58    2.58
  -1   8  -1    3.77    3.45
  -1   8  -1   -0.94    2.62
   1   8   1    1.47    2.35
   1  -8   1    1.91    2.73
  -1  -8  -1    1.10    3.76
   1   8   2  314.10   17.11
   1  -8   2  301.64   16.61
  -1  -8  -2  321.17   23.23
  -1  -8  -2  289.78   16.57
   1   8   2  315.50   16.79
  -1   8  -2  324.41   17.14
   1  -8   2  318.74   16.66
  -1  -8  -3    4.72    3.27
   1   8   3    4.91    2.30
  -1   8  -3    2.72    2.60
   1  -8   3    7.78    2.72
   1   8   3    4.89    2.67
  -1   8  -3    3.22    2.24
  -1  -8  -3    1.18    3.91
   1  -8   3    6.65    2.95
  -1  -8  -3    5.90    2.92
  -1   8  -4    6.92    2.71
  -1  -8  -4    9.15    3.19
  -1  -8  -4    2.23    2.81
   1   8   4    4.50    2.63
   1  -8   4   10.49    2.55
  -1  -8  -4   10.78    3.60
   1  -8   4    8.39    2.75
  -1  -8  -5   44.38    4.73
  -1   8  -5   37.60    3.41
  -1  -8  -5   49.78    5.21
  -1   8  -5   36.77    3.77
   1   8   5   34.81    3.69
   1  -8   5   39.97    3.65
   1  -8   5   40.69    4.06
  -1   8  -6  160.43    9.14
  -1  -8  -6  160.75   10.29
  -1  -8  -6  178.63   10.64
   1  -8   6  176.88    9.63
  -1  -8  -7    8.77    2.91
  -1   8  -7    2.08    2.15
  -1   8  -7    4.98    1.79
  -1  -8  -7    7.46    2.83
   1  -8   7    8.40    2.12
  -1   8  -7    4.50    2.12
  -1   8  -8  206.36   10.70
  -1   8  -8  209.74   10.31
  -1   8  -8  220.33   10.68
   1  -8   8  194.30   10.19
  -1   8  -9    1.44    0.75
   1   9  -7   34.38    2.49
   1   9  -7   26.05    1.93
   1  -9  -6    4.46    2.51
   1   9  -6    2.66    1.66
   1  -9  -6    0.79    2.16
   1   9  -6    3.96    1.36
  -1  -9   6    4.00    1.71
  -1  -9   5   80.46    5.26
   1  -9  -5   76.34    5.80
   1  -9  -5   88.52    6.31
   1   9  -5   69.15    4.96
   1   9  -5   72.44    4.68
  -1   9   5   75.71    5.11
   1  -9  -4  339.82   18.08
   1  -9  -4  404.43   19.21
   1  -9  -4  320.48   18.18
  -1   9   4  341.56   18.02
   1   9  -4  335.88   17.89
  -1  -9   4  362.09   17.81
   1  -9  -3   30.31    3.78
  -1   9   3   39.32    4.08
   1  -9  -3   34.66    4.67
  -1   9   3   25.76    3.26
   1   9  -3   32.53    3.86
  -1  -9   3   32.55    3.77
  -1   9   2  772.64   35.09
   1   9  -2  682.46   34.45
   1   9  -2  730.12   34.81
  -1   9   2  723.29   34.42
  -1  -9   2  680.62   34.22
   1  -9  -2  663.63   34.15
  -1   9   1  129.69    8.46
   1   9  -1  118.72    8.41
   1   9  -1  133.57    8.73
  -1   9   1  146.09    9.07
  -1  -9   1  121.42    8.31
   1   9   0   84.57    6.80
  -1   9   0   87.43    6.96
  -1   9   0  102.81    7.02
   1   9   0   81.05    6.60
   1   9   1  137.26    8.66
  -1   9  -1  128.88    8.78
  -1   9  -1  128.78    8.77
   1  -9   1  127.71    8.44
   1   9   1  146.09    9.14
   1  -9   1  131.99    8.70
   1  -9   2   46.67    4.48
   1   9   2   45.72    4.81
  -1   9  -2   44.03    4.48
   1  -9   2   37.38    4.45
   1   9   2   49.73    4.52
  -1   9  -2   47.30    4.91
  -1  -9  -2   40.71    5.03
   1  -9   3   86.90    6.27
   1  -9   3   81.26    5.98
   1   9   3   94.65    6.47
  -1   9  -3   86.44    6.29
   1   9   3   81.51    5.85
  -1  -9  -3   97.56    7.20
  -1  -9  -3   69.40    5.87
   1  -9   4  135.30    8.28
   1   9   4  130.73    8.23
   1  -9   4  132.73    7.88
  -1   9  -4  126.94    8.16
  -1  -9  -4  147.31    9.17
  -1  -9  -4  136.57    8.38
   1  -9   5   16.93    2.81
  -1  -9  -5   24.76    3.62
  -1  -9  -5   16.99    2.90
  -1   9  -5   17.08    2.32
   1   9   5   15.61    2.31
  -1  -9  -6  197.47   11.11
   1  -9   6  205.74   10.48
  -1   9  -6  190.82   10.21
  -1   9  -6  206.04   10.55
  -1  -9  -7   24.60    2.63
   1  -9   7   24.51    1.98
  -1   9  -7   25.70    2.04
  -1   9  -7   29.70    2.33
   1 -10  -6   14.40    1.58
   1  10  -6    7.17    1.18
   1 -10  -5   13.70    1.69
  -1  10   5   12.13    1.34
  -1  10   4   10.32    1.87
   1 -10  -4   12.47    2.72
   1 -10  -4   10.94    1.90
  -1  10   3   73.62    4.69
  -1  10   3   77.66    5.23
   1  10  -3   81.16    5.32
   1 -10  -3   90.40    6.06
   1 -10  -3   63.60    4.73
  -1  10   2   62.18    4.78
  -1  10   2   60.37    4.35
   1 -10  -2   66.25    5.32
   1  10  -1   13.80    2.63
   1  10  -1   13.96    2.75
  -1  10   1   12.42    2.46
   1 -10  -1    7.76    2.88
  -1  10   0  146.36    8.78
   1  10   0  151.42    8.83
   1  10   0  137.21    8.78
  -1  10   0  152.48    9.01
   1  10   1   11.93    2.72
  -1  10  -1   13.23    2.59
  -1 -10  -1   12.32    2.92
   1  10   1    9.63    2.39
  -1  10  -1   10.02    2.57
   1  10   2   36.56    3.39
  -1 -10  -2   42.00    4.14
   1  10   2   33.71    3.69
   1 -10   3   80.82    5.39
   1  10   3   75.77    5.28
  -1  10  -3   72.56    5.24
  -1 -10  -3   83.09    5.83
  -1 -10  -4    7.61    2.14
   1  10   4    8.90    1.75
  -1 -10  -4   11.71    2.46
   1 -10   4   10.42    2.25
  -1 -10  -5  186.26    9.77
  -1 -10  -6   64.67    3.74
  -1  11   3    3.17    0.90
   1 -11  -2    1.36    1.40
  -1  11   2    1.16    1.07
   1 -11  -2    0.67    0.90
   1 -11  -1   63.00    4.14
  -1 -11   1   55.94    3.74
  -1  11   0   -0.12    1.20
  -1  11   0    0.36    1.26
   1  11   0    0.48    1.22
   1 -11   0    2.84    1.58
  -1 -11   0    0.69    1.28
  -1  11  -1  182.49    9.36
   1  11   1  172.70    9.17
   1 -11   1  186.65    9.42
  -1 -11  -1  177.87    9.29
   1  11   2   16.08    1.71
   1  11   2   13.11    1.63
   1 -11   2   12.18    1.68
  -1 -11  -2   14.45    1.72
   1  11   3   76.25    4.29
   2   0 -12  161.14    8.68
   2   0 -12  154.33    8.40
   2   0 -12  161.56    8.31
   2   0 -11   -0.40    2.47
   2   0 -11   -0.18    2.19
   2   0 -11    1.59    2.33
   2   0 -10    2.97    1.97
   2   0 -10    1.70    2.57
   2   0 -10    4.73    2.76
   2   0 -10    9.83    3.17
   2   0  -9    1.54    2.40
   2   0  -9    0.85    2.71
   2   0  -9    3.37    2.66
   2   0  -9    0.25    2.78
   2   0  -9   -0.70    2.46
   2   0  -9   -0.18    1.61
   2   0  -9    1.05    4.19
   2   0  -9   -2.74   12.57
   2   0  -9   -1.37    1.48
   2   0  -9    0.79    1.75
   2   0  -9   -3.05    5.28
   2   0  -8  119.35    7.28
   2   0  -8  102.15    7.25
   2   0  -8   92.20    6.44
   2   0  -8  122.46    7.39
   2   0  -8  104.90    7.10
   2   0  -8  108.52    7.33
   2   0  -8  107.62   11.35
   2   0  -8  105.16    6.56
   2   0  -8  109.60    7.32
   2   0  -8  102.41    6.52
   2   0  -8  107.29    6.80
   2   0  -8  110.04    7.33
   2   0  -7    0.93    3.71
   2   0  -7    0.85    3.54
   2   0  -7    0.83    2.23
   2   0  -7    2.03    2.24
   2   0  -7    1.72    1.92
   2   0  -7   -1.17    2.22
   2   0  -7   -0.21    1.76
   2   0  -6  767.97   39.45
   2   0  -6  679.20   39.26
   2   0  -5    2.77    3.95
   2   0  -5   -0.62    3.58
   2   0  -5    0.59    3.64
   2   0  -4  892.06   44.61
   2   0  -4  901.76   44.88
   2   0  -3   -0.34    2.23
   2   0  -3   -0.91    2.51
   2   0  -3   -0.33    2.78
   2   0  -2 1596.62   73.83
   2   0  -2 1694.15   75.40
  -2   0   1    0.56    0.77
   2   0  -1    0.35    0.95
  -2   0   0    7.31    1.40
  -2   0  -1    0.62    1.11
  -2   0  -2 5706.34  261.08
  -2   0  -3    1.16    3.28
   2   0   3    0.58    1.32
   2   0   4  644.32   30.73
  -2   0  -4  647.42   34.33
  -2   0  -4  665.61   32.32
  -2   0  -5    2.77    4.04
  -2   0  -5    0.66    1.90
  -2   0  -6  218.06   16.38
  -2   0  -6  197.06   15.65
  -2   0  -6  193.03   11.87
  -2   0  -7   -0.23    2.24
  -2   0  -7   -1.97    4.13
  -2   0  -7    7.72    9.81
  -2   0  -7   -2.10    2.04
  -2   0  -7   -0.85    2.41
  -2   0  -7    1.05    4.17
  -2   0  -8  958.29   44.10
  -2   0  -8  880.43   43.58
  -2   0  -8  819.32   43.74
  -2   0  -8 1060.26   43.64
  -2   0  -8  906.71   44.09
  -2   0  -8  874.52   44.01
  -2   0  -8  830.37   43.63
  -2   0  -8 1112.74   45.73
  -2   0  -8  844.12   51.41
  -2   0  -8  944.15   51.65
  -2   0  -9    0.56    2.69
  -2   0  -9    2.15    2.61
  -2   0  -9    4.77    9.94
  -2   0  -9   -0.70    2.12
  -2   0  -9   -1.19    4.46
  -2   0  -9   -0.21    1.71
  -2   0  -9    3.91    3.30
  -2   0  -9   -1.29    4.86
  -2   0 -10  300.82   16.64
  -2   0 -10  309.47   16.65
  -2   0 -10  334.10   17.01
  -2   0 -11   -0.99    2.42
  -2   0 -11   -0.34    2.04
  -2   0 -11    0.49    2.50
  -2   0 -12   28.16    2.68
   2   1 -12   51.69    3.71
   2  -1 -12   46.01    3.66
   2  -1 -11   26.17    3.03
   2  -1 -11   25.24    3.31
   2   1 -11   28.45    3.38
   2  -1 -11   24.02    3.11
   2   1 -11   23.74    2.76
   2  -1 -10  272.34   14.92
   2   1 -10  295.17   14.78
   2   1 -10  307.02   20.91
   2  -1 -10  307.05   21.25
   2  -1 -10  277.41   14.94
   2   1 -10  283.54   15.23
   2   1 -10  280.76   15.18
   2  -1 -10  270.20   15.06
   2   1  -9  208.86   11.73
   2   1  -9  240.20   12.46
   2  -1  -9  225.17   12.21
   2   1  -9  211.54   12.13
   2  -1  -9  196.36   11.95
   2  -1  -9  255.61   12.44
   2   1  -9  191.30   11.49
   2  -1  -9  193.47   11.21
   2   1  -9  240.70   12.11
   2   1  -9  240.30   18.49
   2   1  -9  206.48   11.41
   2   1  -9  201.87   11.60
   2  -1  -9  209.54   12.91
   2  -1  -9  160.25   16.06
   2   1  -9  169.12   16.50
   2   1  -9  219.59   12.42
   2  -1  -9  210.06   12.12
   2  -1  -9  237.12   12.60
   2   1  -9  214.28   12.12
   2   1  -8  191.34   11.28
   2   1  -8  197.90   11.58
   2  -1  -8  229.99   11.81
   2   1  -8  203.29   11.69
   2  -1  -8  193.24   11.47
   2  -1  -8  225.52   11.66
   2   1  -8  178.36   11.00
   2   1  -8  205.16   11.49
   2  -1  -8  201.98   11.79
   2   1  -8  190.15   11.13
   2   1  -8  201.99   11.19
   2  -1  -8  198.84   10.72
   2   1  -8  229.53   13.45
   2   1  -8  191.30   16.43
   2  -1  -8  197.85   16.49
   2   1  -8  195.34   11.46
   2  -1  -8  241.02   12.09
   2  -1  -8  204.97   11.53
   2   1  -8  218.77   11.90
   2   1  -7   81.68    5.80
   2  -1  -7   72.29    5.74
   2  -1  -7   85.87    5.72
   2  -1  -7   72.81    9.58
   2   1  -7   77.26    5.54
   2   1  -7   87.47    6.00
   2  -1  -7   82.89    5.97
   2  -1  -7   79.02    5.57
   2   1  -7   87.14    5.86
   2  -1  -7   80.91    5.72
   2  -1  -7   73.64    9.05
   2   1  -7   99.10   10.11
   2   1  -7   74.43    5.55
   2   1  -7   76.38    5.66
   2  -1  -6  194.29   14.97
   2   1  -6  202.71   14.92
   2  -1  -6  200.02   14.74
   2   1  -6  191.02   14.52
   2   1  -5    5.93    4.01
   2  -1  -5    7.13    3.76
   2  -1  -5   15.44    4.45
   2   1  -5    9.36    4.03
   2   1  -5   19.28    4.40
   2  -1  -5   17.52    4.81
   2  -1  -4 2018.97   98.31
   2   1  -4 2068.07   98.38
   2  -1  -4 2179.88   98.83
   2   1  -4 2194.00   98.88
   2  -1  -4 1968.67   98.03
   2   1  -4 2076.58   98.18
   2  -1  -3   85.16    6.46
   2   1  -3   78.68    6.32
   2  -1  -3   70.44    6.16
   2   1  -3   67.16    6.18
   2  -1  -3   78.90    6.53
   2   1  -3   74.32    6.15
   2   1  -2 5792.04  247.82
   2  -1  -2 5493.88  247.72
   2   1  -2 5128.20  247.19
   2   1  -2 5393.92  247.53
   2  -1  -2 5343.47  247.48
   2  -1  -2 5495.59  247.83
   2   1  -2 5445.68  247.79
   2  -1  -1  202.03   10.81
  -2   1   1  200.83   10.14
   2   1  -1  224.74   10.43
   2  -1  -1  204.21   10.35
  -2   1   0   10.04    1.69
   2  -1   0    5.56    1.08
  -2   1  -1  162.64    9.13
   2   1   1  171.88    8.83
  -2   1  -1  160.54    8.95
  -2   1  -2 2143.26   98.27
  -2   1  -2 2147.25   98.63
  -2  -1  -2 2169.25   98.62
  -2  -1  -2 2126.82   98.08
   2   1   2 2061.36   97.23
  -2   1  -3 2878.85  132.25
  -2  -1  -3 2846.41  132.52
  -2   1  -3 2849.04  133.14
  -2  -1  -3 2842.45  133.09
  -2   1  -4 1372.40   66.68
  -2   1  -4 1415.53   68.42
  -2  -1  -4 1413.79   68.33
  -2   1  -5    6.71    2.63
  -2  -1  -5    6.94    3.77
  -2   1  -5    2.81    4.23
  -2  -1  -5   12.40    2.42
  -2   1  -6  519.48   28.67
  -2  -1  -6  546.70   32.05
  -2   1  -6  546.44   32.50
  -2  -1  -6  556.09   32.44
  -2   1  -6  572.72   32.38
  -2   1  -7  198.17   11.06
  -2  -1  -7  228.18   12.18
  -2  -1  -7  200.72   11.08
  -2   1  -7  201.18   11.08
  -2   1  -7  172.15   10.72
  -2   1  -7  179.95   10.92
  -2  -1  -7  193.86   11.02
  -2   1  -7  210.49   16.52
  -2  -1  -7  214.71   16.65
  -2   1  -7  207.81   11.78
  -2  -1  -7  200.67   16.63
  -2   1  -7  194.58   16.74
  -2   1  -8   41.06   11.44
  -2   1  -8   30.34    3.85
  -2  -1  -8   32.37    3.94
  -2   1  -8   25.24    3.05
  -2   1  -8   37.38    3.67
  -2   1  -8   32.73    3.97
  -2   1  -8   30.59    3.13
  -2  -1  -8   32.92    3.86
  -2   1  -8   28.35    3.52
  -2  -1  -8   31.96    3.35
  -2  -1  -8   39.87   14.99
  -2  -1  -8   20.49    6.66
  -2   1  -8   27.72    7.02
  -2  -1  -8   30.25    6.93
  -2   1  -8   34.83    7.67
  -2  -1  -9   20.48    2.84
  -2   1  -9   25.73    3.58
  -2  -1  -9   26.66    3.62
  -2  -1  -9   23.74    4.25
  -2   1  -9   34.29   15.89
  -2  -1  -9   28.25    3.59
  -2   1  -9   20.06    3.33
  -2   1  -9   25.59    4.01
  -2   1  -9   23.14    3.13
  -2  -1  -9   22.83    6.43
  -2   1  -9   26.41    6.88
  -2   1  -9   16.20    5.59
  -2  -1  -9   23.24    6.00
  -2  -1 -10  439.91   22.21
  -2  -1 -10  460.84   25.11
  -2   1 -10  426.01   22.11
  -2   1 -10  452.30   22.37
  -2  -1 -10  442.94   22.57
  -2   1 -10  462.63   22.65
  -2   1 -11    3.02    2.27
  -2  -1 -11   -0.29    1.78
  -2   1 -11    1.09    2.09
  -2  -1 -11    4.09    2.26
  -2   1 -11    1.80    2.33
  -2   1 -12  335.16   15.47
  -2  -1 -12  323.69   15.45
  -2   1 -12  310.87   15.39
  -2   1 -12  301.26   15.19
   2   2 -12   10.56    1.62
   2   2 -12   12.29    1.91
   2   2 -11   39.49    3.83
   2   2 -11   39.81    3.82
   2  -2 -11   36.99    3.47
   2   2 -11   35.85    3.34
   2  -2 -11   34.31    3.58
   2   2 -11   40.11    3.68
   2   2 -10   30.45    3.58
   2  -2 -10   25.37    3.60
   2   2 -10   31.30    3.81
   2   2 -10   22.49    3.05
   2   2 -10   26.44    3.07
   2  -2 -10   19.55   15.28
   2  -2 -10   26.75    3.25
   2   2 -10   22.85    3.61
   2   2 -10   23.17    3.01
   2  -2 -10   22.39    3.38
   2   2 -10   28.29    3.49
   2   2  -9  714.41   35.36
   2  -2  -9  746.11   35.32
   2   2  -9  752.38   35.63
   2   2  -9  734.68   35.70
   2   2  -9  784.84   35.38
   2  -2  -9  663.84   35.17
   2   2  -9  741.91   35.17
   2   2  -9  694.94   35.11
   2  -2  -9  716.98   35.68
   2   2  -9  702.74   34.97
   2  -2  -9  704.68   34.67
   2   2  -9  644.87   41.01
   2  -2  -9  600.42   40.52
   2   2  -9  793.10   35.56
   2   2  -9  813.35   36.03
   2  -2  -9  753.54   35.46
   2   2  -8  750.38   36.49
   2  -2  -8  784.47   36.37
   2   2  -8  749.59   36.52
   2   2  -8  729.63   36.66
   2   2  -8  744.20   36.23
   2  -2  -8  696.89   36.20
   2  -2  -8  691.16   35.38
   2   2  -8  802.60   36.49
   2  -2  -8  720.21   36.65
   2   2  -8  730.45   36.17
   2  -2  -8  768.82   36.85
   2  -2  -8  766.29   36.02
   2   2  -8  833.52   38.50
   2   2  -8  737.32   42.37
   2  -2  -8  688.76   41.88
   2   2  -8  825.64   36.91
   2   2  -8  776.25   36.44
   2  -2  -8  731.22   36.30
   2  -2  -8  835.57   36.95
   2   2  -7   47.29    4.27
   2   2  -7   46.06    4.36
   2   2  -7   47.19    4.29
   2  -2  -7   51.18    5.05
   2  -2  -7   48.09    4.26
   2  -2  -7   53.93    4.21
   2   2  -7   67.24   11.00
   2  -2  -7   53.86    4.27
   2   2  -7   43.21    4.19
   2  -2  -7   51.96    7.63
   2   2  -7   57.86    7.71
   2  -2  -7   49.30    4.45
   2   2  -7   49.92    4.16
   2   2  -7   47.99    4.10
   2  -2  -7   48.36    4.18
   2  -2  -7   50.02    4.56
   2   2  -7   58.39    4.56
   2  -2  -7   37.29    4.38
   2   2  -7   44.70    4.07
   2  -2  -6 1222.76   61.52
   2   2  -6 1222.48   61.52
   2  -2  -6 1178.81   61.99
   2   2  -6 1238.16   62.29
   2   2  -5  789.18   40.12
   2  -2  -5  776.23   40.16
   2   2  -5  802.22   41.07
   2  -2  -5  823.01   41.19
   2  -2  -5  706.32   40.31
   2   2  -5  763.36   40.45
   2  -2  -4    6.66    3.24
   2  -2  -4    3.73    3.09
   2   2  -4    7.66    3.62
   2   2  -4    6.50    3.10
   2  -2  -4   11.21    3.65
   2   2  -4    8.31    3.06
   2   2  -3  270.75   15.15
   2   2  -3  265.78   15.47
   2  -2  -3  279.59   15.25
   2  -2  -3  252.15   15.53
   2   2  -3  265.66   15.37
   2  -2  -3  303.18   16.51
   2  -2  -3  284.80   15.51
   2   2  -3  285.45   15.49
   2  -2  -2  262.20   14.11
   2   2  -2  298.26   14.30
   2  -2  -2  273.92   14.59
   2   2  -2  265.54   14.54
   2   2  -2  259.63   14.95
   2  -2  -2  284.48   15.36
   2  -2  -1  222.93   12.15
   2  -2   0 2265.78  103.95
  -2   2   0 2315.68  105.38
  -2  -2  -1 2100.05   99.82
  -2   2  -1 2107.55   99.68
  -2   2  -1 2339.41  100.30
  -2   2  -2 4993.32  228.96
  -2  -2  -2 5005.05  229.02
  -2   2  -2 4990.49  228.54
  -2  -2  -3  392.28   21.88
  -2   2  -3  412.51   21.90
  -2   2  -3  399.59   21.82
  -2  -2  -3  401.83   21.90
  -2  -2  -4 3078.64  143.91
  -2  -2  -4 3008.91  144.11
  -2   2  -4 3098.45  144.25
  -2   2  -4 3084.66  143.55
  -2   2  -5  255.58   17.01
  -2  -2  -5  214.77   16.19
  -2  -2  -5  229.44   16.29
  -2   2  -5  245.81   16.70
  -2   2  -5  232.70   15.23
  -2  -2  -6   19.15    5.34
  -2   2  -6   17.21    5.43
  -2   2  -6   17.45    4.98
  -2  -2  -6   23.83    5.68
  -2   2  -6   15.73    4.97
  -2  -2  -6   16.24    5.34
  -2  -2  -7  348.22   24.36
  -2   2  -7  359.84   24.72
  -2   2  -7  325.29   18.02
  -2  -2  -7  385.17   18.82
  -2   2  -7  371.01   18.54
  -2  -2  -7  376.76   19.23
  -2  -2  -7  316.58   23.36
  -2   2  -7  347.70   23.92
  -2   2  -7  336.83   18.45
  -2  -2  -7  357.19   18.13
  -2  -2  -7  338.76   18.22
  -2   2  -7  364.76   18.38
  -2   2  -7  401.09   20.91
  -2   2  -8  260.69   14.09
  -2   2  -8  262.39   14.00
  -2  -2  -8  282.32   18.84
  -2   2  -8  270.70   14.25
  -2   2  -8  271.53   17.33
  -2  -2  -8  227.42   19.10
  -2   2  -8  267.45   20.00
  -2   2  -8  225.98   13.55
  -2   2  -8  269.71   14.47
  -2  -2  -8  234.71   13.70
  -2   2  -8  261.00   14.02
  -2  -2  -8  262.99   14.08
  -2  -2  -8  247.87   20.14
  -2   2  -8  261.68   20.45
  -2   2  -9   87.60    6.41
  -2  -2  -9   85.04    6.30
  -2   2  -9   96.23    6.47
  -2  -2  -9   79.31    5.94
  -2   2  -9   85.25    6.71
  -2  -2  -9   86.65   10.56
  -2   2  -9   78.41   10.16
  -2  -2  -9   89.21    6.56
  -2   2  -9   86.82    6.37
  -2   2  -9   80.66    5.76
  -2   2  -9   85.40    6.24
  -2   2 -10   77.43    5.54
  -2   2 -10   68.14    5.29
  -2   2 -10   81.84    5.73
  -2  -2 -10   75.24    5.66
  -2  -2 -10   76.79    6.08
  -2   2 -10   89.36    5.89
  -2  -2 -10   81.36    7.09
  -2   2 -10   80.53    6.20
  -2  -2 -10   79.33    5.38
  -2   2 -10   74.19    5.53
  -2  -2 -11   37.22    3.39
  -2   2 -11   39.19    3.39
  -2   2 -11   43.56    3.91
  -2  -2 -11   43.54   13.81
  -2   2 -11   35.52    3.42
  -2  -2 -11   36.92    3.84
  -2  -2 -12   55.13    3.60
  -2   2 -12   63.93    3.61
   2   3 -12   56.56    3.42
   2   3 -11   30.36    3.06
   2   3 -11   29.12    2.90
   2   3 -10  226.05   11.67
   2  -3 -10  198.52   11.39
   2   3 -10  194.41   11.48
   2  -3 -10  205.73   11.44
   2   3 -10  214.97   11.48
   2   3 -10  220.16   11.76
   2   3 -10  236.66   12.26
   2   3 -10  201.96   11.65
   2  -3 -10  204.92   18.09
   2   3  -9    9.86    3.05
   2  -3  -9    3.58    2.23
   2   3  -9   12.75    3.06
   2   3  -9    5.84    2.92
   2  -3  -9    8.73    2.80
   2   3  -9    7.88    3.18
   2   3  -9   10.32    2.93
   2   3  -9   12.43    2.51
   2   3  -9    8.84    2.52
   2  -3  -9    7.15    2.53
   2   3  -9    9.68    2.33
   2  -3  -9    6.33    3.52
   2   3  -9   12.50    4.48
   2  -3  -9    3.31    3.62
   2   3  -8  112.75    7.62
   2   3  -8  101.21    7.31
   2  -3  -8  104.20    6.94
   2   3  -8  109.06    7.68
   2   3  -8  117.44    7.30
   2  -3  -8  120.17    8.59
   2   3  -8  102.84   10.93
   2  -3  -8   79.74   10.14
   2  -3  -8  101.82    7.89
   2   3  -8  103.06    7.09
   2  -3  -8  102.74    7.71
   2  -3  -8  112.50    7.27
   2  -3  -8  118.24    7.65
   2   3  -8  126.63    7.79
   2   3  -8  116.32    7.17
   2  -3  -8  109.91    7.16
   2  -3  -7  136.30    8.39
   2   3  -7  134.26    8.26
   2  -3  -7  150.20    9.47
   2  -3  -7  118.47   11.77
   2   3  -7  152.32   12.54
   2   3  -7  126.45    8.28
   2  -3  -7  125.55    7.92
   2  -3  -7  137.23    7.79
   2  -3  -7  134.45    8.32
   2   3  -7  132.85    8.07
   2   3  -7  143.61    8.57
   2  -3  -7  131.04    8.11
   2  -3  -7  143.94    9.03
   2  -3  -7  135.25    8.76
   2   3  -7  159.95    8.71
   2   3  -6   48.62    4.17
   2  -3  -6   48.68    6.58
   2   3  -6   69.82    7.31
   2   3  -6   60.41    4.46
   2  -3  -6   58.05    5.15
   2  -3  -5 1341.79   65.59
   2   3  -5 1334.85   65.44
   2  -3  -4   69.13    7.72
   2  -3  -4   59.06    5.90
   2   3  -4   67.16    5.99
   2   3  -4   61.96    6.52
   2  -3  -3   48.78    5.91
   2   3  -3   50.40    5.44
   2   3  -3   43.29    4.69
   2   3  -3   45.99    4.27
   2  -3  -3   42.34    4.25
   2  -3  -3   51.84    4.95
   2   3  -3   37.19    2.82
   2   3  -2  545.58   27.79
   2   3  -2  504.94   25.87
   2  -3  -2  509.53   25.81
   2  -3  -2  547.92   25.51
   2  -3  -2  523.25   27.38
   2  -3  -1  511.58   25.19
   2   3  -1  528.21   25.35
   2  -3  -1  577.21   27.26
  -2  -3   0   93.91    5.10
   2   3   0  150.16    8.35
  -2   3  -1  988.52   48.05
  -2  -3  -1 1052.40   48.38
   2   3   1 1094.49   50.11
  -2   3  -1 1089.37   50.68
   2   3   2  223.75   13.15
  -2   3  -2  222.59   12.97
  -2  -3  -2  243.04   13.07
  -2   3  -2  227.18   12.71
   2   3   3  519.68   25.24
  -2   3  -3  502.68   26.88
  -2   3  -3  458.94   24.86
  -2  -3  -3  473.96   25.88
  -2   3  -3  494.18   25.77
  -2  -3  -4 1049.77   55.22
   2   3   4 1130.08   52.56
  -2   3  -4 1084.16   54.67
  -2   3  -4 1073.71   54.33
  -2  -3  -4 1055.11   54.75
  -2  -3  -4 1112.00   54.67
  -2   3  -4 1120.95   55.20
  -2   3  -5   22.84    4.84
  -2   3  -5   23.96    5.18
  -2   3  -5   39.74    6.02
  -2  -3  -5   33.81    5.64
  -2  -3  -5   26.32    5.34
  -2  -3  -5   35.95    5.58
  -2  -3  -5   25.82    5.91
  -2  -3  -6    0.87    3.91
  -2   3  -6    1.71    3.66
  -2   3  -6    0.68    2.09
  -2  -3  -6   -0.30    2.49
  -2  -3  -6    0.82    3.81
  -2   3  -6   -2.42    4.24
  -2  -3  -6    1.17    2.29
  -2   3  -6    1.14    2.19
  -2  -3  -6   -0.95    2.21
  -2  -3  -6    0.49    2.70
  -2  -3  -7  272.75   15.31
  -2  -3  -7  257.78   19.30
  -2   3  -7  283.68   19.80
  -2   3  -7  266.83   14.19
  -2  -3  -7  264.59   14.21
  -2   3  -7  259.59   13.97
  -2   3  -7  260.92   19.71
  -2  -3  -7  249.98   19.55
  -2   3  -7  259.46   14.48
  -2  -3  -7  279.20   15.19
  -2  -3  -8    3.56    1.94
  -2   3  -8    2.01    2.85
  -2   3  -8    5.42    2.62
  -2   3  -8    3.82    1.76
  -2  -3  -8    3.09    2.63
  -2   3  -8    0.27    2.50
  -2  -3  -8    3.88    2.28
  -2   3  -8    4.54    2.34
  -2   3  -8    1.09    4.34
  -2  -3  -8    3.34    4.20
  -2   3  -8    0.30    2.56
  -2   3  -8    0.99    3.85
  -2  -3  -8   11.07    4.95
  -2  -3  -9  727.55   36.79
  -2   3  -9  761.94   36.84
  -2   3  -9  803.85   37.30
  -2  -3  -9  864.84   41.77
  -2   3  -9  797.48   36.77
  -2   3  -9  724.70   36.98
  -2   3  -9  771.57   37.47
  -2   3  -9  748.04   37.34
  -2   3 -10   14.32    3.09
  -2  -3 -10   12.66    3.31
  -2   3 -10   15.81    2.92
  -2   3 -10   18.08    3.02
  -2  -3 -10   10.16    3.05
  -2  -3 -10   11.17    2.41
  -2   3 -10   10.38    2.35
  -2   3 -10   12.18    2.56
  -2  -3 -11   61.52   10.93
  -2  -3 -11   54.12    4.10
  -2   3 -11   54.70    3.81
  -2   3 -11   43.83    3.44
  -2   3 -11   55.18    4.12
  -2   3 -12   25.13    1.81
  -2   3 -12   27.48    2.01
   2   4 -12   14.27    1.10
   2   4 -11  197.83    9.50
   2   4 -11  186.81    9.61
   2   4 -11  190.89    9.41
   2   4 -10    1.91    2.26
   2   4 -10    1.65    1.71
   2   4 -10    0.51    1.91
   2   4 -10    2.63    2.46
   2   4 -10    2.86    2.29
   2  -4  -9  500.26   26.88
   2   4  -9  538.17   27.43
   2   4  -9  547.57   26.90
   2   4  -9  545.81   27.31
   2   4  -9  541.79   27.77
   2   4  -9  563.93   27.58
   2  -4  -9  594.31   28.33
   2   4  -8  197.98   11.60
   2   4  -8  170.03   11.45
   2   4  -8  208.88   11.02
   2  -4  -8  206.07   12.46
   2  -4  -8  149.09   13.87
   2  -4  -8  206.20   12.14
   2   4  -8  197.93   11.37
   2  -4  -8  192.19   11.86
   2  -4  -8  222.04   11.56
   2  -4  -8  191.73   10.56
   2   4  -8  205.77   11.22
   2  -4  -8  172.88   10.58
   2   4  -8  191.95   10.63
   2   4  -7   29.87    3.83
   2   4  -7   37.69    3.91
   2  -4  -7   32.49    4.44
   2   4  -7   31.68    5.55
   2  -4  -7   17.33    4.77
   2  -4  -7   33.92    4.41
   2  -4  -7   38.79    4.38
   2  -4  -7   29.88    4.49
   2  -4  -7   31.38    4.10
   2   4  -7   30.83    3.49
   2   4  -7   24.64    3.29
   2  -4  -7   29.44    3.09
   2  -4  -6    0.61    2.63
   2   4  -6   -0.60    2.67
   2   4  -6   -0.80    1.90
   2  -4  -6    3.86    2.30
   2  -4  -6    2.87    2.78
   2  -4  -6   -1.43    2.58
   2  -4  -6    0.69    2.34
   2   4  -6    0.16    2.21
   2   4  -5  610.52   31.75
   2  -4  -5  600.15   31.82
   2  -4  -4  140.98    9.43
   2   4  -4  139.96    9.30
   2  -4  -4  146.62   12.43
   2   4  -3 1390.03   68.35
   2  -4  -3 1611.84   72.61
   2   4  -3 1564.40   72.58
   2  -4  -2   19.24    4.36
   2  -4  -1 2226.35  105.62
   2   4  -1 2276.56  106.90
   2   4   0  112.21    9.15
   2   4   1    3.76    2.68
  -2  -4  -2  158.13    8.71
  -2   4  -2  151.49   10.36
  -2  -4  -2  170.63   12.32
  -2   4  -2  155.94    8.64
  -2  -4  -2  160.01    8.93
   2   4   2  164.21   11.16
  -2   4  -3  263.36   15.24
  -2  -4  -3  293.59   15.44
  -2   4  -3  243.41   15.63
  -2  -4  -3  296.21   18.75
  -2  -4  -3  249.88   15.39
  -2   4  -3  293.29   15.45
   2   4   3  295.75   16.61
  -2   4  -4    0.47    2.15
  -2  -4  -4    0.50    2.28
  -2   4  -4    1.34    2.23
  -2  -4  -4    2.29    2.41
   2   4   4   -1.72    2.11
  -2  -4  -5 1857.30   80.54
  -2  -4  -5 1763.03   84.66
  -2   4  -5 1703.65   84.15
  -2  -4  -5 1618.27   80.96
  -2  -4  -5 1721.65   81.07
  -2   4  -5 1704.60   83.93
  -2  -4  -5 1743.83   84.20
  -2   4  -5 1698.95   80.47
  -2  -4  -5 1742.80   80.71
  -2  -4  -5 1738.09   80.99
  -2  -4  -6   12.21    3.04
  -2   4  -6   20.23    4.71
  -2  -4  -6   10.39    4.01
  -2  -4  -6   10.54    4.11
  -2   4  -6   16.19    4.39
  -2   4  -6   15.27    2.92
  -2   4  -6   14.24    2.58
  -2  -4  -6   16.65    3.57
  -2   4  -6   14.78    2.86
  -2  -4  -7  464.69   24.20
  -2   4  -7  454.89   27.68
  -2  -4  -7  423.18   27.55
  -2  -4  -7  453.60   24.02
  -2   4  -7  434.90   23.24
  -2  -4  -7  436.13   22.68
  -2   4  -7  477.74   22.68
  -2   4  -7  503.61   23.67
  -2  -4  -7  473.16   23.90
  -2   4  -8   10.37    2.79
  -2   4  -8   11.06    3.09
  -2   4  -8   13.12    3.39
  -2  -4  -8   15.58    2.53
  -2   4  -8   10.70    2.37
  -2  -4  -8    9.66    3.23
  -2  -4  -8   19.27   13.75
  -2   4  -9   39.86    4.45
  -2   4  -9   31.48    3.28
  -2   4  -9   46.30    3.96
  -2   4  -9   36.27    4.19
  -2   4  -9   32.48    3.92
  -2   4 -10   33.77    3.47
  -2  -4 -10   37.60    3.72
  -2   4 -10   38.00    3.49
  -2  -4 -10   28.78    3.52
  -2   4 -10   34.45    3.84
  -2   4 -10   33.83    3.49
  -2   4 -10   29.74    2.76
  -2  -4 -11   17.18    8.07
  -2   4 -11   14.16    1.93
   2   5 -11   24.53    2.14
   2   5 -11   25.52    1.94
   2   5 -10   27.42    2.70
   2   5 -10   33.78    3.33
   2   5  -9   57.08    4.96
   2  -5  -9   47.62    5.05
   2   5  -9   47.33    4.43
   2   5  -9   43.66    4.65
   2  -5  -9   53.90    8.88
   2   5  -9   48.72    3.92
   2   5  -8    7.75    2.37
   2   5  -8   10.91    3.07
   2  -5  -8   10.88    3.33
   2  -5  -8    6.30    3.84
   2   5  -8    7.03    2.99
   2  -5  -7  196.55   12.62
   2   5  -7  212.46   12.52
   2  -5  -7  243.55   12.71
   2  -5  -7  217.58   12.88
   2   5  -7  205.33   11.64
   2  -5  -6   17.58    3.96
   2  -5  -6   15.26    3.63
   2  -5  -5 1123.06   55.55
   2  -5  -5 1151.74   54.58
   2  -5  -5 1181.14   55.23
   2  -5  -4  366.71   24.45
   2  -5  -4  358.22   19.82
   2  -5  -4  396.65   19.31
   2  -5  -4  369.84   19.49
   2  -5  -3 1006.67   52.47
   2  -5  -2    8.27    4.00
   2  -5  -1  476.71   26.47
   2   5  -1  480.59   28.01
   2  -5   0    0.47    2.58
   2   5   0    0.68    3.05
   2   5   1 1470.22   72.70
  -2   5  -2   53.59    5.97
  -2  -5  -2   58.16    7.69
   2   5   2   49.97    6.57
  -2  -5  -3  475.15   27.02
   2   5   3  433.08   24.53
  -2  -5  -4  135.13    8.34
  -2   5  -4  125.53    7.60
  -2  -5  -4  116.62    8.15
  -2  -5  -4  131.89   13.02
  -2  -5  -5   -0.60    2.40
  -2  -5  -5    3.75    2.54
  -2   5  -5    1.49    1.92
  -2   5  -5    1.35    2.02
  -2  -5  -5    0.73    2.70
  -2  -5  -5    3.90    2.84
  -2   5  -6  303.85   15.80
  -2  -5  -6  327.50   17.63
  -2  -5  -6  305.95   17.29
  -2   5  -6  287.15   16.39
  -2   5  -6  346.16   16.83
  -2  -5  -6  315.49   16.97
  -2  -5  -6  327.11   17.42
  -2   5  -7  184.45   10.73
  -2  -5  -7  190.56   11.72
  -2   5  -7  177.62   10.11
  -2  -5  -7  188.43   13.47
  -2   5  -8   89.30    6.43
  -2  -5  -8   94.52    7.26
  -2  -5  -9  198.58   11.42
  -2   5  -9  192.57   11.23
  -2   5  -9  181.07   10.97
  -2   5  -9  196.95   10.52
  -2  -5 -10   15.22    2.56
  -2   5 -10   16.54    2.73
  -2   5 -10   19.25    2.24
  -2   5 -10   16.67    2.43
  -2  -5 -11   68.93    7.14
  -2   5 -11   77.75    4.11
  -2   5 -11   78.39    4.26
   2   6 -10    2.36    1.57
   2   6 -10    1.92    1.57
   2   6 -10    2.97    1.67
   2   6 -10    2.43    1.23
  -2  -6   9   64.69    4.38
   2   6  -9   77.11    5.23
   2   6  -9   74.48    4.52
   2   6  -9   73.81    5.36
   2  -6  -9   75.94    5.80
   2   6  -9   75.76    5.27
   2  -6  -9   77.58   14.75
   2  -6  -8  274.63   15.96
   2  -6  -8  280.45   16.27
   2   6  -8  307.95   15.84
   2   6  -8  303.98   15.76
   2   6  -8  278.76   15.35
   2  -6  -8  294.77   16.53
   2  -6  -7  212.12   12.58
   2   6  -7  204.34   11.88
   2  -6  -7  216.66   13.13
   2   6  -7  210.53   12.27
   2  -6  -6  979.07   44.29
   2  -6  -6  887.09   44.62
   2  -6  -6  928.03   45.42
   2  -6  -6  893.77   44.86
   2  -6  -6  878.10   44.13
   2  -6  -5  108.39    7.87
   2   6  -5   87.66    6.56
   2  -6  -5  112.45    7.94
   2  -6  -5  118.50    7.74
   2  -6  -5  100.41    7.35
   2  -6  -5  108.58    8.38
   2   6  -4  391.44   21.10
   2  -6  -4  407.73   27.36
   2  -6  -4  436.19   21.97
   2  -6  -4  436.25   21.55
   2  -6  -3  229.96   12.70
   2  -6  -3  229.21   12.94
  -2   6   3  228.85   12.31
   2   6  -3  211.55   12.46
  -2  -6   3  260.68   12.23
   2  -6  -3  249.13   18.00
   2   6  -3  200.83   12.27
   2   6  -2   48.77    4.33
  -2   6   2   46.01    4.09
   2  -6  -2   61.76    7.85
  -2  -6   2   53.31    3.98
   2  -6  -1  370.12   18.77
   2   6  -1  355.94   24.17
   2  -6  -1  364.57   18.68
   2  -6  -1  377.06   22.82
   2   6   0  892.76   48.02
   2  -6   0  876.49   41.90
   2  -6   0  902.97   46.06
   2   6   1  107.47   11.13
   2   6   1  117.10    7.46
  -2  -6  -1  125.58    7.60
   2  -6   1  122.84    7.36
  -2  -6  -1  136.74   11.76
  -2   6  -1  125.35   10.75
   2  -6   1  120.71   10.08
   2   6   2 1284.33   61.35
  -2   6  -2 1337.06   61.67
   2   6   2 1327.96   67.12
  -2  -6  -2 1389.25   67.85
  -2   6  -2 1243.52   64.99
  -2   6  -3  242.96   13.39
   2   6   3  236.76   12.96
   2   6   3  234.63   17.11
  -2  -6  -3  231.45   18.77
  -2  -6  -3  260.58   13.78
  -2  -6  -4  296.13   21.33
  -2   6  -4  253.95   13.77
   2   6   4  246.88   13.71
  -2  -6  -4  248.26   14.41
  -2  -6  -4  247.78   13.64
  -2  -6  -4  253.50   14.27
  -2  -6  -5  137.81   14.59
  -2  -6  -5  121.32    8.61
  -2  -6  -5  137.10    9.07
  -2   6  -5  120.73    7.89
  -2  -6  -5  130.89    8.97
  -2  -6  -5  134.66    9.19
  -2  -6  -6  281.16   17.06
  -2  -6  -6  291.18   16.13
  -2  -6  -6  266.28   15.79
  -2   6  -7   54.88    4.48
  -2  -6  -7   54.35    5.68
  -2  -6  -8  130.27   16.01
  -2   6  -8  109.82    7.61
  -2   6  -8  111.31    6.76
  -2   6  -9    4.00    2.09
  -2   6  -9    3.32    2.17
  -2   6  -9    2.95    1.52
  -2  -6 -10   90.65    5.51
  -2   6 -10  106.61    5.86
  -2   6 -10  100.53    5.23
   2  -6  10  103.69    5.30
   2  -7 -10   35.10    2.39
   2   7  -9    4.95    1.54
   2  -7  -9    3.76    1.86
   2   7  -9    2.57    1.67
   2   7  -9    3.64    1.64
   2   7  -9    1.80    1.55
  -2  -7   8   99.01    5.79
   2   7  -8  100.52    6.54
   2  -7  -8  114.76    7.35
   2  -7  -8  105.61   13.83
   2   7  -8   98.85    6.64
   2   7  -8  103.14    6.37
   2  -7  -8   98.47    7.30
   2   7  -8   97.07    6.50
  -2  -7   7   10.96    2.45
   2  -7  -7   16.68    3.94
   2  -7  -7   13.46    3.41
   2  -7  -7    5.03    5.12
   2   7  -7   18.66    3.31
   2   7  -7   18.73    3.08
   2   7  -7   18.96    2.94
   2  -7  -7   15.80    3.81
   2  -7  -6   39.60    5.24
   2  -7  -6   40.00    4.61
   2   7  -6   44.11    4.11
   2  -7  -6   52.89    5.71
   2  -7  -6   27.73    4.80
  -2  -7   6   48.77    4.03
   2   7  -6   35.58    4.13
   2  -7  -5    1.77    3.36
   2  -7  -5    3.21    2.91
   2   7  -5   -0.74    1.93
  -2  -7   5    4.22    2.29
   2   7  -5    2.07    2.05
   2   7  -4  165.30    9.31
  -2  -7   4  169.44    9.57
   2  -7  -4  177.36   10.76
   2   7  -4  175.15   10.15
   2  -7  -4  164.20   15.52
   2   7  -4  145.81    9.45
   2  -7  -3    4.74    2.95
  -2  -7   3    6.17    2.34
  -2   7   3    4.76    2.17
   2   7  -3    3.98    2.32
   2   7  -3    4.52    2.23
  -2  -7   3    5.56    2.13
   2  -7  -3    4.23    4.53
   2  -7  -2  849.22   40.80
   2  -7  -2  819.36   46.43
   2  -7  -2  824.16   40.64
  -2  -7   2  832.60   40.03
  -2  -7   2  818.21   40.14
   2   7  -2  849.75   40.73
   2   7  -2  845.18   40.68
  -2   7   2  855.68   40.54
   2  -7  -1   29.10    3.54
  -2  -7   1   24.21    3.22
  -2   7   1   25.16    3.41
   2  -7  -1   22.59    3.73
  -2  -7   1   26.11    3.36
   2  -7  -1   33.59    6.26
   2  -7   0  165.53   14.25
  -2  -7   0  205.40   15.97
  -2  -7   0  183.74   10.80
   2  -7   0  194.93   10.99
   2   7   0  192.45   11.07
  -2   7   0  190.27   11.13
  -2  -7   0  178.01   10.84
   2  -7   0  196.64   11.05
   2  -7   1   29.30    3.62
  -2  -7  -1   22.86    3.57
   2   7   1   26.56    3.52
  -2   7  -1   24.56    5.73
   2  -7   1   24.87    3.39
  -2  -7  -1   23.67    6.73
   2  -7   1   31.75    5.57
   2   7   2  341.41   17.81
  -2   7  -2  364.40   18.26
   2  -7   2  352.46   17.61
  -2   7  -2  299.77   21.21
  -2  -7  -2  342.54   23.89
   2  -7   2  323.98   17.56
  -2  -7  -2  326.16   17.76
  -2  -7  -3    2.70    2.96
   2   7   3    2.89    2.34
   2  -7   3    2.64    2.46
  -2   7  -3    4.93    2.63
   2   7   3    5.42    2.13
  -2  -7  -3    5.58    2.81
  -2  -7  -3    4.55    5.09
  -2  -7  -4  362.66   19.54
  -2  -7  -4  408.16   27.06
  -2  -7  -4  356.04   19.83
  -2  -7  -4  352.49   19.59
  -2   7  -4  370.78   19.20
   2   7   4  366.78   19.22
  -2  -7  -5    1.75   10.49
  -2  -7  -5   -0.67    3.13
  -2  -7  -5    1.27    4.33
   2   7   5    1.20    1.82
  -2   7  -5   -1.49    2.00
  -2  -7  -5    1.08    3.04
  -2  -7  -5    1.01    2.90
  -2  -7  -6  761.91   38.20
  -2  -7  -6  811.91   38.44
  -2  -7  -6  777.59   38.11
  -2  -7  -6  728.01   38.89
  -2  -7  -7    2.44    2.76
  -2  -7  -7   -2.40    2.93
  -2   7  -8   75.83    5.68
  -2   7  -8   74.77    5.40
  -2   7  -9    1.68    1.53
  -2   7  -9    4.13    1.67
   2  -7   9    3.67    1.30
  -2   7  -9    4.12    1.61
   2   8  -9    1.03    0.80
   2   8  -8  148.64    8.14
   2   8  -8  139.05    8.00
   2  -8  -8  146.31    8.48
   2   8  -8  159.78    8.03
   2   8  -8  154.13    7.75
   2   8  -7    8.31    2.28
   2  -8  -7    8.03    2.75
  -2  -8   7    4.19    1.66
   2   8  -7    4.18    1.86
   2  -8  -7    2.55    2.73
   2   8  -7    2.01    1.61
   2   8  -6  322.06   16.58
   2  -8  -6  356.64   17.56
   2  -8  -6  276.41   17.71
   2   8  -6  295.30   16.19
   2  -8  -6  344.49   17.54
   2   8  -6  311.27   15.79
  -2  -8   6  322.12   16.05
  -2  -8   5   70.71    5.31
   2   8  -5   74.27    5.36
   2   8  -5   63.75    5.21
   2  -8  -5   81.79    6.56
   2  -8  -5   79.06    6.60
  -2   8   5   77.24    5.65
   2  -8  -4   98.32    7.46
   2   8  -4   99.74    6.96
  -2  -8   4   92.99    6.50
  -2  -8   3    2.07    2.41
   2   8  -3    2.10    2.70
  -2   8   3    2.35    2.17
   2  -8  -3   -1.88    3.01
   2   8  -3   -0.54    2.11
  -2  -8   3   -0.48    2.14
   2  -8  -3   -1.10    4.26
   2  -8  -2   64.99    9.52
  -2  -8   2   75.30    5.86
  -2   8   2   77.42    6.11
   2   8  -2   75.00    6.23
   2  -8  -2   69.81    5.96
   2   8  -2   76.42    6.21
  -2  -8   2   82.34    5.93
  -2  -8   2   81.88    9.57
  -2  -8   1   57.02    5.13
   2  -8  -1   55.64    5.58
  -2  -8   1   63.76    8.78
  -2   8   1   58.99    5.12
   2   8  -1   47.68    5.10
  -2   8   1   63.08    9.29
  -2  -8   1   43.12    4.66
   2   8  -1   56.38    5.27
   2  -8  -1   53.60    5.20
   2  -8   0  431.90   22.36
  -2  -8   0  436.88   22.19
  -2  -8   0  364.89   21.45
   2  -8   0  433.36   22.20
  -2   8   0  449.21   22.42
   2   8   0  465.59   22.49
  -2   8   0  469.80   28.92
  -2  -8   0  474.64   29.20
  -2  -8  -1   23.70    6.37
  -2   8  -1   27.30    5.88
   2   8   1   22.01    3.45
  -2   8  -1   26.44    3.90
   2  -8   1   24.80    3.71
   2   8   1   21.83    3.61
   2  -8   1   27.32    3.97
  -2  -8  -2  273.06   16.07
  -2  -8  -2  341.18   23.76
   2  -8   2  320.18   16.44
   2   8   2  320.04   16.83
   2   8   2  290.12   16.30
  -2   8  -2  311.07   16.71
   2  -8   2  303.56   16.32
  -2  -8  -3   63.34    9.83
   2  -8   3   65.11    5.54
  -2  -8  -3   67.75    5.76
   2  -8   3   74.30    5.69
  -2   8  -3   58.33    5.36
   2   8   3   71.78    5.85
  -2   8  -3   74.39    5.95
   2   8   3   68.38    5.37
  -2  -8  -3   68.55    6.39
  -2  -8  -4    1.80    2.57
   2  -8   4   -0.69    2.63
  -2  -8  -4    1.06    3.02
   2  -8   4    1.94    2.14
   2   8   4    1.10    2.24
  -2   8  -4    1.10    2.16
  -2  -8  -4    0.30    2.65
   2  -8   5    1.43    1.93
   2   8   5   -0.88    1.93
  -2  -8  -5    0.29    2.61
  -2  -8  -5    4.29    3.41
   2  -8   5    1.94    2.56
  -2   8  -5   -1.56    2.05
   2  -8   6  184.44   10.02
  -2  -8  -6  186.72   10.97
  -2  -8  -6  175.90   10.53
  -2   8  -6  164.62    9.47
   2  -8   7   63.18    4.36
  -2   8  -7   54.90    4.32
  -2   8  -7   52.06    4.34
  -2  -8  -7   58.47    4.89
  -2   8  -7   52.55    3.87
  -2   8  -8  107.97    6.25
  -2   8  -8  115.28    6.26
   2  -8   8  105.38    5.92
  -2   8  -8  109.02    5.89
   2   9  -7   69.19    4.11
   2  -9  -6   16.46    2.81
   2   9  -6   14.45    2.06
  -2  -9   5  119.41    7.00
  -2   9   5  121.69    7.16
   2   9  -5  115.77    6.92
   2  -9  -5  123.31    7.73
   2  -9  -5  111.80    7.72
   2  -9  -4  305.37   16.47
  -2  -9   4  329.77   16.09
  -2   9   4  315.85   16.42
   2   9  -4  289.42   15.60
   2   9  -4  312.25   16.30
   2  -9  -4  333.66   17.32
   2  -9  -4  303.07   16.72
   2  -9  -3    1.35    3.14
  -2   9   3    5.45    2.63
   2   9  -3    8.23    2.72
  -2   9   3    3.31    2.08
  -2  -9   3    1.94    2.39
   2  -9  -3    8.93    2.83
   2   9  -2  656.87   31.04
   2   9  -2  654.75   31.24
  -2   9   2  636.20   30.83
  -2  -9   2  598.19   30.56
   2  -9  -2  594.63   30.64
   2   9  -1  188.82   11.21
  -2   9   1  174.56   10.81
   2   9  -1  189.20   11.16
   2  -9   0  191.06   11.97
   2   9   0  210.07   12.00
  -2   9   0  205.24   11.95
   2   9   1   22.05    3.54
  -2   9  -1   32.47    4.24
   2  -9   1   31.36    4.18
   2   9   1   28.56    3.99
  -2   9  -1   22.07    3.63
   2  -9   1   27.41    3.79
   2  -9   2    0.25    2.91
   2  -9   2    2.28    2.54
   2   9   2    5.76    2.96
  -2   9  -2    3.70    2.50
   2   9   2    6.88    2.50
  -2   9  -2    2.86    2.63
  -2  -9  -2    5.81    3.13
   2  -9   3   64.91    5.30
   2  -9   3   62.75    5.03
   2   9   3   63.89    5.21
   2   9   3   59.05    4.70
  -2   9  -3   65.72    5.26
  -2  -9  -3   48.48    4.61
  -2  -9  -3   64.77    5.88
   2   9   4  122.92    7.84
   2  -9   4  125.04    7.63
  -2   9  -4  132.95    7.97
   2  -9   4  140.77    8.12
  -2  -9  -4  138.62    8.75
  -2  -9  -4  112.77    7.66
  -2  -9  -5   41.32    4.13
   2  -9   5   48.14    3.96
   2   9   5   35.03    3.18
  -2  -9  -5   36.26    3.59
  -2  -9  -5   36.14    4.23
  -2   9  -5   42.14    3.41
  -2   9  -6  125.73    7.23
  -2   9  -6  126.72    7.03
   2  -9   6  131.03    7.27
  -2  -9  -6  123.74    7.71
  -2   9  -7    1.00    1.20
  -2   9  -7    1.44    1.01
   2  -9   7    1.00    1.13
  -2  -9  -7   -1.51    1.46
   2  10  -6   28.62    2.36
   2 -10  -6   64.48    3.15
   2 -10  -5    1.90    1.68
   2 -10  -5    3.24    1.45
  -2  10   5    0.35    0.79
   2 -10  -4   13.88    2.21
   2 -10  -4   19.51    2.96
  -2  10   4   18.04    2.21
   2 -10  -3    5.58    2.66
  -2  10   3    6.51    1.68
   2  10  -3    8.43    2.14
   2 -10  -3    7.55    2.07
  -2  10   3    5.71    2.12
  -2  10   2   46.08    3.72
   2 -10  -2   53.25    4.82
   2  10  -2   39.67    3.68
  -2  10   2   50.70    4.30
   2  10  -1   29.27    3.52
  -2  10   1   30.90    3.34
   2  10  -1   31.51    3.49
   2  10   0  182.31   10.08
  -2  10   0  171.47    9.94
  -2 -10   0  156.37    9.89
  -2  10   0  170.78   10.04
   2  10   0  189.67   10.23
   2  10   1    2.94    2.23
  -2  10  -1    0.63    1.95
   2  10   1    5.69    2.06
  -2  10  -1    3.94    2.30
  -2 -10  -1    5.05    2.41
   2  10   2   84.10    5.59
  -2 -10  -2   84.40    6.08
   2  10   2   88.49    5.91
   2 -10   3  151.09    8.53
   2  10   3  136.26    8.31
  -2 -10  -3  160.91    8.90
  -2  10  -3  147.16    8.44
  -2  10  -4    0.24    0.98
   2  10   4    0.13    1.32
   2 -10   4   -1.16    1.93
  -2 -10  -4   -1.59    1.69
   2  10   5  151.70    8.13
   2 -10   5  174.50    8.29
  -2 -10  -5  148.64    8.32
  -2  10  -6    8.00    0.99
  -2  11   3   15.46    1.44
   2 -11  -3   11.99    1.39
   2 -11  -2    7.51    1.76
  -2  11   2    7.72    1.39
  -2  11   1   10.70    1.51
  -2 -11   1   11.02    1.38
  -2  11   0    4.93    1.47
  -2  11   0    4.06    1.34
   2  11   0    4.71    1.40
  -2 -11   0    3.79    1.26
   2 -11   0    6.55    1.74
  -2  11  -1  261.27   11.87
   2  11   1  224.15   11.65
   2 -11   1  255.55   12.03
  -2 -11  -1  212.18   11.52
   2  11   2    0.59    0.96
   2 -11   2    0.66    1.19
   2  11   3  118.97    6.14
   3   0 -12  140.88    7.79
   3   0 -12  146.10    7.64
   3   0 -12  147.83    8.09
   3   0 -11   -3.12   13.86
   3   0 -11    1.96    2.41
   3   0 -11   -1.28    2.19
   3   0 -11   -0.31    2.22
   3   0 -10    8.89    3.00
   3   0 -10    7.12    2.29
   3   0 -10   10.61    2.87
   3   0 -10   10.09   13.85
   3   0 -10    8.40    2.25
   3   0 -10   11.54    3.03
   3   0  -9    2.89    2.82
   3   0  -9    1.23    2.69
   3   0  -9    0.18    1.70
   3   0  -9   -5.00    5.33
   3   0  -9    1.31    1.63
   3   0  -9   -1.14    8.11
   3   0  -9   -1.02    3.60
   3   0  -9    0.84    1.76
   3   0  -9   -0.51    2.35
   3   0  -9    3.38    2.89
   3   0  -8  677.59   31.22
   3   0  -8  595.08   30.76
   3   0  -8  687.45   31.18
   3   0  -8  581.50   30.30
   3   0  -8  609.81   30.86
   3   0  -8  582.93   36.31
   3   0  -8  648.43   30.94
   3   0  -8  659.33   31.30
   3   0  -8  643.18   30.95
   3   0  -8  622.88   30.70
   3   0  -8  645.96   30.61
   3   0  -7    3.29    3.68
   3   0  -7    0.20    2.24
   3   0  -7    1.05    2.21
   3   0  -7    1.41    2.23
   3   0  -7   -0.20    1.80
   3   0  -7    0.88    1.90
   3   0  -6 4818.89  219.95
   3   0  -6 4700.34  218.78
   3   0  -6 4549.12  219.28
   3   0  -5    0.63    3.14
   3   0  -5    3.27    3.79
   3   0  -5    2.37    3.25
   3   0  -4 3835.12  181.80
   3   0  -4 3929.18  181.34
   3   0  -4 3972.85  181.71
   3   0  -3   -0.90    2.57
   3   0  -3    0.69    2.26
   3   0  -3   -2.31    2.80
   3   0  -2 4744.02  214.27
  -3   0   2 4666.27  214.08
   3   0  -1    1.15    1.64
   3   0  -1    0.68    1.44
  -3   0   1    1.62    1.45
   3   0   0 1659.82   76.64
  -3   0  -1    0.85    1.22
  -3   0  -2   28.70    4.23
  -3   0  -2   26.01    2.98
  -3   0  -3   -0.43    3.46
   3   0   3    1.18    1.65
  -3   0  -4 1597.02   76.43
   3   0   4 1669.39   75.13
  -3   0  -4 1493.24   78.12
  -3   0  -5    2.75    2.12
  -3   0  -5   -0.74    4.80
  -3   0  -6   18.64    3.18
  -3   0  -6   16.69    5.74
  -3   0  -7   -0.75    2.06
  -3   0  -7   -1.14    5.09
  -3   0  -7   -1.04    4.54
  -3   0  -7   -1.10    4.81
  -3   0  -7   -0.24    2.20
  -3   0  -7   -0.71    2.53
  -3   0  -7    0.85    2.44
  -3   0  -8  190.39   10.86
  -3   0  -8  194.36   17.30
  -3   0  -8  203.00   11.29
  -3   0  -8  167.57   10.43
  -3   0  -8  177.82   10.19
  -3   0  -8  176.24   10.76
  -3   0  -8  188.36   16.59
  -3   0  -9    1.56    3.16
  -3   0  -9    6.10    5.10
  -3   0  -9   -0.87    2.74
  -3   0  -9    1.32    4.66
  -3   0  -9   -1.95    2.31
  -3   0  -9    0.54    2.51
  -3   0  -9    0.24   11.96
  -3   0 -10  421.91   22.33
  -3   0 -10  469.02   22.78
  -3   0 -10  432.30   22.37
  -3   0 -11    1.16    2.28
  -3   0 -11   -0.97    2.06
  -3   0 -11    0.79    2.32
  -3   0 -12    1.13    1.55
  -3   0 -12   -0.26    1.48
   3   1 -12   27.08    2.59
   3  -1 -11    4.40    2.30
   3   1 -11    4.39    2.52
   3  -1 -11   -1.86    2.27
   3   1 -11    2.97    2.36
   3  -1 -11    3.59    2.37
   3   1 -11    4.33    2.42
   3   1 -11    0.51    1.74
   3  -1 -10  206.81   11.75
   3   1 -10  238.71   12.07
   3   1 -10  215.63   11.83
   3   1 -10  210.85   12.00
   3  -1 -10  207.32   11.99
   3   1 -10  229.52   18.52
   3  -1 -10  206.43   12.89
   3  -1 -10  211.51   11.93
   3   1 -10  218.27   12.15
   3  -1 -10  216.51   18.38
   3   1  -9  104.74    7.11
   3   1  -9  107.15    7.51
   3  -1  -9  113.94    7.42
   3   1  -9  120.57    7.62
   3  -1  -9  106.09    7.31
   3   1  -9  109.29    7.38
   3  -1  -9   92.63    6.52
   3   1  -9  111.36    7.36
   3   1  -9  104.68    6.92
   3  -1  -9  138.98    7.94
   3  -1  -9  114.23    7.82
   3   1  -9  123.46    7.97
   3   1  -9  107.65    7.34
   3  -1  -9  109.90    7.35
   3  -1  -9  101.40    7.43
   3   1  -9  131.68   16.04
   3  -1  -9  115.78    6.61
   3   1  -9  106.83    6.81
   3   1  -9   95.77   11.29
   3  -1  -9   92.68   11.30
   3  -1  -9   99.30    7.54
   3   1  -8  246.75   13.41
   3  -1  -8  253.55   13.49
   3   1  -8  245.58   13.50
   3   1  -8  253.51   13.73
   3  -1  -8  217.37   13.22
   3   1  -8  256.34   13.51
   3  -1  -8  274.01   13.67
   3   1  -8  261.43   13.61
   3   1  -8  209.95   12.88
   3   1  -8  252.31   13.46
   3  -1  -8  246.27   13.40
   3   1  -8  249.30   13.75
   3  -1  -8  272.21   13.97
   3   1  -8  247.16   14.88
   3  -1  -8  242.55   12.77
   3   1  -8  249.93   13.20
   3  -1  -8  199.05   17.64
   3   1  -8  252.94   18.94
   3  -1  -8  240.07   13.59
   3   1  -8  240.26   13.02
   3   1  -7  408.32   21.25
   3  -1  -7  387.08   20.86
   3   1  -7  417.81   20.96
   3  -1  -7  438.97   21.12
   3  -1  -7  459.65   22.00
   3  -1  -7  412.65   20.94
   3  -1  -7  435.43   21.36
   3   1  -7  443.29   21.38
   3   1  -7  433.89   21.02
   3   1  -7  416.79   21.10
   3   1  -7  430.42   21.03
   3   1  -7  409.25   20.89
   3  -1  -7  418.25   21.09
   3   1  -7  386.25   20.93
   3   1  -7  436.15   26.19
   3  -1  -7  417.70   25.96
   3   1  -6  112.49   10.45
   3  -1  -6  128.69   10.81
   3   1  -6  125.90   11.67
   3  -1  -6  117.13   11.43
   3  -1  -5   67.33    7.56
   3  -1  -5   67.37    6.97
   3   1  -5   63.86    7.00
   3   1  -5   65.64    7.43
   3   1  -5   57.37    7.04
   3  -1  -5   61.86    7.09
   3  -1  -4  525.73   27.70
   3   1  -4  523.74   27.76
   3   1  -4  476.06   26.79
   3  -1  -4  523.15   27.09
   3  -1  -4  503.54   27.28
   3   1  -4  520.42   27.39
   3  -1  -3  917.56   42.88
   3  -1  -3  882.24   43.40
   3   1  -3  907.21   43.33
   3   1  -3  915.12   42.87
   3  -1  -3  875.66   40.78
   3   1  -3  843.16   41.86
  -3   1   2  178.39    8.82
   3   1  -2  216.72   10.59
   3  -1  -2  195.15   10.38
   3   1  -2  193.81   10.14
   3   1  -1 1849.48   85.44
   3  -1  -1 1861.91   85.46
  -3   1   1 1854.11   85.14
   3   1   0 1675.12   73.75
   3  -1   0 1549.49   72.52
  -3   1   0 1628.12   73.62
   3   1   1 5688.47  260.86
  -3   1  -1 5754.74  261.11
   3   1   2 3929.61  181.69
  -3  -1  -2 3931.89  182.01
  -3   1  -2 3962.74  182.93
  -3  -1  -2 4060.01  182.94
  -3   1  -2 4014.46  182.63
  -3  -1  -3  521.51   26.88
  -3   1  -3  548.89   28.01
  -3  -1  -3  528.25   27.89
   3   1   3  519.09   25.53
  -3   1  -3  522.00   27.02
  -3  -1  -4 2512.13  118.96
  -3   1  -4 2550.24  119.13
  -3   1  -4 2471.61  117.42
  -3   1  -5   39.36    6.70
  -3  -1  -5   38.34    6.79
  -3   1  -5   34.32    4.70
  -3  -1  -5   49.55    4.64
  -3   1  -6 2123.15  100.20
  -3  -1  -6 2087.73  103.77
  -3   1  -6 2083.21  103.88
  -3   1  -6 2091.77  103.53
  -3  -1  -7  208.78   14.58
  -3  -1  -7  161.89    9.58
  -3   1  -7  156.70    9.49
  -3   1  -7  175.10   15.06
  -3  -1  -7  171.41   14.90
  -3   1  -7  174.80   11.13
  -3   1  -7  145.84    9.21
  -3  -1  -7  169.31    9.69
  -3   1  -7  166.97    9.65
  -3  -1  -7  161.37    9.71
  -3   1  -7  160.08    9.71
  -3   1  -7  174.82   15.43
  -3  -1  -7  164.09   15.08
  -3  -1  -7  169.04   15.75
  -3   1  -7  161.00   15.40
  -3  -1  -8  170.73   10.31
  -3   1  -8  177.45   10.39
  -3  -1  -8  172.38   10.23
  -3   1  -8  209.74   15.89
  -3  -1  -8  164.42   10.03
  -3   1  -8  173.13   10.12
  -3  -1  -8  229.08   18.80
  -3   1  -8  163.85   10.15
  -3   1  -8  160.50    9.80
  -3  -1  -8  155.62   15.98
  -3   1  -8  173.13   16.25
  -3   1  -8  142.47   14.87
  -3  -1  -8  150.93   15.30
  -3  -1  -9   49.33    5.01
  -3   1  -9   53.05    5.03
  -3   1  -9   80.28   15.66
  -3  -1  -9   49.93    5.65
  -3   1  -9   49.43    5.11
  -3  -1  -9   50.30    4.68
  -3   1  -9   46.59    4.60
  -3  -1  -9   46.01    4.24
  -3   1  -9   52.03    5.05
  -3   1  -9   47.46    4.20
  -3  -1  -9   31.00    7.51
  -3   1  -9   63.59    9.76
  -3   1  -9   54.29    8.97
  -3  -1  -9   39.31    7.86
  -3  -1 -10  113.46    7.46
  -3   1 -10  129.14    8.21
  -3   1 -10  115.63    7.55
  -3   1 -10  126.84    7.89
  -3  -1 -10  145.71   15.68
  -3  -1 -10  122.54    8.01
  -3   1 -10  126.93    8.04
  -3  -1 -11  147.44   15.44
  -3   1 -11  121.09    7.34
  -3   1 -11  130.70    7.64
  -3  -1 -11  127.93    7.70
  -3   1 -11  131.81    7.77
  -3   1 -12  367.42   18.07
  -3   1 -12  404.73   18.33
  -3  -1 -12  392.59   18.33
  -3   1 -12  369.82   18.24
   3   2 -12   -0.67    1.40
   3   2 -12    0.84    1.51
   3   2 -11  205.31   11.44
   3  -2 -11  221.80   15.49
   3  -2 -11  234.23   11.95
   3   2 -11  242.49   11.98
   3   2 -11  241.51   12.04
   3  -2 -11  210.15   11.68
   3   2 -10    1.98    2.27
   3  -2 -10   -3.10    2.51
   3   2 -10    0.95    2.21
   3   2 -10    1.55    2.02
   3  -2 -10   -1.63   11.45
   3   2 -10    1.32    2.39
   3  -2 -10   -2.19    2.43
   3   2 -10   -0.23    2.59
   3  -2 -10    1.22    2.17
   3   2 -10    1.04    2.04
   3  -2 -10    2.53    3.21
   3   2  -9  550.60   27.30
   3  -2  -9  579.31   27.25
   3   2  -9  581.08   27.50
   3   2  -9  570.17   27.72
   3  -2  -9  491.85   26.21
   3  -2  -9  520.49   27.03
   3   2  -9  566.49   27.24
   3   2  -9  545.05   27.10
   3  -2  -9  530.11   27.50
   3   2  -9  542.83   26.99
   3   2  -9  611.31   27.49
   3  -2  -9  605.87   27.89
   3   2  -9  599.79   27.84
   3  -2  -9  553.80   27.25
   3   2  -9  451.46   32.08
   3  -2  -9  478.11   32.25
   3  -2  -9  541.84   26.65
   3   2  -8  527.49   26.38
   3   2  -8  505.44   26.17
   3  -2  -8  528.77   26.09
   3   2  -8  532.54   26.57
   3  -2  -8  487.58   25.91
   3  -2  -8  475.71   25.24
   3  -2  -8  583.42   26.37
   3  -2  -8  573.71   27.46
   3   2  -8  513.37   25.97
   3   2  -8  552.45   26.19
   3  -2  -8  536.82   26.13
   3  -2  -8  580.26   26.71
   3   2  -8  616.90   26.90
   3  -2  -8  523.89   26.39
   3   2  -8  540.14   26.14
   3  -2  -8  467.77   31.18
   3   2  -8  504.63   31.59
   3  -2  -8  477.07   26.31
   3  -2  -8  504.55   25.81
   3   2  -8  569.03   28.94
   3   2  -7  548.14   27.10
   3   2  -7  580.47   28.44
   3  -2  -7  579.83   26.89
   3  -2  -7  525.79   26.07
   3  -2  -7  564.29   27.72
   3   2  -7  566.22   27.16
   3   2  -7  546.97   26.68
   3  -2  -7  575.90   27.14
   3  -2  -7  547.18   26.71
   3  -2  -7  523.48   26.19
   3   2  -7  542.21   26.99
   3  -2  -7  533.67   26.14
   3   2  -7  538.13   26.79
   3  -2  -7  545.36   27.15
   3  -2  -7  529.42   27.03
   3   2  -7  516.28   26.73
   3  -2  -7  547.70   26.68
   3   2  -7  569.80   26.76
   3  -2  -7  533.91   31.80
   3   2  -7  549.81   31.88
   3   2  -6  405.41   24.04
   3  -2  -6  393.70   23.93
   3  -2  -5   -3.17    3.52
   3   2  -5    2.60    3.08
   3  -2  -5   -0.65    3.49
   3   2  -5    3.24    3.84
   3  -2  -4  241.87   14.51
   3   2  -4  238.18   14.42
   3  -2  -4  251.17   15.33
   3   2  -4  240.89   15.36
   3   2  -3  446.09   23.85
   3  -2  -3  458.12   24.39
   3  -2  -3  445.56   23.60
   3   2  -3  479.88   23.75
   3   2  -3  493.20   24.52
   3  -2  -2  337.63   18.20
   3   2  -2  327.43   17.84
   3   2  -2  367.28   17.32
   3  -2  -2  328.00   17.06
   3  -2  -2  324.79   17.61
  -3   2   1  248.17   12.77
   3  -2  -1  230.70   12.83
  -3   2   0 2729.79  122.05
   3  -2   0 2596.44  120.97
  -3   2  -1 1860.77   91.72
  -3   2  -1 2042.24   92.70
  -3   2  -1 2101.18   92.37
  -3   2  -2 2412.81  113.94
  -3  -2  -2 2563.98  114.44
  -3   2  -2 2362.49  114.13
  -3  -2  -2 2500.80  114.38
  -3   2  -3   12.27    3.68
  -3  -2  -3   15.03    3.84
  -3  -2  -3   16.70    3.96
  -3   2  -3   12.20    3.60
  -3  -2  -4 1063.96   53.85
  -3   2  -4 1100.82   53.90
  -3  -2  -4 1090.92   54.57
  -3   2  -4 1079.14   54.50
  -3   2  -5  734.54   37.91
  -3  -2  -5  678.99   38.90
  -3   2  -5  730.50   39.36
  -3   2  -6   18.77    4.41
  -3  -2  -6   19.75    5.68
  -3   2  -6   29.17    6.18
  -3  -2  -6   34.59    6.43
  -3   2  -6   29.11    6.32
  -3   2  -7  292.34   15.88
  -3  -2  -7  338.65   17.85
  -3  -2  -7  338.17   16.92
  -3   2  -7  279.41   15.57
  -3  -2  -7  319.30   22.35
  -3   2  -7  298.35   21.93
  -3  -2  -7  299.49   21.75
  -3   2  -7  345.46   22.63
  -3  -2  -7  292.21   15.58
  -3   2  -7  282.37   15.95
  -3   2  -7  287.20   15.76
  -3  -2  -7  292.84   15.79
  -3   2  -7  324.88   17.86
  -3   2  -8  204.06   11.85
  -3   2  -8  204.97   11.81
  -3   2  -8  196.93   17.60
  -3  -2  -8  201.91   18.13
  -3  -2  -8  197.45   17.16
  -3   2  -8  227.21   17.88
  -3   2  -8  189.20   11.43
  -3  -2  -8  224.63   11.78
  -3   2  -8  196.86   12.14
  -3   2  -8  216.63   12.11
  -3  -2  -8  262.17   21.13
  -3   2  -8  217.61   11.95
  -3  -2  -8  209.54   11.91
  -3   2  -9    7.90    2.65
  -3   2  -9   13.86    3.36
  -3  -2  -9    5.43    4.45
  -3   2  -9    6.42    4.70
  -3  -2  -9    7.09    3.16
  -3   2  -9   -1.17    3.89
  -3  -2  -9    6.01    4.55
  -3   2  -9   10.08    3.11
  -3   2  -9   11.92    3.58
  -3  -2  -9    6.41    2.44
  -3   2  -9    7.64    2.68
  -3  -2  -9   10.34    2.91
  -3  -2 -10   88.14    8.83
  -3   2 -10   95.23    6.20
  -3  -2 -10   83.38    6.57
  -3   2 -10   82.50    6.01
  -3   2 -10   86.29    6.68
  -3  -2 -10   89.12    6.17
  -3   2 -10   92.93    6.16
  -3  -2 -11   22.68    2.71
  -3   2 -11   24.88    2.75
  -3  -2 -11   29.23   13.21
  -3  -2 -11   27.97    3.42
  -3   2 -11   21.31    2.80
  -3   2 -12  120.19    5.99
  -3  -2 -12  111.98    6.08
   3   3 -12    0.93    1.12
   3  -3 -12    7.69    8.49
   3  -3 -11  151.77   14.50
   3   3 -11  223.43   11.00
   3   3 -10  135.35    7.62
   3   3 -10  105.01    7.12
   3   3 -10  111.57    7.33
   3   3 -10  116.67    7.26
   3  -3 -10   82.09   12.06
   3   3 -10  126.90    7.86
   3   3 -10  111.50    7.12
   3  -3 -10  108.99    7.11
   3   3  -9   -0.54    2.41
   3   3  -9    0.97    2.54
   3  -3  -9   -0.82    2.23
   3   3  -9    3.19    2.77
   3   3  -9   -2.48    2.93
   3  -3  -9   -0.42    2.53
   3   3  -9    2.15    2.29
   3   3  -9   -0.47    2.56
   3  -3  -9    1.23    2.31
   3   3  -9    0.23    2.04
   3  -3  -9    0.28    3.49
   3   3  -9    0.66    2.26
   3  -3  -9   -0.67    2.20
   3   3  -9    5.31    3.88
   3  -3  -9    8.06    4.17
   3   3  -8  219.09   10.99
   3  -3  -8  205.57   11.22
   3   3  -8  194.69   11.26
   3  -3  -8  191.67   10.77
   3   3  -8  187.17   10.98
   3  -3  -8  175.26   10.57
   3   3  -8  207.76   10.94
   3  -3  -8  177.30   10.58
   3  -3  -8  219.31   12.39
   3   3  -8  171.76   10.77
   3  -3  -8  210.66   11.11
   3   3  -8  180.41   10.88
   3  -3  -8  179.85   11.29
   3  -3  -8  169.91   11.32
   3   3  -8  188.29   11.20
   3  -3  -8  145.52   14.18
   3   3  -8  197.22   15.40
   3  -3  -7  418.19   19.93
   3   3  -7  372.65   20.44
   3   3  -7  386.93   20.60
   3   3  -7  410.08   20.10
   3  -3  -7  433.51   21.48
   3   3  -7  384.55   24.68
   3  -3  -7  363.68   24.44
   3  -3  -7  391.85   20.07
   3  -3  -7  410.07   20.48
   3   3  -7  394.57   20.03
   3   3  -7  416.77   20.53
   3  -3  -7  435.08   20.98
   3  -3  -7  386.13   20.82
   3  -3  -7  376.93   19.94
   3   3  -7  391.95   20.31
   3  -3  -7  423.84   20.59
   3  -3  -6  110.09    7.22
   3  -3  -6  107.26    9.84
   3   3  -6  126.64   10.30
   3  -3  -6  122.51    7.92
   3   3  -6  102.65    7.07
   3   3  -6  114.79    6.90
   3   3  -6  120.63    7.14
   3   3  -5 1085.63   53.37
   3   3  -5 1045.48   51.73
   3  -3  -5  999.03   51.69
   3   3  -4    9.59    3.42
   3  -3  -4    7.86    2.94
   3  -3  -4   11.58    2.94
   3   3  -4   10.50    2.86
   3   3  -3  980.22   41.39
   3  -3  -3  975.73   41.70
   3   3  -3 1043.29   39.43
   3  -3  -3  994.81   39.33
   3  -3  -3  954.68   40.08
   3   3  -3  959.63   40.16
   3   3  -2  446.04   22.90
   3  -3  -2  406.04   21.02
   3   3  -2  406.02   21.16
   3  -3  -2  420.82   22.46
   3  -3  -1  516.62   24.95
   3  -3  -1  528.82   26.36
  -3   3   0  850.60   39.37
   3  -3   0  768.13   36.86
   3   3   0  784.35   36.87
   3  -3   0  779.60   37.91
   3   3   0  866.58   39.57
  -3   3  -1 1152.13   56.71
  -3  -3  -1 1218.83   57.06
  -3   3  -1 1276.05   59.05
  -3   3  -1 1278.92   58.26
  -3   3  -2  263.02   14.80
  -3  -3  -2  282.76   15.16
  -3   3  -2  257.42   15.14
  -3  -3  -3  610.07   30.75
  -3   3  -3  583.27   30.30
  -3   3  -3  616.68   31.52
  -3   3  -3  529.73   29.51
  -3  -3  -3  597.78   31.48
  -3   3  -4  823.56   43.11
  -3  -3  -4  869.71   43.52
  -3  -3  -4  798.51   42.66
  -3   3  -4  794.51   42.38
  -3   3  -5  247.27   17.41
  -3   3  -5  257.77   17.72
  -3   3  -5  273.51   18.19
  -3  -3  -5  266.83   18.35
  -3  -3  -5  247.98   17.63
  -3  -3  -5  276.61   18.66
  -3  -3  -6   11.41    4.99
  -3   3  -6    4.45    4.15
  -3  -3  -6    8.24    4.50
  -3   3  -6    2.60    2.02
  -3  -3  -6    4.85    2.85
  -3   3  -6    1.45    2.35
  -3  -3  -6    4.21    2.58
  -3  -3  -6    6.89    2.93
  -3  -3  -6    3.26    1.82
  -3   3  -6   -0.40    1.85
  -3  -3  -6    9.49    4.25
  -3   3  -6    1.70    3.82
  -3   3  -6    3.52    2.22
  -3  -3  -7  158.54   13.70
  -3   3  -7  137.90   13.16
  -3   3  -7  139.55    8.44
  -3  -3  -7  139.15    8.44
  -3   3  -7  131.98    8.17
  -3   3  -7  135.90   13.23
  -3  -3  -7  136.49   13.41
  -3   3  -7  126.99    8.69
  -3  -3  -7  148.18    9.55
  -3   3  -8   18.60    3.70
  -3  -3  -8   19.01    2.59
  -3   3  -8   16.31    3.22
  -3  -3  -8   23.31    3.93
  -3   3  -8   20.89    3.44
  -3  -3  -8   17.90    3.06
  -3   3  -8   19.28    3.10
  -3  -3  -8   20.28    5.98
  -3   3  -8   16.41    5.17
  -3   3  -8   24.56    3.70
  -3   3  -8   21.20    5.76
  -3  -3  -8   23.64    5.86
  -3  -3  -9  559.80   28.65
  -3   3  -9  600.17   28.74
  -3  -3  -9  636.23   31.99
  -3   3  -9  617.16   29.19
  -3   3  -9  597.75   28.56
  -3   3  -9  544.98   28.73
  -3   3  -9  587.61   29.28
  -3   3  -9  585.36   29.34
  -3   3 -10   31.91    3.89
  -3   3 -10   25.85    3.21
  -3  -3 -10   31.60    4.03
  -3   3 -10   32.54    3.48
  -3  -3 -10   27.13    2.98
  -3   3 -10   30.39    3.08
  -3  -3 -10   17.95    3.70
  -3   3 -10   22.44    3.19
  -3   3 -11  211.25    9.82
  -3  -3 -11  180.63   10.09
  -3  -3 -11  186.78   14.56
  -3   3 -11  188.42   10.12
  -3   3 -11  177.23    9.54
  -3   3 -12   11.05    1.22
  -3   3 -12   10.07    1.05
   3   4 -12   -0.52    0.61
   3   4 -11   69.62    4.27
   3   4 -11   73.77    4.33
   3   4 -11   67.17    4.48
   3   4 -10   20.37    2.99
   3  -4 -10   16.20   12.64
   3   4 -10   25.65    3.21
   3   4 -10   19.59    2.74
   3   4 -10   16.93    2.73
   3   4  -9  290.02   17.14
   3   4  -9  328.82   17.76
   3   4  -9  348.44   18.12
   3   4  -9  333.78   17.52
   3   4  -9  349.36   17.94
   3  -4  -9  347.16   18.38
   3   4  -9  351.63   17.30
   3  -4  -8    2.32    2.20
   3   4  -8    0.80    2.77
   3  -4  -8   -0.38    3.33
   3   4  -8    1.47    2.78
   3  -4  -8    0.25    2.91
   3   4  -8    1.90    1.88
   3  -4  -8    2.92    2.08
   3  -4  -8    1.01    2.83
   3   4  -8   -1.10    2.43
   3   4  -8   -0.46    2.29
   3   4  -8    2.09    2.82
   3   4  -7  544.03   29.42
   3   4  -7  695.69   29.16
   3  -4  -7  633.12   30.63
   3   4  -7  562.83   32.86
   3  -4  -7  499.75   32.57
   3  -4  -7  670.20   29.72
   3   4  -7  545.80   28.93
   3  -4  -7  571.11   28.65
   3  -4  -7  600.66   28.73
   3   4  -7  602.10   29.09
   3  -4  -7  568.95   29.75
   3  -4  -6   44.67    4.79
   3  -4  -6   41.00    4.25
   3   4  -6   42.54    3.71
   3  -4  -6   43.74    4.57
   3  -4  -6   48.57    4.47
   3  -4  -6   33.70    3.54
   3  -4  -6   37.00    5.34
   3   4  -6   34.78    5.43
   3   4  -6   40.26    3.85
   3   4  -5   37.88    4.87
   3  -4  -5   37.14    4.89
   3  -4  -4   19.13    4.97
   3   4  -3 1742.00   77.92
   3  -4  -3 1746.88   77.64
   3  -4  -2  174.94   11.08
   3   4  -2  129.86    8.09
   3  -4  -1 1882.66   93.27
   3   4  -1 2135.82   95.25
   3  -4   0  461.12   24.93
   3   4   0  534.67   26.96
  -3   4  -1  526.63   28.45
   3   4   1  557.31   29.05
  -3   4  -2   93.78    6.27
  -3  -4  -2   90.61    6.59
  -3   4  -2   87.61    6.13
  -3  -4  -2  101.85    9.24
  -3   4  -2   97.83    7.79
   3   4   2  112.24    8.45
  -3   4  -3  136.42    9.41
  -3  -4  -3  145.69   10.10
  -3   4  -3  130.66    9.56
  -3  -4  -3  151.72    9.85
  -3   4  -3  144.62   10.27
   3   4   3  145.87   10.39
  -3   4  -4   49.26    5.54
  -3  -4  -4   40.93    5.43
  -3  -4  -4   45.51    5.91
   3   4   4   36.59    4.71
  -3  -4  -4   51.72    5.73
  -3   4  -4   49.44    5.66
  -3  -4  -5  740.10   39.40
  -3   4  -5  738.64   39.28
  -3  -4  -5  765.98   35.96
  -3   4  -5  722.41   35.63
  -3  -4  -5  741.26   36.19
  -3  -4  -5  755.68   39.98
  -3   4  -5  745.45   39.62
  -3  -4  -5  727.14   36.27
  -3  -4  -5  731.22   36.25
  -3  -4  -5  806.17   43.24
  -3  -4  -6   10.79    3.16
  -3   4  -6    9.13    3.76
  -3  -4  -6    5.48    3.87
  -3   4  -6    7.60    2.21
  -3   4  -6    8.97    2.63
  -3  -4  -6    9.17    3.73
  -3   4  -6    8.64    2.67
  -3   4  -6    4.82    3.30
  -3  -4  -6    9.36    4.06
  -3  -4  -7  406.68   26.89
  -3   4  -7  390.65   26.36
  -3   4  -7  396.53   20.84
  -3  -4  -7  404.51   26.44
  -3  -4  -7  427.75   22.43
  -3   4  -7  419.34   21.78
  -3  -4  -7  469.70   24.10
  -3   4  -7  461.75   22.01
  -3  -4  -7  417.57   21.15
  -3  -4  -7  443.47   22.69
  -3   4  -8   51.57    4.98
  -3  -4  -8   52.47    5.44
  -3   4  -8   53.19    4.41
  -3   4  -8   50.37    4.23
  -3  -4  -8   47.70    4.30
  -3   4  -9   22.65    3.76
  -3   4  -9   19.93    2.62
  -3   4  -9   22.42    3.13
  -3   4  -9   26.95    3.55
  -3   4  -9   25.11    3.61
  -3   4 -10    7.63    2.39
  -3   4 -10    3.05    2.14
  -3   4 -10    3.88    2.16
  -3  -4 -10    3.24    2.58
  -3   4 -10    1.93    1.48
  -3  -4 -10    2.05    2.36
  -3   4 -10    3.03    2.17
  -3   4 -11   38.60    2.91
  -3  -4 -11   42.16    9.07
   3   5 -11   55.74    3.25
   3   5 -10  152.73    8.13
   3   5 -10  150.48    8.01
   3   5 -10  160.05    8.93
   3   5 -10  151.14    8.78
   3   5  -9   12.16    3.02
   3   5  -9   16.71    2.41
   3   5  -9   11.06    3.05
   3  -5  -9   13.24    3.25
   3   5  -9   11.60    2.91
   3   5  -9   16.30    3.21
   3  -5  -9    7.93    4.59
   3   5  -8    8.25    2.91
   3  -5  -8   13.84    4.03
   3   5  -8   10.11    2.37
   3  -5  -8   11.24    3.50
   3  -5  -8   10.56    3.42
   3  -5  -8    7.26    3.90
   3   5  -8    6.09    2.92
   3  -5  -7  399.39   22.13
   3   5  -7  407.00   21.80
   3  -5  -7  477.91   22.08
   3   5  -7  430.23   21.91
   3  -5  -7  389.68   21.98
   3  -5  -6    5.02    3.30
   3  -5  -6    6.62    2.92
   3  -5  -5  523.69   26.70
   3  -5  -5  514.96   25.69
   3  -5  -5  504.45   26.14
   3  -5  -4  448.66   26.69
   3  -5  -4  420.00   21.41
   3  -5  -4  406.75   21.00
   3  -5  -3 1213.45   61.04
   3   5  -3 1175.51   61.89
   3  -5  -2  378.54   22.56
   3  -5  -1    0.52    3.11
   3   5  -1    0.75    3.48
   3  -5   0  140.26   10.20
   3   5   0  146.05   11.93
  -3   5  -1  821.00   44.20
   3   5   1  919.42   45.58
  -3  -5  -2  401.11   22.66
   3   5   2  359.10   21.35
  -3  -5  -3  972.47   47.14
   3   5   3  897.82   44.40
  -3  -5  -4  192.07   11.77
  -3   5  -4  205.38   11.19
  -3  -5  -4  217.85   11.94
  -3  -5  -5    2.42    2.43
  -3  -5  -5    9.57    2.85
  -3  -5  -5    4.58    2.79
  -3   5  -5    7.24    2.48
  -3  -5  -5    6.74    3.19
  -3   5  -5    7.47    2.45
  -3  -5  -6    3.74    7.05
  -3   5  -6   13.89    3.01
  -3  -5  -6   16.34    3.79
  -3   5  -6   14.15    2.57
  -3   5  -6    9.36    2.68
  -3  -5  -6   10.80    3.04
  -3  -5  -7   15.38    3.89
  -3   5  -7    5.59    2.72
  -3   5  -7   10.95    2.61
  -3   5  -7   10.85    2.89
  -3   5  -8   69.41    5.54
  -3  -5  -8   75.80    6.31
  -3   5  -9  125.21    8.08
  -3   5  -9  131.54    7.53
  -3   5  -9  106.41    7.68
  -3   5 -10    2.69    1.92
  -3   5 -10    2.04    1.53
  -3  -5 -10   -1.59    2.01
  -3   5 -10    1.07    1.84
  -3   5 -11   55.47    3.07
   3   6 -10  107.80    5.91
   3   6 -10   99.19    5.95
   3   6 -10  104.70    5.37
   3  -6 -10   88.22   10.98
   3   6 -10   96.91    5.92
   3   6  -9  147.60    8.25
   3   6  -9  146.37    8.44
   3   6  -9  141.95    7.54
   3  -6  -9  130.16   13.17
   3  -6  -9  131.86    8.67
   3   6  -9  134.01    8.25
   3   6  -8   70.29    5.54
   3   6  -8   74.67    5.78
   3   6  -8   66.97    4.67
   3  -6  -8   70.08    6.18
   3  -6  -8   73.93    6.30
   3   6  -8   72.10    5.82
   3   6  -7   42.63    4.65
   3  -6  -7   45.59    5.53
   3   6  -7   41.44    4.44
   3  -6  -7   39.06    5.07
   3   6  -7   43.95    4.60
   3  -6  -7   46.73    5.27
   3  -6  -6  420.24   21.99
   3   6  -6  397.71   20.05
   3  -6  -6  359.87   20.47
   3  -6  -6  401.51   20.53
   3   6  -6  387.18   20.36
   3   6  -5   -2.27    1.91
   3  -6  -5    1.34    2.63
   3  -6  -5   -0.54    2.97
   3  -6  -5   -3.41    3.20
   3  -6  -5   -1.20    3.20
   3   6  -4   85.64    5.93
   3  -6  -4   85.61   10.56
   3  -6  -4   80.03    6.27
   3  -6  -4   72.70    6.33
  -3  -6   3  512.16   24.20
   3   6  -3  486.02   24.74
  -3   6   3  490.47   24.57
   3   6  -3  471.64   24.64
   3  -6  -3  505.47   24.79
   3  -6  -3  532.89   30.54
   3  -6  -3  495.99   25.13
   3  -6  -3  502.72   24.86
   3   6  -2   11.29    2.43
  -3   6   2   15.22    2.45
   3  -6  -2   12.78    2.60
   3   6  -2   10.91    2.36
   3  -6  -2   10.87    2.69
   3  -6  -2    8.56    4.06
   3   6  -2   16.32    5.13
   3  -6  -1  416.47   24.50
   3   6  -1  402.50   26.22
  -3   6   1  403.34   20.54
   3  -6   0  341.23   16.82
   3  -6   0  323.86   16.67
  -3   6   0  328.04   16.95
   3   6   0  304.78   16.81
   3   6   0  330.98   22.33
   3  -6   0  336.83   20.14
  -3  -6  -1   82.59    5.84
   3  -6   1   86.51    5.78
   3   6   1   82.82    5.81
  -3   6  -1   84.50    8.99
  -3  -6  -1   90.72    9.66
   3  -6   1   94.95    8.20
   3   6   1   87.09    9.53
   3   6   2  613.47   30.49
  -3   6  -2  627.99   30.81
   3   6   2  612.10   35.82
  -3   6  -2  592.49   34.15
  -3  -6  -3    9.52    2.47
  -3  -6  -3    7.14    2.51
  -3  -6  -3    7.28    2.60
  -3   6  -3    8.64    3.29
   3   6   3    8.31    2.39
   3   6   3    3.32    3.14
  -3  -6  -3   14.42    5.65
   3   6   3    7.17    1.94
  -3   6  -3    6.63    2.38
  -3  -6  -4  370.95   25.31
   3   6   4  314.68   17.26
  -3  -6  -4  339.26   17.96
  -3  -6  -4  356.25   18.07
  -3  -6  -4  324.63   17.86
  -3  -6  -4  308.43   17.86
  -3   6  -4  334.80   17.45
  -3  -6  -4  338.60   17.69
  -3  -6  -5  234.01   15.49
  -3  -6  -5  258.37   14.18
  -3   6  -5  219.67   12.86
  -3  -6  -5  251.53   14.06
  -3  -6  -5  235.57   13.86
  -3  -6  -6   51.08    5.37
  -3  -6  -6   52.68   14.60
  -3   6  -6   48.04    4.34
  -3  -6  -6   54.90    5.43
  -3  -6  -7  155.77   10.27
  -3  -6  -7  145.54   10.08
  -3   6  -7  154.29    9.10
  -3   6  -8  286.70   14.71
  -3   6  -9   17.40    2.62
  -3   6  -9   15.13    2.01
  -3   6  -9   17.84    2.72
   3  -6  10   85.25    4.38
  -3   6 -10   85.75    4.83
  -3   6 -10   77.66    4.21
   3  -7 -10   91.96    4.89
   3   7  -9   13.56    2.16
   3   7  -9   16.52    2.14
   3  -7  -9   21.63   10.67
   3   7  -9   17.04    2.08
   3   7  -9   19.83    2.31
   3   7  -8  163.75    9.76
   3  -7  -8  160.00   13.13
   3   7  -8  180.16    9.52
   3  -7  -8  170.21   10.52
   3   7  -8  172.06    9.68
   3   7  -8  164.58    9.64
   3  -7  -8  178.54   10.33
   3   7  -7   15.38    3.16
  -3  -7   7   21.47    2.59
   3   7  -7   21.57    3.09
   3   7  -7   15.29    2.76
   3  -7  -7   14.31    3.82
   3  -7  -7   13.03    3.55
  -3  -7   6   22.22    2.95
   3  -7  -6   16.91    3.69
   3   7  -6   19.41    3.17
   3  -7  -6   27.13    4.44
   3  -7  -6   20.08    4.14
   3  -7  -6   29.43    4.59
   3   7  -6   19.44    3.10
   3   7  -5   17.21    2.76
   3  -7  -5   21.02    4.08
   3  -7  -5   17.81    3.53
  -3  -7   5   22.54    3.07
   3   7  -5   15.94    2.75
   3  -7  -5   24.54    4.53
   3  -7  -4    4.16    3.26
   3  -7  -4    8.42    3.45
   3  -7  -4    8.25    3.39
   3   7  -4    8.25    2.64
  -3  -7   4    8.72    2.48
   3   7  -4    8.25    2.25
   3  -7  -3    3.46    3.02
   3   7  -3    2.93    2.13
   3   7  -3    0.57    2.27
  -3   7   3    1.01    1.97
  -3  -7   3   -2.23    2.20
   3  -7  -3    2.05    4.28
   3  -7  -2  762.99   37.21
   3  -7  -2  814.95   43.27
   3   7  -2  771.57   37.12
  -3  -7   2  716.40   36.39
  -3  -7   2  753.83   36.43
   3   7  -2  777.98   37.14
  -3   7   2  769.03   36.96
   3  -7  -1   43.76    6.77
  -3   7   1   40.04    4.17
  -3  -7   1   42.06    4.03
   3   7  -1   45.36    4.45
   3  -7  -1   38.73    4.31
  -3  -7   1   34.86    3.82
  -3   7   0  518.45   26.27
   3   7   0  504.33   26.08
  -3  -7   0  511.38   25.95
   3  -7   0  533.82   26.14
   3  -7   0  512.23   26.02
   3  -7   0  549.51   30.65
  -3  -7   0  554.22   32.27
  -3   7   0  550.93   32.18
   3   7   1   96.07    6.78
   3  -7   1   92.04    6.28
   3  -7   1   94.22    6.49
  -3  -7  -1   74.65    6.07
   3   7   1   93.65    6.51
  -3   7  -1   83.42    9.82
  -3  -7  -1   83.54   10.20
   3   7   2    2.03    2.47
  -3  -7  -2   -1.07    4.60
  -3  -7  -2   -0.26    2.18
  -3  -7  -2    1.73    2.17
  -3   7  -2    0.82    3.09
   3   7   2   -1.84    2.01
  -3   7  -2    2.35    2.40
   3  -7   2    1.84    2.32
   3  -7   3  184.94   10.26
  -3   7  -3  164.54   10.40
   3   7   3  161.53    9.97
  -3  -7  -3  157.57    9.99
  -3  -7  -3  197.93   16.71
  -3  -7  -3  170.72   10.95
  -3  -7  -3  172.25   10.51
   3   7   3  189.00   10.69
   3   7   4  138.13    8.59
  -3  -7  -4  126.82    8.81
  -3  -7  -4  127.64    9.12
  -3   7  -4  134.72    8.54
  -3  -7  -4  122.70    8.82
  -3  -7  -4  155.23   14.80
   3   7   5   10.21    2.38
  -3   7  -5   10.12    2.49
  -3  -7  -5    5.10    5.23
  -3  -7  -5    9.75    3.41
  -3  -7  -5   10.06    3.29
  -3  -7  -5   19.93    8.69
  -3  -7  -6  149.92    9.20
  -3  -7  -6  146.80    9.29
  -3  -7  -7   74.76    6.22
   3  -7   8   91.70    5.52
  -3   7  -8   79.70    5.69
  -3   7  -8   80.82    5.47
  -3   7  -9   10.28    1.74
   3  -7   9    7.36    1.51
  -3  -7  -9    3.71    1.43
  -3   7  -9    5.68    1.65
  -3   7  -9    5.40    1.54
   3   8  -9    0.26    0.73
   3   8  -9   -0.99    0.65
   3   8  -8   78.52    4.85
   3  -8  -8   65.06    4.99
   3   8  -8   74.38    4.73
   3   8  -8   76.84    4.43
   3   8  -8   82.82    4.63
   3   8  -7    1.83    2.07
   3  -8  -7    5.67    2.56
   3   8  -7    3.86    1.57
   3  -8  -7    6.68    2.96
   3   8  -7    1.56    1.68
   3   8  -6  365.37   18.32
   3  -8  -6  362.46   19.11
  -3  -8   6  363.29   17.72
   3   8  -6  364.44   18.01
   3   8  -6  364.43   17.59
   3  -8  -6  387.02   19.31
   3  -8  -6  363.12   19.22
   3  -8  -5    6.21    3.43
  -3  -8   5   11.70    2.47
   3  -8  -5    7.44    3.34
   3   8  -5    7.90    2.49
  -3   8   5    7.76    2.55
   3   8  -5    7.88    2.30
   3   8  -5    9.18    2.16
   3  -8  -4  442.09   22.80
   3   8  -4  417.56   22.13
  -3  -8   4  439.52   21.74
   3  -8  -3    6.35    3.02
   3   8  -3    9.83    2.91
  -3   8   3   10.17    2.57
   3   8  -3    7.58    2.55
  -3  -8   3    7.70    2.64
  -3  -8   2    2.88    2.51
  -3   8   2    4.73    4.32
  -3   8   2    0.28    2.29
   3   8  -2    1.22    2.50
  -3  -8   2   -0.96    3.92
   3   8  -2    1.21    2.38
   3  -8  -1    3.09    3.27
  -3  -8   1    0.51    2.68
  -3   8   1    2.27    3.89
   3   8  -1    1.52    2.84
  -3   8   1   -0.89    2.49
  -3  -8   1    7.21    4.61
   3  -8  -1    3.30    2.65
   3   8  -1    4.11    2.72
   3  -8   0  660.55   33.09
  -3  -8   0  606.88   32.46
   3   8   0  685.01   33.15
  -3   8   0  691.30   33.25
  -3   8   0  679.95   39.80
  -3  -8   0  726.49   40.63
   3  -8   0  688.64   33.03
   3  -8   1  100.02    7.37
  -3  -8  -1   90.03    6.69
  -3   8  -1  111.32    7.68
   3   8   1  107.57    7.25
   3  -8   1   99.96    7.16
   3   8   1  100.96    7.51
  -3  -8  -1  125.72   13.16
  -3   8  -1   95.12   10.75
   3  -8   2 1223.90   58.11
  -3  -8  -2 1251.19   66.59
   3   8   2 1223.70   58.49
   3  -8   2 1206.27   58.10
  -3   8  -2 1235.75   58.51
   3   8   2 1211.64   58.20
  -3  -8  -2 1253.66   58.92
  -3  -8  -3    9.07    3.34
   3  -8   3    3.18    2.78
  -3  -8  -3    1.21    4.68
   3   8   3    3.83    2.27
  -3   8  -3    7.18    2.75
   3  -8   3    5.22    2.61
   3   8   3    3.55    2.72
  -3  -8  -3    3.00    2.54
  -3   8  -4  157.65    9.96
   3  -8   4  174.24    9.93
   3   8   4  170.68   10.05
  -3  -8  -4  182.80   10.97
  -3  -8  -4  151.83    9.99
   3  -8   4  162.01    9.89
   3  -8   5    8.52    2.46
   3   8   5    8.47    2.13
   3  -8   5    9.11    2.89
  -3  -8  -5    3.80    2.67
  -3  -8  -5   11.13    3.43
   3  -8   6  135.77    7.80
  -3  -8  -6  135.50    8.56
  -3   8  -6  108.62    7.16
  -3  -8  -6  136.47    8.27
   3  -8   7    8.56    2.27
  -3   8  -7    6.82    2.09
  -3  -8  -7   12.83    2.77
  -3   8  -7   11.56    2.00
   3  -8   8  281.89   13.47
  -3   8  -8  263.66   13.32
  -3   8  -8  277.14   13.73
  -3   8  -8  287.08   13.74
   3   9  -7   58.83    3.70
   3  -9  -7   68.98    4.54
   3   9  -7   63.61    4.02
   3  -9  -7   70.26    4.47
   3   9  -6    1.94    1.42
   3  -9  -6    2.32    2.26
   3  -9  -5   57.41    4.77
   3   9  -5   48.01    3.72
  -3  -9   5   45.07    3.70
  -3   9   5   52.70    4.08
   3  -9  -5   59.38    5.07
   3   9  -4  253.25   13.71
   3   9  -4  273.62   14.52
   3  -9  -4  272.84   14.78
  -3   9   4  273.98   14.64
  -3  -9   4  295.57   14.26
   3   9  -3   42.83    4.28
  -3   9   3   37.74    3.70
   3  -9  -3   39.18    4.24
   3   9  -3   36.04    3.64
  -3  -9   3   37.57    3.90
  -3   9   2  309.58   16.17
   3   9  -2  307.09   16.46
   3  -9  -2  286.29   16.06
   3   9  -2  317.91   16.38
  -3  -9   2  295.68   15.90
   3   9  -1  166.91    9.80
  -3   9   1  149.44    9.40
   3   9  -1  166.52    9.81
   3  -9  -1  132.90    8.95
  -3   9   0   28.35    3.85
   3   9   0   31.40    3.94
   3  -9   0   26.56    3.93
   3  -9   0   20.90    4.31
  -3   9  -1  271.69   14.96
   3   9   1  275.42   14.84
  -3  -9  -1  270.95   15.17
   3   9   1  283.01   15.10
   3  -9   1  253.72   14.62
   3  -9   1  261.53   14.93
   3   9   2   26.20    3.34
  -3  -9  -2   31.25    4.19
   3  -9   2   23.01    3.87
  -3   9  -2   18.13    3.12
   3   9   2   19.05    3.43
   3  -9   2   18.12    3.25
  -3   9  -3   98.67    6.83
   3  -9   3   94.65    6.84
  -3  -9  -3  105.51    7.51
   3   9   3   96.54    6.76
   3  -9   3   92.62    6.63
  -3   9  -4  193.34   11.10
  -3  -9  -4  214.43   11.92
   3  -9   4  213.16   11.35
   3  -9   4  189.62   10.93
   3   9   4  196.94   11.11
   3  -9   5   14.30    2.64
  -3  -9  -5   10.98    2.66
   3  -9   5    9.98    1.88
   3   9   5    5.61    1.68
  -3   9  -6  151.86    8.15
   3  -9   6  163.82    8.26
  -3   9  -6  156.54    8.01
  -3  -9  -6  156.15    8.56
   3  -9   7   13.31    1.68
  -3   9  -7   16.19    1.59
  -3   9  -7   12.13    1.69
   3  10  -6   26.49    1.90
   3 -10  -5   13.67    2.23
  -3  10   5    8.43    1.21
   3 -10  -5   12.66    1.85
  -3  10   4   16.49    2.17
   3 -10  -4   17.19    2.40
   3 -10  -3   15.96    3.09
  -3  10   3    8.94    2.15
   3 -10  -3    9.61    2.33
  -3  10   3    6.97    1.68
   3  10  -3    9.03    2.16
  -3  10   2    0.63    2.11
   3  10  -2   -1.27    1.70
   3 -10  -2   -3.12    2.65
  -3  10   2   -0.69    1.59
  -3 -10   1   50.48    4.38
   3  10  -1   58.46    4.61
  -3  10   1   55.04    4.41
   3  10  -1   56.37    4.68
   3  10   0  107.44    6.53
  -3 -10   0   82.39    6.13
  -3  10   0   96.40    6.48
   3  10   0   95.02    6.48
  -3  10   0   89.92    6.20
   3  10   1   66.72    4.82
  -3  10  -1   66.52    4.95
  -3  10  -1   58.63    4.75
   3  10   1   63.85    5.05
  -3 -10  -1   55.68    4.81
   3 -10   2   50.51    4.55
  -3 -10  -2   54.53    4.62
   3  10   2   61.02    4.56
  -3 -10  -3   51.35    4.20
   3 -10   3   67.88    4.79
  -3  10  -3   67.34    4.51
  -3 -10  -3   68.22    4.77
   3  10   3   54.47    4.30
   3 -10   4   24.01    2.67
   3  10   4   21.10    2.15
  -3 -10  -4   18.93    2.23
  -3 -10  -5  102.42    5.14
   3  10   5   96.44    4.94
  -3  11   3   36.84    2.42
   3 -11  -3   31.86    2.43
   3 -11  -2    0.63    1.37
  -3  11   2   -0.51    1.07
  -3  11   1    7.97    1.30
   3 -11  -1    9.60    2.01
  -3  11   0    9.24    1.57
  -3  11   0    7.76    1.46
   3  11   0    9.19    1.62
   3 -11   0   11.18    1.98
  -3  11  -1  245.14   11.45
   3  11   1  225.65   11.37
   3 -11   1  227.18   11.63
   3  11   1  213.15   11.24
   3 -11   2   -0.67    1.18
   3  11   3  116.41    5.95
   4   0 -12  226.63   10.97
   4   0 -12  210.96   11.14
   4   0 -11    2.23    2.29
   4   0 -11    1.75    2.51
   4   0 -10   94.02    6.20
   4   0 -10  112.14    6.98
   4   0 -10  116.13   14.87
   4   0 -10  104.26    6.80
   4   0 -10  109.15    7.34
   4   0 -10  101.42    6.87
   4   0 -10   87.45    5.99
   4   0  -9    2.74    2.83
   4   0  -9    0.51    2.76
   4   0  -9    0.71    1.83
   4   0  -9   -5.37    5.45
   4   0  -9   -1.20    1.76
   4   0  -9   -4.09    4.61
   4   0  -9   -0.75    2.56
   4   0  -9    0.28    2.76
   4   0  -9   -3.96    4.87
   4   0  -8   15.58    2.93
   4   0  -8   10.37    2.85
   4   0  -8    8.54    2.13
   4   0  -8   13.53    3.10
   4   0  -8   14.43    3.15
   4   0  -8   12.07    4.75
   4   0  -8    4.66    2.36
   4   0  -8    6.22    2.74
   4   0  -8   14.11    3.03
   4   0  -8   12.28    2.49
   4   0  -8   11.46    2.33
   4   0  -7    0.22    2.22
   4   0  -7    0.95    2.23
   4   0  -7    2.65    1.97
   4   0  -7    0.39    1.63
   4   0  -7    0.61    1.77
   4   0  -7   -0.81    4.38
   4   0  -7   -0.20    2.13
   4   0  -7    3.38    1.99
   4   0  -6 2941.92  138.40
   4   0  -6 2836.48  137.09
   4   0  -5   -0.54    3.50
   4   0  -5    2.54    3.53
   4   0  -4 4520.28  197.17
   4   0  -4 4219.50  197.52
  -4   0   4 4183.89  194.33
   4   0  -3    1.18    0.92
   4   0  -3   -0.60    2.37
  -4   0   3   -0.30    1.29
  -4   0   2 2181.81  100.26
   4   0  -2 2179.72  100.48
   4   0  -1   -0.19    1.64
  -4   0   1    0.17    1.98
   4   0  -1    1.10    1.99
   4   0   0   96.97    6.35
  -4   0  -1   -1.21    1.21
  -4   0  -2 1502.26   65.17
   4   0   2 1322.11   63.67
  -4   0  -2 1323.77   62.95
   4   0   3    2.75    1.94
  -4   0  -3   -0.95    3.64
  -4   0  -4 1717.28   81.36
   4   0   4 1747.77   80.01
  -4   0  -4 1610.54   82.96
  -4   0  -5    0.92    2.29
  -4   0  -5   -1.58    4.20
  -4   0  -6  112.19   11.93
  -4   0  -6  107.54    8.63
  -4   0  -7    2.19    2.25
  -4   0  -7   -0.79    2.00
  -4   0  -7    1.19    4.62
  -4   0  -7   -3.46    4.83
  -4   0  -7   -1.92    2.69
  -4   0  -8  212.67   19.25
  -4   0  -8  261.77   14.52
  -4   0  -8  232.55   13.58
  -4   0  -8  237.77   13.44
  -4   0  -8  242.41   20.43
  -4   0  -9   -1.35    5.08
  -4   0  -9   -1.25    4.28
  -4   0  -9   -1.30    3.23
  -4   0  -9    0.75    2.39
  -4   0  -9    1.59    2.54
  -4   0  -9   -1.47    2.94
  -4   0 -10  510.98   25.79
  -4   0 -10  550.59   26.26
  -4   0 -10  510.27   25.75
  -4   0 -10  488.46   25.50
  -4   0 -11    0.92    1.86
  -4   0 -11    1.37    2.34
  -4   0 -11   -1.14    2.27
  -4   0 -12    2.76    1.34
  -4   0 -12    1.02    1.37
   4   1 -12    2.96    1.76
   4   1 -11    2.53    1.82
   4   1 -11    5.92    2.47
   4  -1 -11    1.96    2.02
   4  -1 -11    2.88    2.20
   4   1 -11    0.73    2.22
   4   1 -11   -1.13    2.36
   4  -1 -11    2.64    2.38
   4   1 -11    4.41    1.98
   4  -1 -10  108.64   13.28
   4   1 -10  108.71    6.57
   4  -1 -10  100.92    6.42
   4   1 -10  116.97    7.23
   4  -1 -10  114.37    7.07
   4   1 -10  129.19    7.40
   4   1 -10   94.55   14.67
   4  -1 -10   99.70    8.56
   4  -1 -10  111.96    7.27
   4   1 -10  121.05    7.46
   4  -1 -10   90.97    6.17
   4   1 -10   90.56    6.48
   4  -1 -10  108.21    7.27
   4   1 -10  118.56    7.44
   4  -1 -10  127.05    7.86
   4   1 -10  125.28    7.79
   4  -1  -9   32.20    3.28
   4   1  -9   38.99    3.91
   4  -1  -9   37.35    4.16
   4   1  -9   40.37    4.24
   4   1  -9   45.41    4.39
   4  -1  -9   34.22    4.04
   4   1  -9   45.30    4.43
   4   1  -9   43.28    4.44
   4   1  -9   31.15    3.63
   4  -1  -9   46.33    4.65
   4  -1  -9   36.22    3.61
   4  -1  -9   39.76    4.48
   4   1  -9   48.19   14.84
   4  -1  -9   36.03    3.34
   4   1  -9   42.21    3.78
   4  -1  -9   40.51    4.48
   4  -1  -9   22.53    5.85
   4   1  -9   50.54    8.03
   4  -1  -9   39.52    4.55
   4   1  -9   37.25    4.27
   4   1  -9   35.20    4.11
   4  -1  -9   39.44    4.20
   4   1  -8  398.49   20.66
   4   1  -8  396.52   20.63
   4  -1  -8  438.81   20.81
   4   1  -8  415.51   21.02
   4   1  -8  418.83   20.60
   4  -1  -8  384.27   20.47
   4  -1  -8  443.35   20.96
   4   1  -8  421.62   20.90
   4   1  -8  355.59   20.16
   4  -1  -8  385.25   20.14
   4   1  -8  405.22   21.65
   4  -1  -8  412.60   20.23
   4   1  -8  421.89   20.61
   4  -1  -8  368.27   20.69
   4   1  -8  377.44   25.74
   4  -1  -8  376.78   25.62
   4  -1  -8  411.01   21.01
   4  -1  -8  417.77   20.65
   4   1  -8  439.78   20.76
   4   1  -8  415.78   21.07
   4   1  -7    0.24    1.95
   4  -1  -7   -2.53    2.28
   4   1  -7   -0.20    2.43
   4  -1  -7    1.38    2.28
   4   1  -7    0.56    1.77
   4   1  -7   -1.20    2.10
   4  -1  -7    4.66    2.09
   4  -1  -7    2.17    2.17
   4   1  -7    1.22    1.94
   4   1  -7    2.32    2.06
   4  -1  -7    3.73    2.07
   4  -1  -7    1.75    1.50
   4   1  -7    0.64    1.61
   4  -1  -7   -2.43    4.26
   4   1  -7   -0.81    3.49
   4   1  -7    1.12    1.83
   4   1  -7   -1.33    2.65
   4   1  -6   45.54    7.25
   4  -1  -6   41.52    6.45
   4   1  -6   54.12    6.88
   4  -1  -6   47.52    7.03
   4   1  -5   28.97    5.48
   4  -1  -5   30.47    5.70
   4   1  -5   31.61    5.22
   4  -1  -5   32.30    5.24
   4  -1  -4  392.47   21.54
   4   1  -4  400.56   21.62
   4  -1  -4  394.84   22.40
   4   1  -4  386.46   22.23
   4   1  -3  216.22   12.42
   4  -1  -3  236.44   12.06
   4  -1  -3  240.29   13.41
   4   1  -3  250.90   13.50
   4  -1  -3  241.09   13.99
  -4   1   2 8598.42  412.71
   4   1  -2 9999.00  414.18
   4  -1  -2 9555.00  414.04
   4  -1  -1 1993.12   92.46
   4   1  -1 1965.69   92.42
  -4   1   1 2052.25   92.72
  -4   1   0 1132.68   53.80
   4   1   0 1149.74   53.85
  -4   1  -1 3635.96  171.94
   4   1   1 3837.14  171.75
  -4  -1  -2  120.13    8.82
  -4   1  -2  119.44    8.84
  -4  -1  -2  125.35    7.80
   4   1   2  127.64    7.83
  -4   1  -3  786.60   39.15
  -4   1  -3  795.51   39.98
  -4  -1  -3  785.05   39.96
  -4  -1  -3  765.11   38.53
   4   1   3  787.93   37.80
   4   1   4  929.59   43.66
  -4  -1  -4  916.85   47.21
  -4   1  -4  899.77   47.14
  -4   1  -4  895.60   45.61
  -4   1  -5   43.39    5.29
  -4  -1  -5   34.38    4.43
   4  -1   5   36.27    4.21
  -4  -1  -5   40.33    7.03
  -4   1  -5   37.92    6.56
  -4  -1  -6 1523.45   77.88
  -4   1  -6 1579.29   78.01
  -4  -1  -6 1489.66   72.59
  -4   1  -6 1520.25   74.15
  -4   1  -7   21.45    8.12
  -4   1  -7   23.42    3.22
  -4  -1  -7   20.82    3.22
  -4   1  -7   26.24    3.58
  -4  -1  -7   19.91    3.09
  -4   1  -7   22.40    2.87
  -4  -1  -7   28.66    6.86
  -4   1  -7   20.48    6.32
  -4  -1  -7   18.99    6.67
  -4   1  -7   14.11    5.87
  -4   1  -8  447.15   23.44
  -4   1  -8  492.04   32.16
  -4  -1  -8  492.55   32.07
  -4   1  -8  539.99   32.14
  -4  -1  -8  473.00   31.15
  -4   1  -8  458.70   24.08
  -4  -1  -8  456.67   23.74
  -4   1  -8  449.83   23.74
  -4  -1  -8  472.41   24.02
  -4   1  -8  482.48   24.04
  -4  -1  -8  486.88   23.86
  -4   1  -8  542.94   26.93
  -4   1  -8  473.84   23.90
  -4   1  -9  394.53   20.51
  -4  -1  -9  372.66   20.94
  -4   1  -9  420.28   21.15
  -4  -1  -9  403.01   28.27
  -4   1  -9  373.49   27.53
  -4  -1  -9  442.45   21.82
  -4   1  -9  511.18   25.20
  -4  -1  -9  367.40   28.18
  -4   1  -9  373.66   28.16
  -4  -1  -9  397.88   20.86
  -4   1  -9  444.50   21.57
  -4  -1  -9  418.69   21.38
  -4   1  -9  434.03   21.41
  -4   1  -9  417.66   21.09
  -4  -1  -9  383.84   20.72
  -4  -1 -10   13.76   15.01
  -4   1 -10    8.57    3.08
  -4  -1 -10    6.44    3.34
  -4  -1 -10    9.62    3.01
  -4   1 -10    9.44    3.03
  -4   1 -10    8.77    3.22
  -4  -1 -10    3.88    2.21
  -4   1 -10   11.23    2.64
  -4   1 -11  229.25   11.80
  -4   1 -11  204.91   11.29
  -4  -1 -11  223.16   11.70
  -4  -1 -11  220.83   11.74
  -4   1 -11  222.02   11.69
  -4   1 -12  191.46    9.75
  -4   1 -12  205.21    9.88
  -4  -1 -12  195.05    9.85
  -4   1 -12  198.06    9.63
   4   2 -12  179.05    8.59
   4   2 -12  154.70    8.20
   4   2 -11  154.59    8.82
   4  -2 -11  171.66   13.50
   4   2 -11  181.30    9.36
   4   2 -11  154.44    8.76
   4   2 -11  173.18    9.27
   4  -2 -11  167.40    9.27
   4   2 -10    7.24    2.72
   4  -2 -10    5.37    2.41
   4   2 -10    8.97    2.58
   4   2 -10    6.14    2.26
   4  -2 -10    4.04    3.08
   4   2 -10    4.18    1.88
   4   2 -10    3.63    2.05
   4   2 -10    8.99    2.72
   4  -2 -10    9.44    2.81
   4  -2 -10    3.93    2.50
   4   2 -10    8.78    2.74
   4  -2 -10    3.05    7.40
   4  -2  -9  490.27   24.03
   4  -2  -9  468.47   23.55
   4   2  -9  525.70   23.80
   4   2  -9  523.84   24.20
   4   2  -9  489.73   23.71
   4  -2  -9  495.75   23.61
   4   2  -9  464.19   23.66
   4   2  -9  507.10   24.12
   4  -2  -9  430.96   22.61
   4  -2  -9  443.31   23.21
   4   2  -9  492.12   23.73
   4   2  -9  446.90   23.31
   4  -2  -9  444.97   23.01
   4   2  -9  475.70   23.42
   4   2  -9  436.16   29.12
   4  -2  -9  348.97   27.85
   4  -2  -9  450.78   23.82
   4  -2  -8   62.24    4.63
   4  -2  -8   74.44    5.02
   4   2  -8   84.37    6.00
   4  -2  -8   73.58    5.70
   4   2  -8   81.35    5.80
   4   2  -8   84.47    6.18
   4  -2  -8   70.05    4.98
   4  -2  -8   69.56    5.42
   4   2  -8   68.47    5.43
   4  -2  -8   87.04    6.63
   4  -2  -8   63.78    5.88
   4   2  -8   74.26    9.36
   4  -2  -8   76.90    9.35
   4   2  -8   72.86    5.48
   4  -2  -8   67.52    5.41
   4  -2  -8   86.15    6.14
   4   2  -8   73.56    5.56
   4   2  -8   77.82    6.00
   4  -2  -8   79.84    5.66
   4   2  -8   80.32   13.43
   4  -2  -8   79.36    5.58
   4  -2  -7  409.50   22.11
   4  -2  -7  431.29   21.82
   4  -2  -7  451.95   23.27
   4   2  -7  484.55   22.47
   4  -2  -7  451.10   22.37
   4  -2  -7  492.07   22.98
   4   2  -7  461.60   22.91
   4  -2  -7  447.25   22.06
   4   2  -7  448.77   22.77
   4  -2  -7  423.35   22.52
   4   2  -7  486.45   24.58
   4  -2  -7  474.26   22.65
   4  -2  -7  433.15   22.68
   4  -2  -7  448.52   21.99
   4  -2  -7  451.81   22.72
   4   2  -7  459.45   22.64
   4  -2  -7  461.45   27.41
   4   2  -7  463.39   27.37
   4  -2  -7  462.72   22.44
   4   2  -7  442.48   22.45
   4  -2  -6  391.82   23.66
   4  -2  -6  328.83   21.38
   4   2  -6  346.34   21.53
   4   2  -6  367.97   23.20
   4   2  -5    3.60    3.01
   4  -2  -5    0.67    3.35
   4   2  -5    2.01    3.30
   4  -2  -5   -0.52    3.07
   4  -2  -4   44.82    3.10
   4  -2  -4   61.24    5.77
   4  -2  -4   59.62    6.48
   4   2  -4   77.95    7.03
   4   2  -4   64.36    5.92
   4   2  -4   48.15    4.98
   4   2  -3 3470.52  156.71
   4   2  -3 3569.93  155.87
   4  -2  -3 3333.03  155.66
   4  -2  -3 3302.82  156.52
   4   2  -3 3209.80  155.91
   4   2  -2  488.37   24.53
  -4   2   2  472.38   23.16
   4  -2  -1 7150.95  329.45
   4   2  -1 7341.02  329.34
   4  -2  -1 7254.62  329.30
  -4   2   1 7149.14  329.49
   4  -2   0 1929.12   91.18
  -4   2   0 2122.28   92.71
  -4   2  -1  756.12   37.22
  -4   2  -1  762.23   37.47
  -4   2  -2 1889.57   91.42
  -4  -2  -2 2062.68   91.61
  -4   2  -2 1865.64   91.45
  -4  -2  -2 1979.57   91.76
  -4  -2  -3  677.61   34.65
  -4   2  -3  656.13   34.48
  -4   2  -3  672.27   34.28
  -4  -2  -3  644.94   33.75
  -4  -2  -4  320.65   19.60
  -4  -2  -4  333.86   20.66
  -4   2  -4  338.01   20.67
  -4   2  -4  349.44   20.08
  -4  -2  -5  524.20   29.65
  -4   2  -5  450.14   28.82
  -4   2  -5  513.43   28.17
  -4   2  -6   19.62    4.43
  -4   2  -6   38.30    6.75
  -4   2  -6   27.47    5.97
  -4   2  -6   23.45    5.95
  -4  -2  -6   17.76    5.66
  -4   2  -6   24.60    3.49
  -4  -2  -6   23.80    3.30
  -4   2  -7  108.55    7.83
  -4  -2  -7  122.53    7.46
  -4   2  -7  130.90   13.09
  -4   2  -7  132.27   13.45
  -4  -2  -7   99.05   11.95
  -4  -2  -7  120.26   13.20
  -4   2  -7  109.49    7.44
  -4  -2  -7  124.08   12.72
  -4   2  -7  137.07   13.27
  -4   2  -7  146.25    9.91
  -4   2  -7  111.75    7.54
  -4  -2  -7  112.91    7.59
  -4  -2  -7  112.78    7.63
  -4   2  -7  117.30    7.67
  -4  -2  -7  168.41   16.39
  -4   2  -7  115.87    7.70
  -4  -2  -7  128.44    8.48
  -4   2  -8  193.73   11.41
  -4   2  -8  201.22   11.79
  -4  -2  -8  248.37   19.27
  -4   2  -8  199.76   17.36
  -4  -2  -8  237.72   18.40
  -4   2  -8  177.68   10.94
  -4  -2  -8  201.94   11.62
  -4   2  -8  219.02   11.76
  -4  -2  -8  187.92   17.40
  -4   2  -8  174.35   16.81
  -4   2  -8  190.53   11.40
  -4  -2  -8  212.57   11.37
  -4   2  -8  213.55   12.19
  -4  -2  -9  224.35   12.52
  -4  -2  -9  252.65   13.06
  -4   2  -9  242.93   13.14
  -4   2  -9  225.29   12.70
  -4   2  -9  226.99   12.79
  -4  -2  -9  200.92   18.55
  -4   2  -9  233.40   19.18
  -4  -2  -9  251.99   13.14
  -4   2  -9  238.51   12.99
  -4  -2  -9  196.64   17.70
  -4   2  -9  194.98   17.39
  -4  -2 -10   30.63    3.60
  -4   2 -10   31.35    3.64
  -4  -2 -10   32.85   10.24
  -4   2 -10   32.00    3.72
  -4   2 -10   38.49    3.83
  -4   2 -11   17.30    2.41
  -4   2 -11   18.41    2.38
  -4  -2 -11   18.99    2.41
  -4  -2 -12   37.10    2.57
   4  -3 -12   10.86    7.91
   4  -3 -11  349.74   21.12
   4   3 -11  349.77   17.08
   4  -3 -11  337.39   18.18
   4   3 -10   10.52    2.64
   4   3 -10    7.99    2.58
   4  -3 -10   14.05    2.79
   4   3 -10   12.81    2.64
   4   3 -10   11.19    2.93
   4   3 -10    9.39    3.24
   4   3 -10    9.21    2.50
   4   3 -10    8.02    2.43
   4   3 -10   11.48    2.23
   4  -3 -10   10.35    3.35
   4   3 -10   10.91    2.61
   4   3  -9    3.92    2.95
   4  -3  -9    3.62    2.26
   4   3  -9    4.85    2.66
   4   3  -9    1.41    2.51
   4  -3  -9    1.70    3.44
   4   3  -9    4.59    2.31
   4  -3  -9    0.52    2.58
   4   3  -9    6.60    2.79
   4  -3  -9    0.89    2.26
   4   3  -9    4.83    2.37
   4   3  -9    5.33    2.64
   4  -3  -9    6.63    2.41
   4  -3  -9    5.54    2.60
   4   3  -9    2.42    2.42
   4  -3  -8   29.76    3.81
   4  -3  -8   27.68    3.65
   4   3  -8   27.83    3.43
   4   3  -8   35.26    3.89
   4  -3  -8   19.16    3.08
   4   3  -8   24.85    3.52
   4  -3  -8   22.09    2.61
   4  -3  -8   27.45    4.42
   4   3  -8   35.25    6.21
   4  -3  -8   33.23    6.51
   4  -3  -8   27.43    3.43
   4  -3  -8   27.30    3.63
   4   3  -8   34.05    3.94
   4   3  -8   33.09    3.56
   4  -3  -8   23.94    3.32
   4   3  -8   31.00    3.66
   4  -3  -8   25.98    4.27
   4  -3  -8   25.50    3.02
   4   3  -8   33.35    3.97
   4   3  -7  563.74   29.16
   4   3  -7  626.94   28.72
   4  -3  -7  560.93   28.02
   4  -3  -7  623.53   30.02
   4  -3  -7  533.76   33.05
   4   3  -7  567.18   33.19
   4  -3  -7  602.54   28.66
   4   3  -7  586.47   28.84
   4   3  -7  599.35   29.26
   4  -3  -7  588.00   28.51
   4  -3  -7  566.99   29.17
   4  -3  -7  611.37   29.24
   4   3  -7  602.52   29.16
   4   3  -7  617.02   28.69
   4  -3  -7  570.36   29.02
   4  -3  -7  576.30   28.61
   4  -3  -7  597.48   29.48
   4  -3  -7  607.91   29.41
   4  -3  -6    0.39    2.00
   4  -3  -6    4.07    2.24
   4  -3  -6   -0.74    2.36
   4   3  -6    0.17    2.01
   4   3  -6    2.27    1.93
   4   3  -6   -1.26    3.09
   4  -3  -6   -3.24    3.69
   4  -3  -6   -0.71    2.15
   4  -3  -6    0.67    2.23
   4  -3  -5  736.41   40.67
   4   3  -5  853.01   42.89
   4  -3  -5  783.74   42.20
   4   3  -5  850.40   41.14
   4   3  -4   54.60    5.91
   4   3  -4   55.98    5.33
   4  -3  -4   42.43    4.96
   4   3  -4   47.11    5.76
   4  -3  -4   36.69    5.22
   4  -3  -3  569.09   30.77
   4   3  -3  581.82   30.60
   4  -3  -3  556.36   29.66
   4   3  -3  611.97   30.16
   4   3  -2   12.35    3.24
   4  -3  -2   11.60    3.59
   4  -3  -2    8.25    2.38
   4   3  -2    4.40    2.18
  -4   3   1   91.13    7.00
   4  -3  -1   94.85    6.86
   4   3   0  789.23   36.37
   4  -3   0  763.21   36.34
  -4   3   0  816.62   38.62
   4  -3   0  728.64   36.75
  -4  -3  -1  736.38   34.55
  -4   3  -1  657.85   34.14
  -4   3  -1  743.08   36.13
  -4   3  -1  704.93   35.51
  -4  -3  -2 1610.76   76.13
  -4   3  -2 1589.87   75.72
  -4   3  -2 1562.65   77.08
  -4  -3  -2 1679.46   77.24
  -4   3  -2 1559.30   76.19
  -4  -3  -3  687.78   34.69
  -4   3  -3  665.00   34.31
  -4   3  -3  678.65   35.28
  -4   3  -3  625.29   33.68
  -4  -3  -3  651.32   35.13
  -4   3  -4  290.81   18.35
  -4  -3  -4  282.87   18.42
  -4   3  -4  271.27   18.35
  -4  -3  -4  298.00   19.00
  -4   3  -5  419.99   24.71
  -4  -3  -5  373.35   24.37
  -4   3  -5  413.18   24.93
  -4  -3  -5  382.65   24.72
  -4  -3  -6  321.84   16.01
  -4   3  -6  260.38   14.66
  -4  -3  -6  272.15   14.75
  -4  -3  -6  307.58   20.69
  -4   3  -6  278.08   20.23
  -4   3  -6  291.42   20.57
  -4  -3  -6  320.52   21.29
  -4  -3  -6  273.00   14.70
  -4   3  -6  291.16   14.78
  -4   3  -6  267.57   14.43
  -4   3  -6  261.43   15.07
  -4   3  -6  283.49   15.05
  -4  -3  -6  327.85   16.47
  -4  -3  -7  109.10    7.85
  -4   3  -7  113.87   11.64
  -4  -3  -7  107.67   11.47
  -4  -3  -7  113.08   11.94
  -4   3  -7  100.51   11.27
  -4   3  -7  103.20    6.70
  -4   3  -7   93.56    6.75
  -4  -3  -7  110.24    7.03
  -4  -3  -7  139.96   16.26
  -4   3  -7   99.00    7.39
  -4   3  -8   20.06    3.26
  -4  -3  -8   22.15    3.86
  -4  -3  -8   18.78    3.15
  -4   3  -8   19.37    3.09
  -4  -3  -8   11.38    5.17
  -4   3  -8   15.38    5.47
  -4   3  -8   26.15    3.98
  -4   3  -8   16.45    3.53
  -4  -3  -8   21.02    5.67
  -4   3  -8   13.39    5.31
  -4   3  -9  226.20   12.78
  -4   3  -9  231.07   12.19
  -4   3  -9  235.24   12.75
  -4  -3  -9  205.74   12.24
  -4   3  -9  212.57   12.20
  -4  -3  -9  231.86   12.39
  -4   3  -9  237.34   13.14
  -4   3 -10    6.65    2.34
  -4  -3 -10    6.67    3.25
  -4   3 -10    7.24    2.41
  -4   3 -10    5.82    2.94
  -4  -3 -10    5.19    1.98
  -4   3 -10    6.54    1.99
  -4  -3 -10    2.80    5.37
  -4   3 -11  149.11    8.01
  -4  -3 -11  122.62   12.42
  -4   3 -11  135.96    7.36
  -4  -3 -11  140.52    7.96
  -4   3 -11  146.90    7.51
   4  -4 -11   40.67   10.64
   4  -4 -11   40.25    5.09
   4   4 -11   63.01    3.79
   4   4 -11   60.37    3.73
   4   4 -10   10.91    2.25
   4   4 -10    9.36    2.59
   4   4 -10    9.04    2.22
   4   4 -10    8.59    2.16
   4   4 -10    8.22    2.49
   4   4  -9  292.63   16.82
   4   4  -9  311.87   16.27
   4   4  -9  317.89   17.04
   4   4  -9  317.64   16.13
   4   4  -9  311.14   16.69
   4  -4  -9  343.97   16.71
   4  -4  -8   19.34    2.71
   4   4  -8   34.98    4.13
   4  -4  -8   28.18    4.78
   4  -4  -8   23.22    3.77
   4   4  -8   28.53    3.38
   4   4  -8   28.48    3.49
   4   4  -8   21.76    2.96
   4  -4  -8   19.36    2.95
   4   4  -8   21.19    3.69
   4  -4  -8   24.62    4.04
   4   4  -8   23.98    3.43
   4  -4  -8   29.42    3.97
   4   4  -7 1226.63   49.20
   4  -4  -7 1063.33   50.51
   4   4  -7  996.27   49.10
   4  -4  -7 1023.39   48.81
   4  -4  -7 1064.66   49.53
   4  -4  -7 1021.89   49.78
   4   4  -7 1021.86   48.85
   4  -4  -7 1009.39   49.77
   4   4  -7  983.31   49.44
   4  -4  -7 1004.28   48.59
   4   4  -7  992.37   48.97
   4  -4  -6    7.17    2.73
   4  -4  -6    6.37    2.55
   4  -4  -6    6.75    2.83
   4  -4  -6    5.69    2.63
   4   4  -6    6.07    2.40
   4  -4  -6    5.88    2.13
   4   4  -6    5.63    2.31
   4   4  -5  128.51    7.53
   4  -4  -5  132.65    8.23
   4   4  -4    2.76    2.76
   4   4  -4    6.66    2.93
   4   4  -3  766.82   37.79
   4  -4  -3  726.47   36.98
   4   4  -3  672.41   34.64
   4  -4  -3  651.49   34.35
   4  -4  -2  235.16   14.43
   4   4  -2  215.37   12.29
   4   4  -1 1606.42   68.21
   4  -4  -1 1451.42   65.90
   4   4   0   23.99    4.59
   4  -4   0   18.80    3.22
  -4   4  -1 1072.88   53.62
   4  -4   1 1120.71   53.53
  -4  -4  -1 1169.11   54.31
  -4   4  -1 1250.65   56.99
  -4   4  -1 1344.37   58.42
   4   4   1 1326.68   57.67
  -4  -4  -2   55.29    5.01
  -4   4  -2   47.96    4.51
  -4   4  -2   34.40    5.07
  -4   4  -2   68.09    7.36
   4   4   2   51.45    5.82
   4   4   3   72.81    6.76
  -4  -4  -3   59.85    6.41
  -4   4  -3   69.79    6.30
  -4   4  -3   64.23    6.72
  -4   4  -4   20.66    4.25
  -4  -4  -4   18.49    4.17
  -4   4  -4   16.77    3.88
  -4  -4  -4   17.98    4.40
  -4  -4  -4   22.60    6.07
   4   4   4   19.33    3.71
  -4  -4  -5  315.25   19.95
  -4   4  -5  293.51   19.58
  -4  -4  -5  272.42   20.01
  -4  -4  -5  324.79   20.36
  -4   4  -5  274.09   19.37
  -4  -4  -5  348.51   16.77
  -4   4  -5  293.64   16.04
  -4  -4  -5  356.64   23.36
  -4  -4  -5  321.25   16.80
  -4  -4  -5  296.51   16.61
  -4   4  -6    8.05    2.64
  -4   4  -6    9.92    2.94
  -4  -4  -6   12.22    3.27
  -4  -4  -6    2.10    8.37
  -4  -4  -6   12.97    3.09
  -4  -4  -6    5.75    3.77
  -4   4  -6    9.55    3.73
  -4  -4  -6    3.57    3.67
  -4   4  -6    6.72    3.70
  -4   4  -6   10.27    2.19
  -4  -4  -7  814.72   47.82
  -4   4  -7  879.38   43.07
  -4   4  -7  883.75   42.04
  -4  -4  -7  872.22   42.38
  -4   4  -7  917.74   43.06
  -4  -4  -7 1036.70   46.35
  -4   4  -7  846.31   48.34
  -4   4  -8    6.12    2.99
  -4   4  -8    1.36    2.77
  -4  -4  -8    5.79   16.56
  -4  -4  -8    3.40    3.14
  -4   4  -8    2.56    2.36
  -4  -4  -8    2.69    2.08
  -4   4  -8    0.80    1.80
  -4   4  -9   87.11    6.68
  -4   4  -9   89.33    5.67
  -4   4  -9   91.82    5.84
  -4   4  -9   83.42    6.34
  -4   4  -9   90.23    6.49
  -4   4 -10   17.93    2.74
  -4  -4 -10   21.90    3.23
  -4   4 -10   14.11    2.66
  -4   4 -10   21.87    2.93
  -4   4 -10   18.00    2.00
  -4   4 -11   26.94    2.34
  -4  -4 -11   24.64    7.73
   4   5 -11  110.57    5.51
   4  -5 -11   96.85    6.56
   4   5 -10  191.39    9.45
   4   5 -10  162.66    9.74
   4   5 -10  180.17    9.23
   4   5 -10  177.88   10.05
   4   5 -10  200.59   10.27
   4   5  -9   51.51    4.00
   4   5  -9   61.83    4.92
   4  -5  -9   61.68    6.22
   4   5  -9   56.24    4.25
   4   5  -9   55.11    4.80
   4  -5  -9   51.72    5.60
   4   5  -9   58.07    4.99
   4   5  -8   29.96    3.88
   4  -5  -8   37.75    5.21
   4   5  -8   26.33    3.95
   4  -5  -8   28.25    4.66
   4  -5  -8   30.25    4.17
   4   5  -8   24.92    3.00
   4  -5  -8   32.60    4.39
   4   5  -8   28.31    3.80
   4  -5  -8   33.00    4.35
   4   5  -8   27.03    3.78
   4  -5  -7   40.50    4.84
   4  -5  -7   41.33    5.01
   4  -5  -7   41.87    5.50
   4   5  -7   38.81    4.24
   4   5  -7   37.24    4.38
   4   5  -7   38.44    4.31
   4  -5  -6    1.33    2.80
   4   5  -6    0.79    2.26
   4  -5  -6    5.01    3.63
   4  -5  -6   -1.90    3.14
   4  -5  -5  569.72   30.03
   4  -5  -5  604.17   29.19
   4  -5  -4  241.62   13.43
   4  -5  -4  253.81   13.82
   4   5  -3  258.98   18.54
   4  -5  -3  239.18   16.94
   4  -5  -2  989.82   50.41
   4  -5  -1    3.55    3.08
   4   5  -1    2.32    3.54
   4   5   0  376.06   22.36
   4  -5   0  327.58   19.27
   4   5   1 1142.91   53.19
   4  -5   1  963.01   49.58
  -4   5  -1 1014.89   51.76
  -4  -5  -2   -1.52    4.55
   4   5   2    1.38    2.75
  -4   5  -2    0.59    2.62
   4   5   3  986.60   47.24
  -4   5  -3  820.20   45.63
  -4  -5  -4  271.04   14.28
  -4   5  -4  242.74   13.53
  -4  -5  -4  277.80   14.53
  -4  -5  -4  266.92   14.21
  -4   5  -4  244.93   13.34
   4   5   4  236.39   13.32
  -4  -5  -4  247.13   14.02
  -4  -5  -4  262.71   14.14
  -4  -5  -5  177.66   17.01
  -4   5  -5  148.74    9.44
  -4  -5  -5  203.58   12.66
  -4   5  -5  180.10    9.95
  -4  -5  -5  171.62   10.56
  -4  -5  -5  169.69   10.55
  -4  -5  -6   86.28    7.00
  -4   5  -6   83.32    6.18
  -4   5  -6   80.08    6.13
  -4  -5  -6   89.82   14.68
  -4  -5  -6   81.86    6.79
  -4   5  -7   21.39    3.36
  -4   5  -7   16.01    3.21
  -4  -5  -7   15.10    3.63
  -4   5  -7   18.38    2.72
  -4   5  -8   64.06    5.26
  -4   5  -9  217.74   11.50
  -4   5  -9  228.44   12.21
  -4   5  -9  191.50   11.68
  -4   5 -10   74.34    4.51
  -4   5 -10   73.07    4.68
  -4   5 -10   81.72    5.03
  -4   5 -11   47.66    2.62
   4   6 -10  130.38    6.73
   4   6 -10  141.35    7.31
   4  -6 -10  142.73   13.34
   4   6  -9  398.53   19.09
   4  -6  -9  367.91   20.29
   4   6  -9  366.91   19.16
   4   6  -9  368.32   18.30
   4   6  -9  387.70   19.28
   4   6  -9  409.24   19.34
   4   6  -8    0.22    2.51
   4  -6  -8    3.51    3.40
   4   6  -8    0.77    2.38
   4  -6  -8    2.00    2.91
   4   6  -8    0.40    1.77
   4   6  -8    0.26    2.60
   4   6  -8   -0.49    2.44
   4   6  -7    5.96    2.67
   4   6  -7    3.13    1.91
   4  -6  -7    5.08    3.44
   4   6  -7    2.85    2.78
   4   6  -7    3.54    2.67
   4  -6  -7    2.98    3.37
   4   6  -6   66.94    5.49
   4  -6  -6   74.60    6.08
   4   6  -6   54.53    4.25
   4  -6  -6   72.21    6.92
   4   6  -6   76.49    5.47
   4  -6  -5    8.93    3.72
   4  -6  -5   11.78    3.30
   4  -6  -5    7.88    3.37
   4  -6  -5   12.05    3.41
   4   6  -5   11.78    2.23
   4   6  -5    8.64    2.40
  -4  -6   4   37.95    3.36
   4   6  -4   30.09    3.28
   4  -6  -4   40.94    4.56
   4   6  -4   33.36    3.55
   4   6  -4   29.78    3.30
  -4  -6   3  494.56   23.59
   4  -6  -3  476.16   24.20
   4   6  -3  485.89   24.14
   4  -6  -3  492.66   24.27
   4  -6  -3  500.72   24.68
   4  -6  -3  503.22   29.59
   4   6  -3  462.63   24.20
  -4   6   3  470.64   24.00
   4  -6  -2   48.41    4.33
   4  -6  -2   40.43    3.88
   4   6  -2   40.86    3.84
   4  -6  -2   33.73    3.70
   4  -6  -2   27.85    3.66
   4  -6  -2   39.82    6.25
   4   6  -2   28.33    6.78
   4   6  -2   32.85    3.51
  -4   6   2   38.42    3.61
   4   6  -1  818.01   39.22
  -4   6   1  816.47   39.10
   4  -6  -1  803.19   38.90
   4   6  -1  822.40   45.77
   4  -6  -1  816.34   42.81
   4   6   0   11.35    4.43
   4  -6   0   13.20    3.47
  -4   6   0   13.08    4.63
   4   6   0   10.66    2.39
  -4   6   0    9.17    2.40
  -4   6  -1  413.25   24.99
  -4  -6  -1  423.60   25.62
   4   6   1  413.61   20.53
   4   6   1  390.47   20.61
   4   6   1  390.88   25.56
   4   6   2  485.60   23.75
  -4  -6  -2  451.06   23.46
  -4  -6  -2  459.29   23.62
  -4   6  -2  468.59   23.70
   4   6   2  471.02   23.41
  -4  -6  -2  480.33   29.25
  -4   6  -2  461.72   27.50
   4   6   2  500.88   29.07
  -4  -6  -3   -2.11    5.02
   4   6   3    4.31    3.53
  -4  -6  -3    4.85    2.53
  -4  -6  -3    2.99    2.33
  -4  -6  -3    4.73    2.24
  -4   6  -3    1.44    2.88
   4   6   3    6.13    2.22
   4   6   3    5.60    1.85
  -4   6  -3    5.24    2.29
  -4  -6  -4  368.23   18.25
  -4   6  -4  321.18   17.54
  -4  -6  -4  322.28   18.07
  -4  -6  -4  325.20   17.95
   4   6   4  327.19   17.47
  -4  -6  -4  354.89   18.26
  -4   6  -5  355.88   19.16
  -4  -6  -5  377.82   20.15
  -4  -6  -5  372.59   20.08
  -4   6  -6    0.91    2.18
  -4  -6  -6    2.08    2.80
  -4  -6  -6   -1.34    2.85
  -4  -6  -6   -1.97   13.62
  -4   6  -7  185.72   10.65
  -4  -6  -7  195.18   11.73
  -4   6  -8  279.49   14.40
  -4   6  -9   14.09    1.93
  -4   6  -9   17.41    2.62
  -4   6  -9   14.42    2.65
  -4   6  -9   14.68    2.37
  -4   6 -10   54.70    3.41
  -4   6 -10   49.68    2.89
   4  -6  10   52.50    3.10
   4   7 -10  330.26   15.59
   4   7  -9  112.32    5.96
   4   7  -9   99.26    5.97
   4   7  -9  102.32    6.08
   4   7  -9   97.88    5.94
   4   7  -8  255.27   12.44
   4   7  -8  233.53   12.51
   4   7  -8  251.81   12.78
   4   7  -8  203.95   12.42
   4  -7  -8  243.89   13.20
   4  -7  -8  228.04   13.66
   4   7  -7    0.90    2.29
   4   7  -7   -0.25    2.64
   4  -7  -7    2.68    3.38
   4   7  -7    0.97    2.21
   4  -7  -7    0.47    3.11
   4  -7  -6   23.23    4.29
   4   7  -6   22.90    3.07
   4  -7  -6   24.12    4.39
   4  -7  -6   19.61    3.75
   4   7  -6   20.47    3.09
   4   7  -6   17.15    3.31
   4  -7  -6   20.11    4.20
   4  -7  -5   89.06    6.93
  -4  -7   5   69.92    5.34
   4   7  -5   79.04    5.75
   4   7  -5   72.61    5.61
   4  -7  -5   73.07    6.05
   4   7  -5   80.84    5.45
   4  -7  -5   90.27    7.28
   4  -7  -4  222.76   13.32
   4  -7  -4  256.69   13.16
  -4  -7   4  215.61   12.09
   4   7  -4  210.03   12.15
   4   7  -4  226.21   12.71
   4  -7  -4  262.56   14.18
   4   7  -4  210.14   12.25
   4  -7  -3   27.31    3.96
  -4  -7   3   20.88    2.97
   4   7  -3   27.69    3.48
   4   7  -3   27.21    3.45
  -4   7   3   20.37    3.09
   4  -7  -3   35.06    6.63
   4  -7  -2  630.88   31.14
   4  -7  -2  594.75   30.95
  -4  -7   2  608.48   30.34
   4  -7  -2  585.94   35.80
  -4  -7   2  604.26   30.36
   4   7  -2  654.53   31.17
   4  -7  -2  640.24   31.04
   4   7  -2  674.26   31.23
  -4   7   2  626.34   30.89
  -4   7   1   39.66    4.19
   4  -7  -1   38.64    6.10
  -4  -7   1   41.66    4.06
   4   7  -1   43.29    4.47
  -4   7   1   40.78    7.69
   4   7   0  590.32   29.85
  -4   7   0  613.00   30.10
   4   7   0  603.97   37.01
  -4  -7   0  572.45   29.53
  -4  -7   0  713.59   37.37
  -4   7   0  633.26   36.33
   4  -7   0  606.63   29.83
   4  -7   1   47.84    4.26
   4   7   1   41.36    4.53
   4   7   1   39.54    4.21
   4  -7   1   43.02    4.45
  -4  -7  -1   41.52    4.18
  -4   7  -1   52.79    7.62
   4   7   1   50.53    8.02
  -4  -7  -1   46.39    7.96
   4   7   2    3.50    2.35
   4   7   2    9.43    4.49
  -4  -7  -2    2.18    4.68
   4   7   2    0.27    2.04
  -4   7  -2    1.78    2.30
   4  -7   2    1.66    2.45
  -4   7  -2   -2.59    3.53
  -4  -7  -2    3.44    2.27
   4  -7   3   20.50    3.41
  -4  -7  -3   20.15    3.15
  -4  -7  -3   22.66    3.71
  -4  -7  -3   14.56    3.27
  -4  -7  -3   13.65    3.06
  -4  -7  -3   21.00    6.18
   4   7   3   16.39    2.82
  -4   7  -3   15.87    3.06
   4   7   3   20.09    3.28
  -4  -7  -4  219.64   12.82
  -4  -7  -4  212.64   12.47
  -4  -7  -4  201.21   18.25
  -4  -7  -4  218.61   12.21
  -4   7  -4  209.09   12.18
   4   7   4  204.39   12.05
  -4  -7  -5    8.99    3.10
  -4  -7  -5    7.08    3.17
   4   7   5    4.72    1.99
  -4   7  -5    5.38    2.16
  -4  -7  -6  219.80   12.66
  -4  -7  -6  207.97   12.76
  -4  -7  -7   63.39    5.65
  -4  -7  -8   33.89    3.76
  -4   7  -8   32.67    3.40
  -4   7  -8   34.72    3.52
   4  -7   8   43.20    3.49
  -4   7  -9   10.61    1.70
  -4  -7  -9    5.72    1.30
   4  -7   9    9.51    1.57
  -4   7  -9   10.99    1.74
   4   8  -9   19.22    1.49
   4   8  -9   16.61    1.38
   4   8  -8   17.32    1.84
   4  -8  -8   14.43    2.21
   4   8  -8   19.17    2.14
   4  -8  -8   15.65    2.80
   4   8  -7   15.55    2.18
   4  -8  -7   22.78    8.26
   4  -8  -7   17.92    3.02
   4   8  -7   16.87    2.50
   4  -8  -7   18.62    3.47
   4   8  -7   12.09    1.99
   4   8  -6  202.48   11.15
   4  -8  -6  218.74   12.52
   4  -8  -6  233.27   12.65
   4   8  -6  215.75   10.92
   4  -8  -6  220.58   12.66
   4   8  -6  229.43   11.72
  -4  -8   5    2.50    2.02
   4  -8  -5    5.51    3.21
   4   8  -5    7.94    2.27
   4   8  -5    1.81    1.77
   4  -8  -5    4.39    2.97
  -4  -8   4  535.18   26.66
   4  -8  -4  568.34   27.99
   4   8  -4  509.62   26.65
   4  -8  -4  567.03   28.23
   4   8  -4  575.08   27.42
  -4  -8   3   87.60    6.29
  -4   8   3   92.90    6.58
   4   8  -3   94.19    6.88
   4  -8  -3  100.43    7.33
  -4   8   3   99.35   11.69
   4   8  -3   86.32    6.52
  -4   8   2   34.45    3.97
   4   8  -2   42.74    4.39
  -4   8   2   39.37    7.86
  -4  -8   2   28.29    3.62
   4   8  -2   31.15    3.92
  -4   8   1  117.44    7.98
  -4   8   1   99.23   11.97
  -4  -8   1  125.03   12.93
  -4  -8   1  105.59    7.44
   4   8  -1  122.90    8.15
   4  -8   0  215.58   12.60
  -4  -8   0  199.90   12.09
   4   8   0  214.25   12.39
  -4   8   0  210.03   12.44
  -4  -8   0  241.31   18.80
  -4   8   0  203.92   17.51
   4  -8   0  211.00   12.33
   4  -8   1  148.73    9.40
  -4  -8  -1  124.36    8.72
   4   8   1  145.14    9.11
  -4   8  -1  152.79    9.50
   4   8   1  149.17    9.40
   4  -8   1  141.65    9.07
  -4   8  -1  122.44   12.89
  -4  -8  -1  157.61   15.00
  -4  -8  -2  674.47   40.02
   4   8   2  673.33   32.36
   4  -8   2  616.78   31.83
   4  -8   2  637.54   31.94
  -4  -8  -2  670.93   32.65
  -4  -8  -2  626.60   31.75
   4   8   2  643.45   31.98
  -4   8  -2  676.51   32.45
   4   8   3    4.05    2.20
  -4   8  -3    2.95    2.51
   4   8   3    5.20    2.47
   4  -8   3    4.43    2.55
  -4  -8  -3    2.37    3.03
  -4  -8  -3    4.82    4.41
   4  -8   3    4.22    2.96
   4   8   4  459.58   23.45
   4  -8   4  479.32   23.47
  -4   8  -4  454.11   23.52
  -4  -8  -4  498.22   24.40
  -4  -8  -4  424.99   23.28
   4  -8   4  482.36   23.48
   4   8   5   66.86    5.14
   4  -8   5   76.57    5.49
   4  -8   5   84.84    5.89
  -4  -8  -5   66.82    6.09
  -4  -8  -5   76.26    5.75
  -4  -8  -5   84.54    6.46
   4  -8   6    8.83    1.94
  -4  -8  -6   10.23    2.90
   4  -8   6   12.46    2.80
   4  -8   7   18.78    2.56
  -4  -8  -7   21.59    2.96
  -4   8  -7   15.77    2.63
  -4   8  -7   16.54    2.16
  -4   8  -8  131.41    6.92
  -4   8  -8  120.56    6.53
   4  -8   8  131.91    6.75
   4   9  -7   44.64    3.09
   4  -9  -7   47.49    3.41
   4  -9  -7   50.90    3.68
   4   9  -7   38.27    2.65
   4  -9  -6   20.38    3.13
   4   9  -6   22.20    2.15
  -4   9   5   53.02    4.21
   4   9  -5   54.09    3.79
   4  -9  -5   54.56    4.83
   4  -9  -5   52.91    5.05
  -4  -9   4  110.73    6.86
   4   9  -4  121.01    7.43
   4  -9  -4  122.08    8.30
   4  -9  -4  122.59    7.85
  -4   9   4  111.34    7.47
   4   9  -3   27.67    3.62
  -4   9   3   24.67    3.13
   4  -9  -3   27.15    3.75
   4   9  -3   29.98    3.32
   4   9  -2  251.54   13.00
  -4   9   2  209.76   12.32
   4  -9  -2  210.58   12.43
   4   9  -2  224.50   12.59
   4   9  -1  110.14    7.62
  -4   9   1  112.28    7.45
   4  -9  -1  101.70    7.10
   4   9  -1  110.80    7.61
   4  -9   0  138.46    9.37
  -4   9   0  159.41    9.64
   4   9   0  165.98    9.71
   4  -9   0  149.56    9.84
   4  -9   1   84.51    6.54
   4   9   1   97.41    6.88
  -4   9  -1   87.84    6.74
   4   9   1   93.16    6.58
  -4  -9  -1   86.31    6.74
   4  -9   1   89.63    6.92
   4  -9   2    8.13    3.17
   4   9   2   11.99    3.02
   4  -9   2   13.22    2.95
   4   9   2    9.41    2.57
  -4  -9  -2    9.64    3.19
   4  -9   3  119.15    7.71
   4   9   3  122.59    7.85
  -4   9  -3  123.43    7.97
  -4  -9  -3  122.73    8.22
   4  -9   3  120.53    7.97
   4  -9   4  116.85    7.18
  -4  -9  -4   89.37    6.91
   4   9   4  109.00    6.79
   4  -9   4  105.70    6.79
  -4  -9  -4  115.27    7.44
  -4   9  -4  105.15    6.84
   4  -9   5   18.14    2.30
   4  -9   5   20.79    3.04
  -4  -9  -5   18.00    2.90
   4  -9   6  243.41   10.72
  -4  -9  -6  222.92   10.86
  -4   9  -6  221.20   10.42
  -4   9  -7   10.66    1.51
   4  -9   7   11.91    1.53
  -4   9  -7    9.51    1.30
   4  10  -6   11.82    1.16
   4 -10  -5   18.88    2.24
   4 -10  -5   21.45    2.54
   4 -10  -4   56.85    4.37
  -4  10   4   64.81    4.20
   4 -10  -3  130.61    7.32
  -4  10   3  111.45    6.53
  -4  10   3  128.50    7.24
   4 -10  -3  111.40    6.77
   4  10  -2   15.24    2.34
  -4  10   2   19.56    2.42
  -4 -10   2   13.25    2.20
   4 -10  -2   14.89    2.22
  -4  10   1  241.51   12.42
   4  10  -1  254.71   12.73
   4  10  -1  243.80   12.59
   4  10  -1  222.29   12.20
  -4 -10   1  206.17   12.06
  -4  10   0   83.03    5.90
  -4 -10   0   77.25    5.48
  -4  10   0   81.19    5.71
   4  10   0   89.48    5.88
  -4  10  -1  215.68   11.96
   4  10   1  228.78   12.24
  -4 -10  -1  205.50   11.85
  -4  10  -1  245.36   12.26
   4  10   2   45.76    3.80
   4 -10   2   47.48    4.11
  -4 -10  -2   39.96    3.65
  -4 -10  -3    1.96    1.45
   4 -10   3    0.17    2.32
   4  10   3    0.96    1.52
  -4 -10  -3    2.53    1.87
  -4  10  -3    1.30    1.67
   4 -10   4   39.46    3.35
   4  10   4   37.78    2.92
  -4 -10  -4   29.35    2.61
  -4  10  -4   28.41    2.34
   4  10   5  113.52    5.20
   4 -10   5  118.68    5.41
  -4  11   3  156.06    7.33
   4 -11  -3  136.65    7.40
   4 -11  -2    1.10    1.32
  -4  11   2    1.15    1.02
   4 -11  -1    1.22    1.44
  -4  11   1    0.96    0.96
  -4  11   0    6.95    1.36
   4 -11   0    8.86    1.87
  -4  11   0    5.37    1.29
   4  11   1   73.69    4.44
  -4  11  -1   74.79    4.57
   4 -11   2   -0.21    1.25
   5   0 -11    0.42    2.17
   5   0 -11   -0.58    2.49
   5   0 -10  417.78   20.43
   5   0 -10  392.72   20.41
   5   0 -10  470.88   21.37
   5   0 -10  457.30   24.85
   5   0 -10  433.60   20.81
   5   0 -10  437.03   21.25
   5   0 -10  426.89   21.50
   5   0 -10  365.79   20.18
   5   0  -9   -1.12    2.76
   5   0  -9    0.21    1.76
   5   0  -9   -1.31    2.67
   5   0  -9    0.54    1.72
   5   0  -9    2.37    2.97
   5   0  -9   -2.11    5.83
   5   0  -9   -5.90    5.00
   5   0  -9    2.72    2.15
   5   0  -9   -1.44    3.00
   5   0  -9   -0.74    2.72
   5   0  -8   11.06    2.81
   5   0  -8    6.17    2.05
   5   0  -8    9.02    2.92
   5   0  -8   10.66    2.92
   5   0  -8   10.42    2.98
   5   0  -8   10.20    2.60
   5   0  -8    9.02    2.19
   5   0  -8   10.89    2.87
   5   0  -8    7.39    4.56
   5   0  -8    9.02    2.31
   5   0  -7    2.63    2.18
   5   0  -7    0.17    1.66
   5   0  -7    1.43    1.64
   5   0  -7    1.26    1.74
   5   0  -7   -1.03    2.06
   5   0  -7    1.15    1.88
   5   0  -7   -1.00    3.77
   5   0  -7   -0.80    3.88
   5   0  -7   -0.24    2.11
   5   0  -7    0.20    1.73
   5   0  -6 1227.85   65.12
   5   0  -6 1313.58   64.18
   5   0  -5   -1.30    3.52
   5   0  -5   -1.07    3.38
   5   0  -4 3484.45  146.66
   5   0  -4 3108.83  147.09
  -5   0   4 3024.22  143.96
   5   0  -3    0.92    2.35
   5   0  -3    0.86    1.70
  -5   0   3    0.79    1.75
   5   0  -2 1234.14   56.64
  -5   0   2 1171.67   56.31
   5   0  -1    3.57    2.26
  -5   0   1    1.33    2.54
   5   0  -1    1.64    2.50
   5   0   0 1969.87   91.65
   5   0   1   -0.27    2.28
   5   0   2 3432.37  158.17
  -5   0  -2 3427.74  156.91
   5   0   3    0.30    1.99
  -5   0  -3    1.61    4.04
   5   0   4 3277.80  150.44
  -5   0  -4 3193.13  153.66
  -5   0  -5    0.52    2.49
  -5   0  -5   -0.85    4.41
  -5   0  -6  348.26   24.63
  -5   0  -6  366.48   21.14
  -5   0  -7   -1.98    2.57
  -5   0  -7   -1.11    2.22
  -5   0  -7   -1.22    4.84
  -5   0  -7    3.76    4.99
  -5   0  -7   -0.63    3.19
  -5   0  -8    2.59    5.15
  -5   0  -8    1.16    8.44
  -5   0  -8   -0.60    2.73
  -5   0  -8    2.43    2.71
  -5   0  -8    1.36    5.14
  -5   0  -8   -5.66    5.78
  -5   0  -9    1.38    5.63
  -5   0  -9    2.57    4.39
  -5   0  -9   10.84   14.83
  -5   0  -9    0.77    3.12
  -5   0  -9    3.83    2.64
  -5   0  -9    0.60    3.04
  -5   0  -9    1.05    2.71
  -5   0 -10   21.69    3.53
  -5   0 -10   19.56    3.62
  -5   0 -10   16.15    3.02
  -5   0 -10   19.36    2.95
  -5   0 -11    1.26    1.72
  -5   0 -11    1.57    2.17
  -5   0 -11   -2.01    2.27
  -5   0 -12    5.30    1.18
  -5   0 -12    1.94    1.16
   5   1 -12    1.73    1.68
   5   1 -11   40.43    3.45
   5   1 -11   52.69    4.04
   5  -1 -11   41.82    3.99
   5   1 -11   43.89    4.03
   5   1 -11   47.00    4.18
   5  -1 -11   49.69    4.31
   5   1 -11   44.02    3.53
   5  -1 -10  103.09   10.42
   5   1 -10  129.19    7.29
   5  -1 -10  118.80    7.03
   5   1 -10  135.47    7.76
   5  -1 -10  128.22    7.48
   5   1 -10  136.99    8.01
   5   1 -10  112.43    7.12
   5  -1 -10  117.32    9.25
   5   1 -10  141.73   14.25
   5  -1 -10  133.66    7.89
   5   1 -10  121.41    7.80
   5   1 -10  110.60    7.14
   5  -1 -10   99.18    6.68
   5  -1 -10  128.45    8.23
   5   1 -10  119.25    8.10
   5   1 -10  134.85    7.99
   5  -1 -10  126.29    7.88
   5  -1  -9   27.09    2.97
   5  -1  -9   22.19    3.44
   5   1  -9   32.32    3.87
   5  -1  -9   30.33    4.12
   5   1  -9   24.47    3.87
   5  -1  -9   27.21    3.74
   5   1  -9   26.47    3.61
   5   1  -9   28.49    3.46
   5   1  -9   32.22    3.89
   5  -1  -9   33.32    3.72
   5   1  -9   30.23    3.89
   5  -1  -9   37.47    4.29
   5  -1  -9   18.55    3.02
   5   1  -9   29.68    3.93
   5   1  -9   30.53    3.36
   5  -1  -9   29.02    3.96
   5   1  -9   43.97   14.63
   5   1  -9   27.57    3.26
   5  -1  -9   33.00    3.18
   5   1  -9   30.39    6.40
   5  -1  -9   24.23    6.01
   5  -1  -9   24.94    3.84
   5  -1  -8  248.98   14.88
   5   1  -8  329.86   16.18
   5  -1  -8  302.31   15.28
   5  -1  -8  293.97   15.84
   5   1  -8  303.17   15.85
   5   1  -8  330.94   16.40
   5   1  -8  300.98   15.69
   5  -1  -8  303.43   15.66
   5   1  -8  315.68   15.68
   5  -1  -8  294.61   15.32
   5  -1  -8  276.94   15.92
   5   1  -8  272.19   20.52
   5  -1  -8  265.69   20.33
   5  -1  -8  318.61   15.65
   5   1  -8  325.47   15.94
   5  -1  -8  293.28   16.20
   5   1  -8  294.37   16.18
   5   1  -8  318.16   15.94
   5  -1  -8  309.56   15.89
   5  -1  -8  289.39   15.48
   5   1  -8  309.69   17.42
   5   1  -7   11.24    2.45
   5  -1  -7    8.90    2.37
   5   1  -7   11.05    2.52
   5  -1  -7    6.92    2.44
   5   1  -7    9.44    2.22
   5  -1  -7    9.12    2.33
   5   1  -7    7.91    2.21
   5   1  -7   10.08    2.37
   5  -1  -7   11.93    2.14
   5   1  -7   12.04    2.49
   5  -1  -7    9.03    2.30
   5  -1  -7   12.66    2.07
   5   1  -7   12.00    2.27
   5  -1  -7   12.21    5.28
   5   1  -7    9.51    2.63
   5   1  -7   14.15    5.40
   5  -1  -7    8.04    4.12
   5   1  -7    9.66    4.55
   5  -1  -7   11.79    2.80
   5   1  -7    6.72    2.94
   5  -1  -6  198.91   15.48
   5   1  -6  207.54   15.78
   5  -1  -6  195.83   14.59
   5   1  -6  208.86   14.73
   5  -1  -5  135.93   10.47
   5   1  -5  146.40   10.68
   5   1  -5  122.91   10.93
   5  -1  -5  109.29   10.53
  -5   1   5  142.91    9.01
   5  -1  -4   -0.52    3.32
   5  -1  -4   -2.05    2.99
   5   1  -4    2.86    3.13
   5   1  -4    1.03    2.98
   5   1  -4   -0.72    1.48
  -5   1   4    0.61    1.91
   5   1  -3  404.89   19.49
   5  -1  -3  379.59   19.33
   5  -1  -3  355.20   18.19
  -5   1   3  361.70   18.84
   5   1  -3  320.20   18.17
   5   1  -2  185.34   10.98
  -5   1   2  190.98   10.95
   5  -1  -1  100.26    6.62
   5   1  -1   89.18    6.51
  -5   1   1   98.92    6.85
  -5   1   0  499.80   25.96
   5   1   0  532.80   26.02
   5   1   1  672.63   33.14
  -5   1  -2    6.08    3.39
   5   1   2    2.62    2.22
  -5  -1  -2    0.47    2.11
  -5   1  -3  340.83   19.54
  -5  -1  -3  319.66   19.33
  -5   1  -3  347.77   18.78
   5   1   3  325.85   17.40
  -5  -1  -3  293.52   17.48
  -5   1  -4  287.18   17.36
  -5  -1  -4  256.31   18.26
  -5   1  -4  295.99   18.74
   5   1   4  288.22   15.60
  -5   1  -5  338.95   20.76
  -5  -1  -5  342.16   22.91
  -5   1  -5  394.44   23.60
   5  -1   5  345.73   19.55
  -5  -1  -6  801.06   39.15
  -5   1  -6  794.71   39.14
  -5   1  -6  874.08   43.08
  -5  -1  -6  880.36   41.87
  -5  -1  -6  826.97   46.29
  -5   1  -6  839.78   46.33
  -5   1  -6  793.38   39.12
  -5   1  -7  227.52   12.59
  -5  -1  -7  214.43   12.23
  -5   1  -7  212.41   12.43
  -5  -1  -7  211.98   12.46
  -5  -1  -7  226.31   15.37
  -5   1  -7  269.18   15.05
  -5  -1  -7  191.51   17.91
  -5   1  -7  192.15   18.24
  -5   1  -7  233.59   18.99
  -5  -1  -7  214.50   19.01
  -5  -1  -8  625.72   29.91
  -5   1  -8  606.08   29.78
  -5   1  -8  561.97   29.38
  -5  -1  -8  570.80   37.60
  -5   1  -8  547.05   37.22
  -5  -1  -8  651.92   38.13
  -5   1  -8  669.64   38.31
  -5   1  -8  581.44   29.55
  -5   1  -8  580.81   29.81
  -5  -1  -8  620.27   29.52
  -5   1  -8  542.53   28.98
  -5   1  -8  720.91   31.70
  -5  -1  -8  604.19   29.42
  -5  -1  -9    5.33    5.02
  -5   1  -9   -1.30    4.74
  -5  -1  -9    4.93    5.16
  -5   1  -9    4.84    4.82
  -5  -1  -9   -6.99    9.15
  -5   1  -9    5.92    3.11
  -5  -1  -9    1.73    2.41
  -5   1  -9   -1.56    2.59
  -5   1  -9    4.65    3.09
  -5  -1  -9    5.15    2.50
  -5  -1  -9   -0.29    2.92
  -5   1  -9    0.28    2.79
  -5  -1 -10    1.12    3.23
  -5   1 -10   -0.20    2.67
  -5  -1 -10   -0.98    2.59
  -5   1 -10   -0.72    2.58
  -5   1 -10   -1.46    2.69
  -5  -1 -10    3.10    2.16
  -5   1 -10    0.21    2.24
  -5   1 -11   24.18    3.02
  -5  -1 -11   28.51    3.17
  -5   1 -11   24.34    3.06
  -5   1 -11   26.07    2.89
  -5  -1 -11   31.42    3.36
  -5  -1 -12   62.03    3.55
  -5   1 -12   60.45    3.53
  -5  -1 -12   61.42    3.48
  -5   1 -12   53.99    3.29
   5   2 -12  201.92    9.31
   5   2 -12  167.24    8.88
   5   2 -11   -0.14    2.40
   5   2 -11   -1.21    1.92
   5   2 -11    0.12    1.84
   5   2 -11   -1.12    2.17
   5  -2 -10   49.78    6.02
   5   2 -10   67.51    4.87
   5   2 -10   81.79    5.59
   5  -2 -10   64.53    4.74
   5   2 -10   70.58    5.40
   5   2 -10   60.04    4.79
   5  -2 -10   71.21    5.47
   5  -2 -10   65.10    5.20
   5   2 -10   68.22    5.25
   5  -2 -10   62.14    5.57
   5   2 -10   77.22    5.81
   5   2 -10   72.40    5.43
   5  -2 -10   64.91    5.26
   5   2 -10   64.61    5.11
   5   2  -9  364.19   17.96
   5  -2  -9  354.48   18.10
   5   2  -9  376.85   18.29
   5   2  -9  394.54   17.93
   5  -2  -9  350.64   17.69
   5   2  -9  347.25   17.65
   5  -2  -9  346.10   17.70
   5   2  -9  354.64   18.13
   5  -2  -9  324.87   17.19
   5  -2  -9  340.23   16.89
   5   2  -9  316.22   17.37
   5   2  -9  357.97   17.91
   5  -2  -9  317.33   17.90
   5  -2  -9  285.56   16.38
   5  -2  -9  327.19   17.22
   5   2  -9  343.19   17.54
   5  -2  -8   31.37    3.69
   5   2  -8   31.68   11.93
   5   2  -8   32.58    3.70
   5  -2  -8   23.35    3.46
   5  -2  -8   32.01    3.43
   5  -2  -8   30.13    3.13
   5   2  -8   27.95    3.47
   5  -2  -8   26.96    4.05
   5  -2  -8   27.59    2.75
   5  -2  -8   39.18    4.22
   5   2  -8   36.08    4.25
   5  -2  -8   29.70    3.56
   5   2  -8   39.03    3.79
   5   2  -8   31.07    3.54
   5  -2  -8   19.92    5.77
   5   2  -8   33.44    6.48
   5   2  -8   25.16    3.58
   5  -2  -8   23.33    2.97
   5  -2  -7  153.77    8.92
   5  -2  -7  149.96    8.82
   5   2  -7  168.25   13.24
   5   2  -7  146.00    8.57
   5  -2  -7  136.76    8.28
   5  -2  -7  138.30    8.68
   5   2  -7  127.62    8.39
   5  -2  -7  147.36    8.19
   5  -2  -7  151.60    9.38
   5   2  -7  146.79    8.94
   5  -2  -7  142.82    8.30
   5  -2  -7  125.00    7.81
   5  -2  -7  130.90    7.72
   5  -2  -7  151.73    9.08
   5   2  -7  163.78    9.25
   5   2  -7  174.34    8.81
   5  -2  -7  156.39    8.67
   5   2  -7  152.55    8.88
   5  -2  -7  146.89    8.88
   5  -2  -7  159.68    8.41
   5  -2  -7  139.04   12.43
   5   2  -7  147.62   12.53
   5  -2  -7  156.05    8.69
   5   2  -7  144.54    8.62
   5  -2  -6  376.54   25.62
   5  -2  -6  415.51   24.60
   5   2  -6  423.48   26.22
   5   2  -6  438.53   24.76
   5   2  -5  229.22   14.46
   5  -2  -5  202.41   14.18
   5  -2  -5  235.69   15.94
   5   2  -5  211.60   15.43
   5  -2  -4 2967.10  142.49
   5   2  -4 3432.40  145.15
   5  -2  -4 3300.60  145.05
   5  -2  -4 3249.21  146.39
   5   2  -4 3280.09  146.48
   5  -2  -4 3098.34  142.42
   5   2  -4 2880.40  144.30
   5   2  -3    5.57    2.35
  -5   2   2 1502.19   71.40
   5   2  -2 1599.03   72.89
  -5   2   1 1906.92   84.84
   5   2  -1 1796.93   83.81
   5  -2  -1 1814.24   83.80
  -5   2   1 1713.66   83.85
  -5   2   0   79.89    6.29
  -5   2  -1 1127.99   54.48
  -5   2  -1 1125.81   54.48
  -5   2  -2 2090.30   99.28
  -5  -2  -2 2189.62   99.02
  -5  -2  -2 2134.15   99.48
  -5   2  -2 2011.59   99.05
  -5  -2  -3  161.45   11.03
  -5  -2  -3  172.41   12.26
  -5   2  -3  167.27   12.09
  -5   2  -3  154.16   11.34
  -5   2  -4 1103.60   55.16
  -5  -2  -4 1124.84   55.38
  -5   2  -4 1035.17   54.14
  -5  -2  -4 1063.95   53.78
  -5  -2  -5  543.45   32.07
  -5   2  -5  564.94   32.24
  -5   2  -5  523.76   30.34
  -5  -2  -6   75.40    5.49
  -5   2  -6   72.83    5.43
  -5   2  -6   87.16    6.43
  -5   2  -6   75.38    5.29
  -5   2  -6   82.00    8.58
  -5   2  -6   57.98    8.94
  -5  -2  -6   71.55    9.80
  -5   2  -7  388.99   27.32
  -5  -2  -7  424.98   28.04
  -5  -2  -7  378.58   27.64
  -5   2  -7  433.76   28.42
  -5   2  -7  389.67   20.50
  -5  -2  -7  396.66   20.49
  -5   2  -7  392.33   21.17
  -5  -2  -7  395.77   20.94
  -5   2  -7  381.03   20.83
  -5  -2  -7  486.55   22.33
  -5  -2  -7  419.67   20.95
  -5   2  -7  396.66   20.80
  -5   2  -8   46.02    4.24
  -5   2  -8   51.64    4.65
  -5   2  -8   59.37    5.03
  -5  -2  -8   51.50    4.58
  -5  -2  -8   55.89    4.90
  -5   2  -8   56.85    5.10
  -5  -2  -8   55.64    5.00
  -5   2  -8   61.34    5.10
  -5   2  -8   62.12    9.50
  -5  -2  -8   53.93    9.07
  -5   2  -8   59.77    9.00
  -5  -2  -8   63.20    9.46
  -5  -2  -9   42.79    4.73
  -5   2  -9   34.14    3.67
  -5   2  -9   40.44    4.29
  -5  -2  -9   37.66    3.75
  -5   2  -9   41.16    4.28
  -5  -2  -9   42.12    4.32
  -5   2  -9   38.89    4.35
  -5   2 -10  236.40   12.41
  -5   2 -10  237.81   12.65
  -5  -2 -10  234.55   12.68
  -5   2 -10  226.48   12.59
  -5  -2 -10  251.46   17.03
  -5   2 -11    3.07    1.65
  -5  -2 -11    5.87    1.79
  -5   2 -11    6.59    1.91
  -5   2 -12   13.19    1.31
   5   3 -12    4.38    1.11
   5  -3 -11  248.94   18.81
   5   3 -11  262.21   13.02
   5  -3 -11  249.10   14.37
   5  -3 -10    2.17    2.92
   5   3 -10    3.75    2.07
   5   3 -10    1.50    2.27
   5   3 -10    2.30    2.28
   5   3 -10    5.96    2.54
   5  -3 -10    0.72    4.07
   5  -3 -10    3.11    2.29
   5   3 -10    3.46    2.32
   5   3 -10    1.26    2.35
   5   3 -10    3.79    2.39
   5   3  -9   25.08    3.44
   5  -3  -9   25.71    4.40
   5   3  -9   26.36    3.46
   5  -3  -9   31.27    3.65
   5   3  -9   28.69    3.82
   5  -3  -9   26.79    3.51
   5  -3  -9   25.13    3.64
   5   3  -9   29.42    3.78
   5   3  -9   23.68    3.37
   5  -3  -9   28.83    3.56
   5   3  -9   25.43    3.40
   5  -3  -8   13.88    2.72
   5  -3  -8   25.96    4.22
   5  -3  -8   20.82    2.53
   5   3  -8   21.26    3.24
   5  -3  -8   23.86    3.22
   5   3  -8   17.64    3.45
   5  -3  -8   20.24    3.39
   5   3  -8   21.26    3.08
   5  -3  -8   21.53    3.51
   5  -3  -8   22.49    3.16
   5   3  -8   23.18    3.28
   5   3  -8   20.62    3.45
   5  -3  -8   23.63    3.03
   5   3  -8   21.18    3.39
   5  -3  -8   17.99    2.99
   5   3  -8   23.89    3.33
   5  -3  -8   20.01    3.39
   5  -3  -7  307.75   15.94
   5  -3  -7  326.73   17.74
   5  -3  -7  314.87   16.41
   5  -3  -7  323.47   17.21
   5  -3  -7  310.23   17.05
   5   3  -7  318.50   16.94
   5  -3  -7  333.64   16.57
   5   3  -7  310.95   16.53
   5   3  -7  314.89   17.03
   5  -3  -7  323.76   16.93
   5   3  -7  329.90   17.02
   5   3  -7  336.62   16.51
   5  -3  -7  312.96   16.45
   5  -3  -7  314.04   17.05
   5  -3  -7  357.31   17.31
   5  -3  -6   48.25    4.21
   5   3  -6   49.22    4.19
   5  -3  -6   50.04    4.35
   5  -3  -6   48.82    4.48
   5  -3  -6   43.00    3.83
   5   3  -6   40.20    4.02
   5  -3  -6   45.39    3.87
   5   3  -6   39.52    5.88
   5  -3  -6   49.14    6.35
   5  -3  -6   50.37    7.31
   5   3  -6   28.68    6.21
   5  -3  -6   51.68    4.30
   5  -3  -6   48.30    4.35
   5   3  -5 2013.56   93.54
   5  -3  -5 1853.12   93.34
   5  -3  -5 1887.66   95.00
   5   3  -5 2121.96   96.03
   5  -3  -4  250.81   16.18
   5   3  -4  270.49   16.64
   5   3  -4  249.55   16.00
   5  -3  -3 3640.64  175.66
   5   3  -3 3938.12  176.21
   5   3  -3 3817.89  176.57
   5  -3  -2  172.90   11.23
   5   3  -2  169.92   11.69
  -5   3   1  210.94   12.25
   5  -3  -1  189.91   11.54
   5   3   0   12.67    2.23
   5  -3   0    9.57    2.09
  -5   3   0    7.51    2.99
   5  -3   0    9.25    2.14
  -5   3  -1 1131.11   52.13
   5  -3   1 1027.92   49.01
  -5   3  -1 1124.41   52.37
  -5   3  -1 1028.40   50.58
  -5   3  -2  829.19   42.07
  -5  -3  -2  810.46   42.47
  -5   3  -2  835.26   42.73
  -5   3  -2  830.36   41.60
  -5  -3  -2  864.15   41.95
  -5  -3  -3 5379.16  245.75
  -5  -3  -3 5325.10  245.21
  -5   3  -3 5197.28  244.85
  -5   3  -4    4.97    3.38
  -5  -3  -4    2.81    3.21
  -5   3  -4    3.38    3.33
  -5  -3  -4    6.27    4.08
  -5   3  -5 1272.90   62.19
  -5  -3  -5 1196.27   61.77
  -5   3  -5 1144.88   61.70
  -5  -3  -5 1186.72   62.14
  -5   3  -6  274.14   19.92
  -5   3  -6  280.73   20.58
  -5  -3  -6  274.01   20.65
  -5  -3  -6  308.36   20.93
  -5   3  -6  278.20   14.67
  -5  -3  -6  276.57   14.67
  -5  -3  -6  280.19   15.54
  -5   3  -6  310.07   20.39
  -5   3  -6  259.72   14.17
  -5  -3  -6  334.63   20.03
  -5   3  -6  268.55   14.85
  -5   3  -7    2.41    2.76
  -5   3  -7    2.23    2.64
  -5  -3  -7   -2.23    4.56
  -5  -3  -7    1.16    4.25
  -5   3  -7    1.08    3.70
  -5   3  -7    0.97    2.22
  -5  -3  -7    1.05    3.83
  -5   3  -7    2.05    4.69
  -5  -3  -7    2.20    2.06
  -5   3  -7    0.48    2.04
  -5   3  -8   93.48    6.55
  -5  -3  -8   94.17    6.63
  -5   3  -8   95.69    6.40
  -5  -3  -8   81.36   10.72
  -5   3  -8   80.42   10.57
  -5   3  -8  102.37    7.49
  -5  -3  -8  105.03   11.45
  -5   3  -8   98.47   11.03
  -5   3  -9   72.82    5.41
  -5   3  -9   80.97    6.52
  -5   3  -9   76.11    5.85
  -5  -3  -9   83.96    5.66
  -5   3  -9   70.87    5.41
  -5  -3  -9   73.48    5.58
  -5   3 -10   22.08    2.74
  -5  -3 -10   18.78    3.63
  -5   3 -10   15.70    2.78
  -5   3 -10   21.17    3.39
  -5  -3 -10   23.59    8.03
  -5   3 -10   17.64    2.45
  -5   3 -11  222.84   11.03
  -5  -3 -11  204.32   11.53
   5  -4 -11   82.81   12.42
   5  -4 -11   46.52    5.42
   5   4 -11   58.29    3.75
   5   4 -11   68.81    3.91
   5   4 -10   49.97    4.26
   5   4 -10   32.93    3.59
   5  -4 -10   25.53    5.52
   5   4 -10   36.90    3.73
   5   4 -10   38.22    3.33
   5   4 -10   42.25    3.69
   5   4 -10   30.44    3.29
   5   4  -9  551.05   27.17
   5   4  -9  556.32   26.60
   5  -4  -9  567.82   28.35
   5   4  -9  504.91   26.31
   5  -4  -9  563.09   27.02
   5   4  -9  538.87   27.22
   5   4  -9  561.09   27.40
   5   4  -8  177.22    9.68
   5  -4  -8  167.18   10.89
   5  -4  -8  174.53    9.92
   5   4  -8  148.95    8.97
   5  -4  -8  131.93    8.91
   5   4  -8  148.58    9.20
   5   4  -8  151.24    8.89
   5  -4  -8  137.95    8.88
   5   4  -8  156.20    9.71
   5   4  -8  164.55    9.71
   5  -4  -8  154.76   10.06
   5  -4  -8  165.18    9.99
   5   4  -7 1132.24   47.27
   5   4  -7  949.31   47.19
   5  -4  -7  993.74   48.62
   5  -4  -7  989.55   46.98
   5   4  -7  972.72   47.62
   5  -4  -7  977.81   47.89
   5  -4  -7 1058.99   47.85
   5   4  -7  990.19   46.88
   5  -4  -7  980.51   46.78
   5   4  -7  948.97   47.12
   5  -4  -7  942.46   47.86
   5   4  -7  983.42   47.60
   5  -4  -6  266.96   16.05
   5   4  -6  279.89   15.42
   5  -4  -6  286.48   16.03
   5  -4  -6  325.67   16.27
   5   4  -6  302.47   15.86
   5  -4  -6  301.70   15.40
   5   4  -6  281.64   15.70
   5   4  -6  334.50   15.56
   5  -4  -6  294.30   16.13
   5  -4  -5   61.10    4.57
   5   4  -5   53.24    4.47
   5   4  -5   71.61    7.72
   5  -4  -5   62.39    5.04
   5  -4  -5   62.69    5.16
   5  -4  -4   21.18    3.97
   5   4  -4   18.83    4.03
   5   4  -4   21.44    4.57
   5  -4  -3  352.36   20.12
   5   4  -3  367.60   20.55
   5   4  -3  412.09   23.13
   5  -4  -2  177.02   10.90
   5   4  -2  192.39   11.34
   5  -4  -2  199.48   12.84
   5   4  -2  198.42   13.92
   5   4  -1 1031.27   48.37
   5  -4  -1  884.65   45.77
  -5   4   0   23.14    4.56
   5   4   0   29.32    4.84
   5  -4   0   25.30    3.39
  -5   4   0   29.45    5.18
  -5   4   0   21.16    2.60
  -5   4  -1  709.46   35.78
   5   4   1  754.42   35.52
  -5   4  -1  690.20   34.91
   5  -4   1  615.46   31.89
   5  -4   1  677.49   31.79
  -5  -4  -1  658.97   32.65
  -5   4  -1  618.59   32.02
  -5   4  -2    2.71    3.33
   5   4   2    1.10    2.31
  -5   4  -2    1.07    3.04
  -5   4  -2    0.35    1.91
  -5  -4  -2    1.21    2.39
  -5  -4  -3   62.85    8.67
  -5   4  -3   64.51    7.10
  -5  -4  -3   66.09    6.99
  -5   4  -3   65.97    6.59
  -5   4  -4  110.33   11.04
  -5  -4  -4  110.25   11.44
   5   4   4   93.32    8.50
  -5   4  -4   97.85    9.20
  -5  -4  -4  116.68   10.13
  -5  -4  -5   78.29    9.19
  -5   4  -5   75.76    8.69
  -5  -4  -5   81.83    8.84
  -5   4  -5   85.11    8.78
  -5   4  -5   84.20    5.87
  -5  -4  -5   96.64   11.12
  -5  -4  -5   70.76    6.05
  -5  -4  -5   82.14   10.58
  -5  -4  -5   84.20    6.31
  -5  -4  -5   76.74    6.12
  -5  -4  -6   10.89    2.93
  -5  -4  -6    7.85    3.33
  -5   4  -6    9.23    4.07
  -5  -4  -6   11.30    4.36
  -5   4  -6    3.85    2.76
  -5  -4  -6    8.40    4.10
  -5   4  -6    4.37    3.76
  -5   4  -6    4.64    2.80
  -5  -4  -6    8.39    2.12
  -5   4  -7  786.74   39.24
  -5  -4  -7  788.30   45.60
  -5   4  -7  894.12   40.57
  -5   4  -7  748.39   45.59
  -5  -4  -7  835.41   41.08
  -5   4  -7  839.62   40.56
  -5  -4  -7  804.95   39.73
  -5   4  -7  834.88   39.74
  -5   4  -8   23.41    3.06
  -5   4  -8   27.09    4.03
  -5   4  -8   26.19    4.00
  -5  -4  -8   33.56    3.36
  -5   4  -8   27.50    3.07
  -5  -4  -9  100.23    6.98
  -5   4  -9  121.52    7.95
  -5   4  -9  126.18    6.93
  -5   4  -9  118.59    6.87
  -5   4  -9  118.16    7.73
  -5   4 -10   23.82    2.92
  -5   4 -10   22.46    3.00
  -5  -4 -10   26.61    3.41
  -5  -4 -10   23.96    5.84
  -5   4 -10   22.79    2.11
  -5  -4 -11   18.66    1.92
  -5   4 -11   16.60    1.81
   5   5 -11   95.87    4.74
   5  -5 -11   84.87    6.03
   5   5 -11   85.27    4.85
   5   5 -10   78.62    5.54
   5   5 -10   92.40    5.88
   5   5 -10   94.73    5.25
   5   5 -10   85.62    5.76
   5   5  -9   58.61    4.17
   5  -5  -9   66.10    6.38
   5   5  -9   64.22    5.07
   5  -5  -9   65.82    5.99
   5   5  -9   64.91    5.23
   5   5  -9   67.92    5.29
   5   5  -9   55.50    4.35
   5  -5  -8  227.82   13.98
   5   5  -8  232.73   12.58
   5  -5  -8  211.71   13.09
   5   5  -8  214.86   11.71
   5  -5  -8  247.91   12.98
   5   5  -8  230.27   12.82
   5   5  -8  215.24   12.69
   5   5  -8  218.72   12.76
   5  -5  -8  226.55   13.27
   5  -5  -8  210.38   13.14
   5  -5  -7   54.23    5.76
   5   5  -7   60.64    5.43
   5  -5  -7   64.06    6.04
   5  -5  -7   63.93    6.53
   5   5  -7   56.10    5.07
  -5   5   7   53.42    8.12
   5   5  -7   72.38    5.59
   5   5  -6  296.83   16.22
   5  -5  -6  317.10   17.03
   5  -5  -6  314.93   17.40
   5   5  -6  300.72   15.91
   5  -5  -6  311.81   16.89
   5   5  -6  283.35   16.00
   5  -5  -5 1586.69   70.81
   5   5  -5 1373.46   70.65
   5  -5  -5 1462.61   72.03
   5   5  -5 1508.27   70.57
   5  -5  -5 1668.85   71.35
   5   5  -4   56.72    4.31
   5  -5  -4   61.68    5.10
   5  -5  -4   60.00    5.13
   5   5  -3  609.24   33.53
   5  -5  -3  516.19   31.00
   5  -5  -2  432.03   24.77
   5   5  -1    0.80    3.51
   5  -5  -1   -1.47    2.37
  -5   5   0 1008.97   49.59
   5   5   0 1048.62   50.35
  -5   5  -1  734.66   39.85
   5   5   1  769.77   40.62
  -5   5  -2    3.22    3.06
   5   5   2    2.89    3.10
  -5   5  -3  573.12   34.17
   5   5   3  708.71   35.66
  -5  -5  -4  130.73    8.67
  -5  -5  -4  136.93    8.73
   5   5   4  143.66   11.57
  -5   5  -4  140.48    8.44
  -5  -5  -4  147.18    9.36
  -5  -5  -4  156.91   14.96
  -5   5  -4  131.48    8.14
  -5  -5  -4  175.10   12.45
   5   5   4  128.85    8.08
  -5  -5  -5  332.78   18.37
  -5  -5  -5  343.16   18.41
  -5  -5  -5  341.78   25.73
  -5   5  -5  312.91   17.41
  -5  -5  -5  328.06   18.52
  -5   5  -5  372.73   17.88
  -5  -5  -6  404.44   22.53
  -5   5  -6  412.70   21.93
  -5  -5  -6  489.80   26.69
  -5   5  -6  432.54   21.89
  -5  -5  -6  446.24   22.77
  -5   5  -7    3.12    2.78
  -5   5  -7    4.17    2.72
  -5  -5  -7    2.37    2.82
  -5   5  -8   49.45    4.61
  -5   5  -9  198.19   11.62
  -5   5  -9  234.49   12.23
  -5  -5  -9  188.24   10.99
  -5   5  -9  254.53   11.79
  -5  -5 -10   22.88    5.36
  -5   5 -10   23.30    2.30
  -5   5 -10   20.37    2.38
   5   6 -10   14.58    1.81
   5   6 -10   13.22    1.48
   5   6  -9  263.25   12.82
   5   6  -9  242.45   12.83
   5   6  -9  236.88   12.83
   5   6  -9  247.96   12.95
   5  -6  -9  222.42   13.36
   5   6  -9  239.23   12.00
   5  -6  -8   18.18    4.29
   5   6  -8   21.30    3.22
   5   6  -8   16.95    3.05
   5  -6  -8   18.32    3.50
   5  -6  -8   26.85    4.00
   5   6  -8   23.35    3.45
   5  -6  -8   19.43    4.13
   5   6  -8   17.97    2.38
   5   6  -7  252.51   13.28
   5   6  -7  260.11   13.76
   5  -6  -7  241.32   14.12
   5  -6  -7  230.81   13.83
   5   6  -7  225.09   12.23
   5   6  -7  249.95   13.49
   5   6  -6  371.92   19.45
   5   6  -6  404.29   20.72
   5   6  -6  413.72   20.48
   5  -6  -6  432.38   22.35
   5  -6  -6  437.39   21.15
   5   6  -6  401.83   20.89
   5  -6  -5   76.86    6.87
   5   6  -5   78.24    5.32
   5   6  -5   56.10    4.91
   5   6  -5   68.79    5.33
   5  -6  -5   73.33    6.01
   5  -6  -5   79.16    6.46
   5   6  -4  594.50   28.07
   5   6  -4  537.27   27.58
   5  -6  -4  625.89   28.43
   5  -6  -4  610.27   28.83
   5   6  -4  564.93   27.44
   5   6  -4  511.00   27.55
   5  -6  -3  121.05    7.99
   5   6  -3  124.12    7.93
   5   6  -3  144.83    8.33
  -5   6   3  129.82    7.93
   5  -6  -3  124.83    8.10
   5  -6  -3  129.23    8.47
   5   6  -3  123.29   13.14
   5  -6  -2  182.17   10.62
   5  -6  -2  186.17   10.48
   5   6  -2  188.00   10.58
  -5   6   2  176.71   10.40
   5   6  -2  184.19   10.56
   5  -6  -2  162.81   13.47
   5  -6  -2  175.74   10.25
   5  -6  -2  190.07   10.72
   5  -6  -1  675.16   32.89
   5  -6  -1  647.00   36.24
   5   6  -1  679.81   39.56
  -5   6   1  692.27   39.09
   5  -6  -1  695.77   33.00
   5   6  -1  698.22   33.30
  -5   6   1  664.00   33.12
  -5   6   0   34.11    6.24
  -5   6   0   34.31    3.69
   5   6   0   28.73    3.42
   5   6   0   36.21    6.54
   5  -6   0   28.56    3.35
   5   6   1  434.35   27.17
   5   6   1  416.84   21.37
  -5  -6  -1  437.68   26.75
  -5   6  -1  388.40   25.63
   5   6   1  437.58   21.65
  -5  -6  -1  418.74   21.46
   5   6   2  184.02   14.85
  -5  -6  -2  179.52   10.60
  -5  -6  -2  162.29   14.64
  -5   6  -2  160.96   13.59
   5   6   2  179.01   10.47
  -5   6  -2  183.68   10.54
   5   6   2  174.73   10.17
   5   6   3   59.41    7.75
  -5   6  -3   49.55    4.71
  -5  -6  -3   59.23    5.16
   5   6   3   56.95    4.39
  -5  -6  -3   58.11    4.98
   5   6   3   55.59    4.68
  -5  -6  -3   45.77    4.72
  -5   6  -3   45.03    6.68
  -5  -6  -4  216.11   11.90
  -5   6  -4  189.04   11.05
  -5  -6  -4  178.17   11.43
  -5  -6  -4  180.10   11.30
   5   6   4  192.66   10.93
  -5  -6  -5  365.24   19.90
  -5  -6  -5  398.51   20.08
  -5   6  -5  345.83   19.12
  -5   6  -5  366.62   19.12
  -5  -6  -5  378.78   20.19
  -5  -6  -5  417.08   28.52
  -5  -6  -5  390.17   20.93
  -5   6  -6   26.67    3.45
  -5  -6  -6   23.90    4.00
  -5  -6  -6   24.34    3.99
  -5   6  -7  255.81   13.63
  -5  -6  -7  251.32   14.48
  -5   6  -8   46.73    3.86
  -5  -6  -8   42.15    4.52
  -5   6  -9   37.24    3.34
  -5   6  -9   35.92    3.11
  -5   6  -9   32.99    2.69
  -5   6 -10   50.96    2.90
   5  -6  10   60.23    3.23
  -5   6 -10   54.87    3.33
   5  -7 -10   75.38    4.02
   5   7  -9   63.78    3.98
   5   7  -9   55.12    4.04
   5   7  -9   55.15    3.90
   5  -7  -8  235.53   13.44
   5  -7  -8  220.65   13.29
   5   7  -8  259.48   12.84
   5   7  -8  261.16   13.24
   5   7  -8  254.97   13.00
   5  -7  -7    7.09    3.13
   5   7  -7    6.41    2.30
   5   7  -7    6.28    2.33
   5   7  -7    5.92    2.63
   5  -7  -6  320.38   17.15
   5   7  -6  305.57   16.19
   5   7  -6  304.90   15.92
   5  -7  -6  338.11   17.51
   5   7  -6  313.89   15.71
   5   7  -5    5.48    2.06
   5   7  -5    6.11    2.43
   5  -7  -5   14.66    3.73
   5   7  -5    2.42    2.03
   5   7  -5    4.22    2.21
   5  -7  -5    6.97    3.70
  -5   7   5    6.35    4.93
   5  -7  -5    2.80    3.11
   5  -7  -5    5.03    3.28
   5   7  -4   80.63    5.96
   5   7  -4   87.70    6.43
   5  -7  -4   90.74    6.77
   5  -7  -4   94.81    7.19
  -5   7   4   78.68   11.13
   5  -7  -4   92.61    7.45
   5   7  -3   50.83    4.77
  -5   7   3   51.75    4.55
   5   7  -3   47.98    4.53
   5  -7  -3   48.31    4.75
   5  -7  -3   52.18    4.93
   5  -7  -3   49.15    5.09
   5  -7  -2  670.96   33.31
   5  -7  -2  658.24   33.19
  -5  -7   2  654.59   32.51
   5   7  -2  669.32   33.21
  -5   7   2  656.21   33.03
   5   7  -2  667.27   33.23
   5  -7  -2  742.72   33.44
  -5   7   2  724.72   40.90
   5   7  -1   90.88   11.30
   5  -7  -1   85.18    6.49
  -5   7   1   94.92    6.74
  -5   7   1  117.73   11.86
   5   7  -1   96.90    6.97
   5  -7  -1   98.20    6.95
  -5  -7   1   84.12    6.16
  -5   7   0  972.31   46.92
   5   7   0  964.38   46.72
   5   7   0  943.22   54.19
   5  -7   0  989.86   46.62
  -5   7   0  965.41   53.40
  -5  -7  -1   27.57    3.65
   5   7   1   32.49    3.72
  -5  -7  -1   44.25    7.63
   5   7   1   30.38    6.87
   5   7   1   24.96    3.69
  -5   7  -1   25.59    5.97
  -5  -7  -2  125.43    8.52
   5   7   2  137.64    8.51
  -5  -7  -2  117.95    8.15
   5   7   2  133.68    8.17
  -5   7  -2  126.32    8.54
  -5   7  -2   91.51   10.85
  -5  -7  -2  132.23   13.30
   5   7   2  106.20   12.16
  -5  -7  -3    8.40    2.98
   5  -7   3    7.15    2.83
  -5  -7  -3   10.45    2.71
   5   7   3    4.76    2.18
  -5   7  -3    5.90    2.62
   5   7   3    5.99    2.53
  -5  -7  -3   10.59    5.38
   5   7   4  129.78    8.55
  -5  -7  -4  136.23    9.26
  -5  -7  -4  131.29    8.83
  -5  -7  -4  142.93    9.01
  -5   7  -4  147.61    8.94
   5   7   5   23.00    2.91
  -5  -7  -5   28.38    3.94
  -5  -7  -5   34.29    4.37
  -5   7  -5   26.79    3.33
  -5  -7  -6  401.85   21.23
  -5  -7  -7    3.78    2.74
  -5   7  -8  106.72    6.90
   5  -7   8  130.26    6.99
  -5   7  -8  114.63    7.10
  -5   7  -9    9.66    1.57
   5  -7   9    9.06    1.46
  -5   7  -9    6.24    1.32
   5   8  -9    3.12    0.71
   5   8  -8   -0.69    1.31
   5  -8  -8    2.16    2.19
   5  -8  -7    1.50    2.65
   5  -8  -7   -4.97    6.24
   5  -8  -7    0.96    2.72
   5  -8  -7    0.23    2.23
   5   8  -7    0.89    1.79
   5   8  -7    1.30    1.76
   5   8  -7   -0.12    1.41
   5  -8  -6  175.05   10.17
   5   8  -6  160.06    8.53
   5  -8  -6  171.63   10.37
   5   8  -6  165.68    8.77
   5   8  -6  159.14    9.19
   5  -8  -6  179.02   10.35
   5   8  -5    5.96    2.22
   5  -8  -5    5.88    2.92
   5  -8  -5    8.39    3.36
   5  -8  -4  227.57   13.36
   5  -8  -4  230.07   13.22
   5   8  -4  223.99   12.53
   5   8  -4  208.59   11.81
  -5  -8   3    9.95    2.43
   5   8  -3    8.30    2.12
   5  -8  -3    8.01    3.04
   5   8  -3    7.52    2.40
   5   8  -3    7.30    2.76
  -5   8   3    8.23    2.45
  -5  -8   2   18.01    3.06
   5  -8  -2   21.09    3.50
  -5   8   2   19.16    6.25
   5  -8  -2   19.19    3.58
   5   8  -2   18.15    3.24
   5   8  -2   22.55    3.49
  -5   8   2   17.22    2.96
  -5   8   1    2.04    2.23
  -5  -8   1    5.42    4.75
  -5   8   1   -2.35    4.01
   5   8  -1   -0.31    2.43
  -5   8   0   95.84    6.97
   5   8   0   87.33    6.69
  -5   8   0   79.35   10.44
  -5  -8   0   95.41   11.61
  -5  -8   0   95.15    6.85
   5  -8   0   86.50    6.81
   5   8   1  139.73    9.19
   5  -8   1  135.63    9.01
  -5  -8  -1  137.97    9.00
  -5  -8  -1  139.33   14.56
  -5   8  -1  108.71   12.65
  -5  -8  -1  136.84    9.19
   5   8   1  154.91    9.23
  -5   8  -1  151.39    9.40
   5   8   2  222.69   13.01
  -5  -8  -2  220.31   13.02
  -5   8  -2  259.37   13.67
  -5  -8  -2  253.05   19.97
   5  -8   2  240.41   13.29
  -5  -8  -2  222.26   13.42
   5  -8   2  228.43   13.09
   5   8   2  229.57   13.28
   5   8   3   12.42    2.84
   5  -8   3   12.23    2.86
  -5  -8  -3    3.55    2.77
  -5   8  -3   13.08    3.10
  -5  -8  -3    7.22    4.82
   5  -8   3   11.27    3.23
   5  -8   4  390.90   20.53
   5   8   4  393.65   20.51
  -5   8  -4  382.42   20.58
  -5  -8  -4  427.86   21.35
   5  -8   4  419.86   20.66
   5  -8   5   16.83    3.30
  -5  -8  -5   19.99    3.57
   5   8   5   17.09    2.46
   5  -8   5   17.85    2.84
   5  -8   6  150.89    8.71
   5   8   6  141.76    8.60
  -5  -8  -6  176.84    9.87
   5  -8   6  194.27    9.55
   5  -8   7   83.15    5.24
  -5  -8  -7   86.03    5.63
  -5   8  -7   78.20    4.80
  -5   8  -7   75.38    5.21
  -5   8  -8   53.55    3.20
   5  -8   8   57.16    3.49
  -5   8  -8   52.81    3.52
   5   9  -7   57.03    3.72
   5  -9  -7   59.08    3.98
   5  -9  -7   67.42    4.35
   5  -9  -6  116.55    6.96
   5   9  -6   97.20    5.49
  -5   9   5  140.59    8.45
   5  -9  -5  163.21    9.21
   5  -9  -5  147.91    9.30
   5  -9  -5  150.76    9.18
  -5   9   4    8.31    2.49
   5  -9  -4   13.32    2.98
   5   9  -4   11.63    2.45
   5  -9  -4   10.09    3.20
   5   9  -3   21.39    2.85
   5  -9  -3   27.00    4.24
   5   9  -3   21.00    3.32
  -5   9   3   19.90    2.80
   5  -9  -3   20.11    3.35
   5   9  -2  155.44    9.25
   5   9  -2  144.40    8.90
   5  -9  -2  137.22    9.05
   5   9  -2  153.58    9.39
  -5   9   2  153.51    9.06
  -5   9   1  197.16   11.18
   5   9  -1  200.17   11.38
   5  -9  -1  179.19   10.88
   5   9  -1  190.60   11.30
   5  -9   0   98.61    7.07
   5   9   0  101.56    7.06
  -5   9   0   93.97    6.92
  -5  -9   0   96.54    6.85
   5  -9   1    2.73    3.24
   5   9   1    1.58    2.33
  -5   9  -1    0.28    2.52
  -5  -9  -1    2.14    2.35
   5  -9   1    1.29    2.52
   5   9   1    1.12    2.49
   5  -9   2    3.20    2.42
   5   9   2    6.84    2.75
  -5  -9  -2    9.70    2.93
   5  -9   2   11.07    3.35
   5  -9   3  124.46    7.84
  -5  -9  -3   94.73    7.22
   5   9   3  117.48    7.52
   5  -9   3  119.47    7.54
  -5  -9  -3  125.32    7.89
  -5   9  -3  126.51    7.75
   5  -9   4   22.83    2.97
   5   9   4   20.90    2.69
   5  -9   4   21.84    3.29
  -5  -9  -4   17.29    2.91
  -5   9  -4   17.57    2.71
   5  -9   5   36.77    3.19
  -5  -9  -5   38.42    3.58
   5   9   5   34.71    3.22
   5   9   6   61.94    4.11
  -5   9  -6   70.17    4.42
  -5  -9  -6   67.49    4.56
  -5   9  -7    4.27    0.91
   5  -9   7    5.42    1.16
  -5   9  -7    4.95    1.15
   5 -10  -6    9.45    1.21
   5  10  -5    0.08    0.94
   5 -10  -5    0.63    1.49
   5 -10  -4   41.66    3.73
   5 -10  -4   40.17    3.46
  -5  10   4   33.61    3.02
  -5  10   3  111.95    6.42
   5 -10  -3  108.08    6.70
  -5  10   3  126.37    7.15
  -5  10   2   17.20    2.30
   5 -10  -2   14.75    2.30
   5  10  -2   16.78    2.37
  -5  10   2   21.66    2.94
  -5  10   1  285.01   14.65
   5  10  -1  284.71   14.58
  -5 -10   1  262.08   14.20
   5  10  -1  313.56   14.92
  -5  10   0    2.58    1.99
   5  10   0    1.39    1.84
  -5 -10   0    2.80    1.84
  -5  10   0   -0.42    2.11
  -5  10  -1   97.87    6.16
  -5  10  -1   86.73    5.89
   5  10   1   97.61    6.19
  -5 -10  -1   82.26    5.62
  -5 -10  -2  123.06    7.41
   5  10   2  145.30    7.86
   5 -10   2  124.83    7.84
   5 -10   3   -0.34    2.25
   5  10   3    2.85    1.62
  -5  10  -3    0.77    1.52
   5  10   3    3.08    1.69
  -5 -10  -3    2.16    1.16
   5  10   4   89.35    4.55
   5 -10   4   93.32    4.97
   5  10   5   12.77    1.39
   5 -10   5   17.27    1.87
   5 -11  -3  169.35    8.46
  -5  11   2   52.17    3.27
  -5  11   1   15.89    1.54
  -5  11   0   11.71    1.53
   5 -11   0   12.42    1.95
  -5  11   0   13.72    1.60
   5  11   1   17.44    1.67
  -5  11  -1   22.99    1.89
   5 -11   1   17.45    2.12
   5 -11   2   -0.20    1.04
   5  11   2   -0.07    0.69
   6   0 -11   -0.92    2.03
   6   0 -11   -0.39    2.45
   6   0 -11   -0.34    1.66
   6   0 -10  443.54   24.42
   6   0 -10  392.07   20.09
   6   0 -10  439.50   20.99
   6   0 -10  413.46   20.17
   6   0 -10  437.73   20.38
   6   0 -10  352.97   19.76
   6   0 -10  409.87   21.12
   6   0 -10  438.82   20.95
   6   0  -9    9.71    6.52
   6   0  -9    1.53    1.82
   6   0  -9   -0.40    2.52
   6   0  -9    0.27    2.96
   6   0  -9    0.89    2.56
   6   0  -9    0.48    2.65
   6   0  -9    2.05    2.93
   6   0  -9    0.24    2.50
   6   0  -9   -0.17    2.11
   6   0  -8    6.23    2.19
   6   0  -8    1.82    1.83
   6   0  -8    3.03    2.49
   6   0  -8    1.41    2.61
   6   0  -8    2.08    2.35
   6   0  -8    6.41    2.82
   6   0  -8    2.59    2.36
   6   0  -8    3.77    2.04
   6   0  -8    2.94    1.96
   6   0  -8    4.36    2.18
   6   0  -8    5.52    4.37
   6   0  -8    5.29    2.53
   6   0  -7   -0.47    2.06
   6   0  -7   -0.53    2.05
   6   0  -7   -0.17    1.81
   6   0  -7    2.27    2.10
   6   0  -7   -0.21    2.06
   6   0  -7    1.46    1.74
   6   0  -7    0.22    1.81
   6   0  -7    0.99    2.16
   6   0  -7   -2.41    3.67
   6   0  -7   -1.03    3.75
   6   0  -7    0.86    1.79
   6   0  -7   -1.01    2.19
   6   0  -6  222.92   15.41
   6   0  -6  209.49   16.36
   6   0  -5   -0.54    3.19
   6   0  -5    2.04    3.57
  -6   0   4  829.30   37.95
   6   0  -4  848.81   40.97
   6   0  -4  795.26   37.09
   6   0  -4  716.95   36.74
   6   0  -3    1.09    1.99
  -6   0   3   -1.01    1.89
  -6   0   2  760.81   37.70
   6   0  -2  822.76   38.04
   6   0  -2  749.26   38.34
   6   0  -1    0.58    2.18
   6   0  -1    2.61    2.77
   6   0   0  322.57   17.56
   6   0   1    1.62    2.59
   6   0   2 1508.20   70.38
  -6   0  -2 1466.14   68.56
  -6   0  -3   -1.22    4.12
   6   0   3    0.72    1.93
  -6   0  -4 1772.07   89.04
   6   0   4 1832.53   85.84
  -6   0  -5   -1.86    4.89
  -6   0  -5    1.79    2.67
  -6   0  -6  673.38   34.02
  -6   0  -6  616.38   37.76
  -6   0  -6  610.24   30.53
  -6   0  -6  612.48   30.24
  -6   0  -7   -0.29    2.28
  -6   0  -7   -2.54    2.52
  -6   0  -7    2.48    4.90
  -6   0  -7    1.33    5.28
  -6   0  -8 1067.29   62.94
  -6   0  -8 1048.55   63.32
  -6   0  -8 1113.09   54.17
  -6   0  -8 1237.66   54.39
  -6   0  -8 1113.53   54.05
  -6   0  -8 1204.07   63.50
  -6   0  -8 1084.84   53.65
  -6   0  -9    1.27    2.61
  -6   0  -9   -1.40    4.80
  -6   0  -9    1.82    3.33
  -6   0  -9   -2.47   14.43
  -6   0  -9    2.62    4.79
  -6   0  -9    1.76    3.07
  -6   0  -9   -0.26    2.52
  -6   0 -10  207.68   11.68
  -6   0 -10  215.21   11.69
  -6   0 -10  209.28   11.59
  -6   0 -10  213.46   12.14
  -6   0 -11   -0.13    2.03
  -6   0 -11    0.69    2.03
  -6   0 -12   53.33    2.93
  -6   0 -12   48.97    3.09
   6   1 -11  142.61    8.65
   6   1 -11  152.14    8.75
   6   1 -11  203.26    9.36
   6   1 -11  184.33    9.49
   6  -1 -11  160.57    9.33
   6   1 -11  176.79    9.39
   6  -1 -11  181.76   15.49
   6  -1 -10  115.44    9.39
   6   1 -10  129.47    7.33
   6  -1 -10  113.95    6.70
   6  -1 -10  120.35    6.91
   6   1 -10  128.57    7.62
   6  -1 -10  126.20    7.67
   6   1 -10  110.09    6.92
   6   1 -10  111.02    6.81
   6  -1 -10  116.37    7.41
   6   1 -10  115.68    7.36
   6  -1 -10   91.82    6.24
   6   1 -10   89.98    6.54
   6   1 -10  126.42    7.62
   6  -1 -10  101.02    7.55
   6   1 -10  118.69    7.79
   6  -1 -10  113.25    7.43
   6  -1  -9   11.66    3.14
   6  -1  -9   11.94    2.35
   6  -1  -9    7.69    2.17
   6   1  -9   10.29    2.43
   6   1  -9    5.94    2.68
   6  -1  -9    8.39    2.83
   6  -1  -9    9.53    2.72
   6   1  -9   13.17    3.18
   6   1  -9   13.28    3.33
   6  -1  -9    8.46    2.43
   6   1  -9    6.55    2.36
   6  -1  -9   10.27    3.20
   6  -1  -9   10.67    2.82
   6   1  -9   13.24    2.96
   6  -1  -9   13.60    3.39
   6   1  -9    9.60    3.12
   6   1  -9    7.71    2.41
   6  -1  -9   13.70    2.42
   6  -1  -9    9.31    2.21
   6   1  -9   14.31    2.82
   6  -1  -8  552.94   27.44
   6   1  -8  625.55   28.34
   6  -1  -8  588.24   28.41
   6   1  -8  550.49   28.25
   6   1  -8  625.92   28.07
   6  -1  -8  588.86   27.94
   6   1  -8  584.70   28.97
   6  -1  -8  546.51   27.64
   6   1  -8  551.91   27.79
   6  -1  -8  568.70   27.89
   6   1  -8  589.01   28.40
   6   1  -8  584.28   27.69
   6  -1  -8  550.29   27.49
   6   1  -8  520.49   27.53
   6  -1  -8  541.15   27.37
   6   1  -8  572.28   27.97
   6  -1  -8  590.75   27.75
   6   1  -8  531.47   33.19
   6  -1  -8  558.86   33.43
   6  -1  -8  531.96   27.06
   6   1  -7   58.57    4.68
   6  -1  -7   56.85    4.37
   6   1  -7   75.75    8.47
   6  -1  -7   55.12    8.46
   6   1  -7   52.75    8.36
   6  -1  -7   49.50    7.41
   6   1  -7   61.05    4.53
   6  -1  -7   55.59    4.32
   6  -1  -7   59.45    4.89
   6   1  -7   46.08    4.19
   6  -1  -7   56.92    4.89
   6  -1  -7   52.70    4.47
   6   1  -7   61.57    4.63
   6   1  -7   49.71    5.08
   6   1  -7   57.98    4.64
   6  -1  -7   58.04    4.36
   6  -1  -7   43.60    3.79
   6  -1  -7   60.25    4.99
   6   1  -7   61.50    4.98
   6   1  -7   58.92    4.94
   6  -1  -7   64.76    5.10
   6   1  -7   63.93    4.63
   6  -1  -7   61.33    4.59
   6  -1  -6  296.18   19.13
   6  -1  -6  275.63   19.90
   6   1  -6  279.20   20.03
   6   1  -6  317.28   19.32
  -6   1   5  227.02   13.49
   6   1  -5  232.18   15.02
   6  -1  -5  244.84   15.25
   6  -1  -5  223.71   16.03
   6   1  -5  212.17   15.83
   6   1  -4  120.23    8.39
   6  -1  -4  123.98    8.55
   6  -1  -4  107.35    8.88
   6   1  -4   91.63    8.51
   6   1  -4   92.58    5.83
   6  -1  -4   91.04    5.81
  -6   1   4   97.86    7.24
   6  -1  -4   97.57    6.14
   6   1  -4   83.52    6.34
  -6   1   3 1402.97   65.02
   6  -1  -3 1401.10   64.56
  -6   1   3 1344.52   62.86
   6  -1  -2  713.88   34.63
  -6   1   2  707.61   34.71
   6   1  -2  681.50   34.73
  -6   1   1  442.30   24.08
   6  -1  -1  488.88   24.06
   6   1  -1  477.68   24.04
  -6   1   0 3118.14  144.83
   6   1   0 3132.29  144.74
   6   1   1   -0.67    2.52
  -6  -1  -2  870.91   41.83
   6   1   2  868.23   42.71
  -6  -1  -3  268.81   15.76
   6   1   3  266.99   15.84
  -6  -1  -3  290.62   18.20
  -6   1  -3  319.38   18.59
  -6   1  -3  284.22   17.19
   6   1   4  280.08   15.89
  -6   1  -4  241.02   18.11
  -6  -1  -4  291.39   19.18
  -6   1  -4  299.15   17.82
   6  -1   5  134.46    9.95
  -6  -1  -5  153.49   13.49
  -6   1  -5  135.47   12.70
  -6   1  -5  135.38   11.07
  -6  -1  -6  410.17   22.88
  -6   1  -6  405.93   23.63
  -6   1  -6  416.18   20.26
  -6   1  -6  372.47   26.36
  -6  -1  -6  389.77   26.78
  -6   1  -6  364.97   19.87
  -6  -1  -6  378.79   19.96
  -6   1  -7    5.59    2.88
  -6  -1  -7    4.52    2.43
  -6  -1  -7    2.59    2.24
  -6   1  -7    1.99    2.16
  -6   1  -7    1.42    2.51
  -6  -1  -7    4.29    2.64
  -6  -1  -7    6.57    5.10
  -6   1  -7    1.28    4.96
  -6   1  -8  273.12   15.54
  -6   1  -8  247.61   14.78
  -6  -1  -8  299.14   23.05
  -6   1  -8  297.95   23.15
  -6  -1  -8  298.78   15.52
  -6   1  -8  305.58   16.02
  -6  -1  -8  290.45   15.94
  -6   1  -8  310.01   16.04
  -6  -1  -8  255.15   22.51
  -6   1  -8  279.21   22.91
  -6   1  -8  238.50   22.16
  -6  -1  -8  302.56   24.05
  -6  -1  -8  288.45   15.56
  -6   1  -8  332.63   17.82
  -6   1  -8  300.69   16.05
  -6  -1  -8  307.55   16.15
  -6   1  -8  277.40   15.47
  -6  -1  -9   14.84    3.54
  -6   1  -9   10.55    3.42
  -6  -1  -9   12.41    2.88
  -6   1  -9   12.44    3.03
  -6   1  -9    9.83    3.17
  -6  -1  -9   12.96    2.80
  -6   1  -9   14.91    3.59
  -6   1 -10  113.37    7.09
  -6  -1 -10  108.50    7.34
  -6  -1 -10  114.86    7.49
  -6   1 -10  118.78    7.45
  -6   1 -10  113.65    7.48
  -6   1 -10  101.75    6.99
  -6   1 -11   40.11    3.25
  -6  -1 -11   34.66    3.50
  -6   1 -11   43.98    3.50
  -6   1 -11   44.14    3.54
  -6  -1 -11   42.28    3.58
  -6  -1 -12   -0.45    0.73
  -6   1 -12    1.00    0.76
  -6  -1 -12    0.35    0.87
   6   2 -12  102.72    5.41
   6   2 -11    1.11    2.12
   6   2 -11    1.18    1.94
   6   2 -11   -0.15    1.94
   6   2 -11    4.27    1.91
   6  -2 -10  155.00   10.40
   6   2 -10  174.89    9.87
   6   2 -10  178.27   10.35
   6   2 -10  164.41    9.78
   6   2 -10  182.99   10.15
   6  -2 -10  196.39   10.41
   6   2 -10  203.66   10.33
   6  -2 -10  165.89   10.08
   6   2 -10  175.22   10.16
   6  -2 -10  178.89   10.55
   6   2 -10  179.54   10.51
   6   2 -10  198.12   10.49
   6  -2 -10  164.04   10.16
   6  -2  -9   59.30    5.69
   6  -2  -9   60.36    4.73
   6  -2  -9   59.83    4.55
   6   2  -9   66.76    5.32
   6   2  -9   60.92    4.98
   6   2  -9   57.97    5.41
   6  -2  -9   66.89    5.34
   6   2  -9   63.98    5.22
   6  -2  -9   63.21    4.99
   6   2  -9   64.03    5.08
   6   2  -9   73.49    5.56
   6  -2  -9   64.33    4.62
   6  -2  -9   64.58    5.67
   6   2  -9   72.19    5.87
   6   2  -9   72.53    5.49
   6  -2  -9   69.03    5.41
   6  -2  -8  176.97   10.22
   6   2  -8  204.63   10.74
   6  -2  -8  188.23   10.22
   6   2  -8  190.96   10.69
   6  -2  -8  197.00   11.53
   6  -2  -8  220.57   11.36
   6  -2  -8  178.48   10.72
   6   2  -8  192.29   10.76
   6  -2  -8  198.28   11.02
   6   2  -8  188.67   14.60
   6   2  -8  199.61   10.97
   6  -2  -8  180.37   11.13
   6   2  -8  196.19   11.25
   6   2  -8  201.98   10.87
   6  -2  -8  183.99   10.75
   6  -2  -8  168.20    9.86
   6   2  -8  197.75   11.13
   6  -2  -8  184.57   10.39
   6  -2  -8  166.22    9.74
   6   2  -7  350.45   17.93
   6  -2  -7  318.85   16.80
   6  -2  -7  344.03   17.32
   6   2  -7  345.44   17.93
   6   2  -7  366.92   17.40
   6  -2  -7  309.69   16.94
   6  -2  -7  338.47   17.01
   6  -2  -7  359.97   17.78
   6   2  -7  305.23   17.28
   6  -2  -7  350.79   18.23
   6  -2  -7  324.41   21.91
   6   2  -7  332.31   23.86
   6   2  -7  345.10   22.06
   6  -2  -7  348.44   24.12
   6  -2  -7  335.52   18.14
   6  -2  -7  348.04   17.47
   6   2  -7  343.81   17.45
   6  -2  -7  313.30   17.46
   6   2  -7  399.37   19.76
   6  -2  -7  356.26   18.02
   6   2  -7  378.22   17.58
   6  -2  -7  369.03   17.57
   6   2  -7  362.31   18.05
   6   2  -7  349.60   17.77
   6  -2  -7  374.69   17.43
   6  -2  -7  344.54   17.74
   6  -2  -7  302.25   16.56
   6   2  -6   12.30    2.46
   6   2  -6   11.66    2.31
   6   2  -6   19.72    5.27
   6   2  -6   24.04    4.82
   6  -2  -6    9.26    4.01
   6  -2  -6   19.73    5.47
   6  -2  -6    9.89    2.57
   6   2  -5  362.07   21.00
   6  -2  -5  336.99   20.81
   6  -2  -5  358.36   22.46
   6   2  -5  355.11   22.38
  -6   2   5  368.89   20.80
   6  -2  -4 2792.49  124.74
   6   2  -4 2834.01  124.80
   6  -2  -4 2593.38  120.42
   6   2  -4 2638.55  120.44
   6  -2  -4 2617.31  121.09
   6   2  -4 2449.65  122.39
  -6   2   3   54.93    5.72
   6   2  -3   51.99    5.12
  -6   2   2  508.76   25.56
  -6   2   2  467.30   23.86
  -6   2   1   85.99    6.62
  -6   2   1   99.52    7.86
   6   2  -1   99.33    6.95
   6  -2  -1   98.76    6.93
  -6   2   0  571.55   29.10
  -6   2  -1 2091.17   95.23
   6   2   1 1944.53   94.59
  -6   2  -1 2002.69   94.89
  -6  -2  -2   64.92    5.97
   6   2   2   55.28    5.55
  -6   2  -2   50.56    6.13
  -6   2  -2   41.12    5.70
  -6  -2  -2   67.60    6.62
  -6   2  -3  343.84   20.93
  -6   2  -3  370.02   21.60
  -6  -2  -3  329.06   21.21
  -6  -2  -3  379.13   20.39
  -6  -2  -4  870.47   45.20
  -6   2  -4  841.05   44.97
  -6   2  -4  825.79   44.04
  -6  -2  -4  844.66   43.35
  -6  -2  -5  149.48   13.10
  -6   2  -5  152.93   13.05
  -6   2  -5  115.68   10.97
  -6  -2  -6  109.64    7.65
  -6   2  -6  112.39    7.07
  -6  -2  -6  105.71    6.96
  -6   2  -6  103.77   10.08
  -6  -2  -6   99.61   11.95
  -6   2  -6  101.73   11.54
  -6   2  -6   98.57    6.56
  -6  -2  -7  324.36   18.05
  -6   2  -7  346.21   18.18
  -6   2  -7  326.88   22.34
  -6  -2  -7  383.55   26.30
  -6   2  -7  363.92   25.65
  -6  -2  -7  375.00   25.52
  -6   2  -7  338.93   24.57
  -6   2  -7  340.24   17.66
  -6  -2  -7  350.61   17.71
  -6  -2  -8   14.45    2.66
  -6  -2  -8    3.59    4.40
  -6   2  -8   15.21    5.87
  -6   2  -8    9.56    2.42
  -6  -2  -8   14.05    5.37
  -6   2  -8    3.70    4.53
  -6   2  -8   12.47    3.19
  -6   2  -8    8.10    2.87
  -6  -2  -8   11.88    2.95
  -6  -2  -8    7.19    2.95
  -6   2  -9  102.66    6.83
  -6  -2  -9   93.49    6.88
  -6   2  -9  103.36    7.00
  -6  -2  -9  113.88    8.66
  -6   2  -9   96.66    7.04
  -6   2 -10  219.51   11.39
  -6  -2 -10  218.16   12.07
  -6  -2 -10  204.23   11.59
  -6   2 -10  218.31   11.63
  -6  -2 -10  208.68   17.03
  -6   2 -10  212.79   11.66
  -6   2 -11    5.76    1.72
  -6   2 -11    5.03    1.64
  -6  -2 -11    6.31    1.73
   6   3 -12    7.55    1.19
   6   3 -11  340.78   17.31
   6   3 -11  376.61   17.42
   6  -3 -11  342.94   18.67
   6   3 -10    0.92    2.27
   6   3 -10    2.34    2.22
   6   3 -10    5.93    2.24
   6   3 -10    2.77    2.62
   6  -3 -10    3.70    2.76
   6   3 -10    5.53    2.08
   6  -3 -10   -0.97    3.34
   6   3 -10    6.83    2.46
   6   3  -9   53.97    4.95
   6   3  -9   47.56    4.22
   6   3  -9   51.57    4.62
   6  -3  -9   45.04    5.20
   6   3  -9   55.04    4.52
   6   3  -9   49.45    4.56
   6  -3  -9   45.21    4.61
   6  -3  -9   52.26    4.84
   6   3  -9   52.14    4.91
   6   3  -9   50.35    4.64
   6  -3  -9   58.37    4.83
   6   3  -9   49.30    4.82
   6  -3  -8   57.89    4.37
   6   3  -8   55.36    4.95
   6  -3  -8   59.57    5.74
   6   3  -8   66.44    4.98
   6  -3  -8   56.91    5.19
   6  -3  -8   61.78    4.94
   6   3  -8   53.77    5.09
   6  -3  -8   63.20    5.39
   6  -3  -8   60.61    5.09
   6   3  -8   58.36    4.80
   6   3  -8   63.12    5.21
   6  -3  -8   54.43    5.16
   6   3  -8   62.00    5.29
   6  -3  -8   60.42    4.75
   6   3  -8   67.59    5.48
   6  -3  -7  326.11   17.25
   6  -3  -7  367.79   19.04
   6  -3  -7  348.35   18.26
   6   3  -7  355.59   18.35
   6   3  -7  356.16   17.78
   6  -3  -7  329.09   17.69
   6  -3  -7  351.83   18.38
   6  -3  -7  380.34   18.64
   6  -3  -7  365.30   18.77
   6  -3  -7  383.50   18.01
   6   3  -7  359.67   17.82
   6  -3  -7  305.57   18.01
   6  -3  -7  351.77   18.54
   6   3  -7  351.10   18.31
   6  -3  -7  347.07   17.81
   6   3  -7  343.77   18.28
   6  -3  -6   59.43    4.79
   6   3  -6   62.38    4.92
   6   3  -6   67.35    4.46
   6  -3  -6   57.54    4.45
   6   3  -6   62.25    4.90
   6  -3  -6   62.14    4.62
   6   3  -6   61.37    4.88
   6  -3  -6   61.16    4.25
   6   3  -6   53.51    4.59
   6  -3  -6   69.03    4.97
   6   3  -6   62.80    4.46
   6  -3  -6   62.73    4.67
   6  -3  -6   56.46    5.07
   6  -3  -6   56.47    4.90
   6   3  -6   64.90    5.01
   6  -3  -6   67.80    4.91
   6  -3  -6   57.37    4.90
  -6   3   6   62.18    7.30
   6   3  -6   52.09    8.00
   6  -3  -6   59.50    8.17
   6  -3  -5  887.19   48.40
   6   3  -5  975.29   49.33
   6   3  -4    2.76    2.67
   6  -3  -4    0.59    2.96
   6   3  -4   -0.62    2.81
   6   3  -3 1022.27   50.41
   6   3  -3 1031.99   50.18
   6  -3  -3  962.47   49.69
  -6   3   2  247.12   13.88
   6   3  -2  231.53   15.03
  -6   3   1  601.66   29.72
   6   3  -1  578.40   28.88
   6  -3  -1  552.64   28.83
  -6   3   1  581.25   30.65
   6   3   0  239.27   12.95
   6  -3   0  239.23   13.02
  -6   3   0  211.21   13.99
  -6   3  -1  407.79   23.14
  -6   3  -1  418.19   23.16
  -6   3  -2  477.90   25.81
  -6   3  -2  442.50   25.11
  -6  -3  -2  407.11   24.94
  -6  -3  -2  469.15   25.13
  -6   3  -2  462.01   24.67
  -6  -3  -3 3549.50  163.67
  -6   3  -3 3472.93  163.00
  -6  -3  -3 3409.79  163.20
  -6   3  -4   49.03    6.75
  -6  -3  -4   53.02    7.15
  -6   3  -4   45.74    6.75
  -6  -3  -4   43.89    6.79
  -6  -3  -5 1863.51   92.07
  -6  -3  -5 1925.18   92.05
  -6   3  -5 1965.35   97.45
  -6  -3  -5 1943.05   97.78
  -6   3  -5 1832.61   97.10
  -6  -3  -5 1860.33   96.81
  -6  -3  -6   47.28    4.35
  -6   3  -6   55.93    4.51
  -6  -3  -6   66.36    9.23
  -6   3  -6   57.71    8.61
  -6   3  -6   52.67    4.69
  -6  -3  -6   62.72    5.35
  -6   3  -6   49.44    7.86
  -6   3  -6   48.56    4.15
  -6   3  -7   11.34    2.56
  -6  -3  -7   11.51    2.63
  -6   3  -7    6.55    2.80
  -6  -3  -7    4.58    4.20
  -6   3  -7    5.52    3.79
  -6  -3  -7    2.37    4.36
  -6   3  -7    1.14    4.68
  -6   3  -7   14.72    5.27
  -6  -3  -7   11.83    5.03
  -6   3  -7    7.63    2.49
  -6   3  -7    9.15    3.37
  -6  -3  -7    7.72    2.57
  -6   3  -7   11.19    2.69
  -6  -3  -8   15.32    2.89
  -6   3  -8   18.32    2.99
  -6   3  -8   17.48    2.90
  -6  -3  -8   13.77    5.08
  -6   3  -8   14.32    4.98
  -6   3  -8   14.05    3.73
  -6  -3  -8   12.79    5.01
  -6   3  -8    8.32    4.70
  -6   3  -9   57.03    4.47
  -6   3  -9   63.09    5.69
  -6   3  -9   51.40    4.68
  -6  -3  -9   54.16    4.73
  -6   3  -9   56.32    4.58
  -6  -3  -9   61.08    4.68
  -6   3 -10   10.64    2.13
  -6   3 -10    8.47    1.98
  -6   3 -10    6.88    2.28
  -6  -3 -10   11.78   10.01
  -6   3 -10    6.65    2.73
  -6   3 -11  195.05    9.56
  -6   3 -11  174.83    8.89
   6   4 -11   15.84    1.94
   6  -4 -11   18.14    4.66
   6   4 -10    0.17    2.07
   6   4 -10   -0.66    1.94
   6   4 -10    1.75    1.94
   6   4 -10   -1.81    1.77
   6  -4 -10   -1.57    3.79
   6   4 -10    0.82    2.30
   6   4  -9  525.26   26.00
   6   4  -9  529.48   26.68
   6  -4  -9  563.31   26.62
   6  -4  -9  548.84   27.74
   6   4  -9  506.02   25.85
   6   4  -9  566.13   26.92
   6   4  -8   34.33    3.48
   6  -4  -8   43.60    5.23
   6  -4  -8   34.91    3.74
   6   4  -8   25.55    3.56
   6  -4  -8   32.18    3.99
   6   4  -8   34.32    4.10
   6  -4  -8   32.67    4.45
   6  -4  -8   48.21    4.71
   6   4  -8   39.70    4.33
   6   4  -8   35.86    3.60
   6   4  -7 1951.42   89.56
   6  -4  -7 2031.63   91.10
   6   4  -7 1898.11   89.83
   6  -4  -7 1941.82   89.32
   6  -4  -7 1877.82   90.21
   6  -4  -7 1933.91   90.22
   6  -4  -7 2099.53   90.22
   6   4  -7 1880.49   89.75
   6  -4  -7 1854.46   89.03
   6   4  -7 1911.45   89.49
   6   4  -7 1894.37   89.00
   6   4  -6    4.13    2.16
   6  -4  -6    3.46    2.44
   6   4  -6    4.28    2.27
   6  -4  -6    5.49    2.17
   6  -4  -6    0.59    2.28
   6   4  -6    5.25    2.33
   6  -4  -6    6.12    2.80
   6  -4  -6    3.06    2.58
   6  -4  -5  535.19   32.44
   6   4  -5  645.50   33.82
   6  -4  -5  637.30   29.54
   6  -4  -5  589.22   29.06
   6   4  -5  556.03   28.67
   6   4  -5  576.21   28.57
   6  -4  -5  618.73   28.71
   6   4  -5  563.48   28.82
   6  -4  -5  617.10   29.16
   6  -4  -4    4.43    2.65
   6   4  -4   13.24    3.58
   6   4  -4    6.71    3.56
   6  -4  -3  672.70   36.99
   6   4  -3  768.77   37.87
   6   4  -3  810.95   40.39
   6   4  -2  985.69   46.05
   6   4  -2 1039.36   48.98
   6  -4  -1 3275.43  152.30
   6   4  -1 3300.46  155.06
   6  -4   0  138.71    9.01
   6   4   0  164.38   11.86
  -6   4   0  155.16   11.40
  -6   4   0  162.69   11.79
   6  -4   0  144.56    8.89
   6   4   0  149.34    8.93
  -6   4  -1 2601.78  120.20
  -6   4  -1 2531.11  119.38
  -6  -4  -1 2480.47  117.37
  -6   4  -1 2348.14  116.75
   6  -4   1 2638.48  116.43
  -6   4  -2  102.78    9.61
  -6   4  -2   82.40    8.30
  -6  -4  -2   91.62    7.95
  -6   4  -2   86.45    7.46
  -6   4  -3 1317.59   69.63
  -6  -4  -3 1431.16   71.90
  -6  -4  -3 1482.23   69.93
  -6   4  -3 1424.68   69.13
   6   4   4  102.91    8.87
  -6  -4  -4   93.38    9.54
  -6   4  -4   94.24    9.20
  -6   4  -4   89.57   10.15
  -6  -4  -4  100.10   11.09
  -6  -4  -5   11.88    5.23
  -6  -4  -5    8.66    3.01
  -6   4  -5    3.99    3.28
  -6  -4  -5    6.19    4.21
  -6   4  -5    9.01    3.68
  -6  -4  -5    7.89    2.55
  -6   4  -5    1.00    3.89
  -6   4  -5    6.70    2.56
  -6  -4  -6   27.36    4.13
  -6  -4  -6   30.41    6.71
  -6  -4  -6   28.28    6.08
  -6   4  -6   26.48    5.53
  -6  -4  -6   40.59   13.55
  -6   4  -6   37.40    4.02
  -6  -4  -6   35.05    3.48
  -6  -4  -6   33.73    3.43
  -6   4  -6   25.43    5.68
  -6  -4  -6   29.14    6.00
  -6  -4  -7  415.51   27.24
  -6   4  -7  440.95   22.27
  -6   4  -7  418.32   27.34
  -6  -4  -7  449.28   22.96
  -6   4  -7  420.76   22.41
  -6  -4  -7  426.24   21.63
  -6   4  -7  432.24   21.58
  -6   4  -8   -0.58    2.05
  -6   4  -8    1.34    2.71
  -6   4  -8   -0.59    1.87
  -6   4  -8    1.97    3.11
  -6   4  -9  323.31   16.55
  -6   4  -9  325.10   15.48
  -6   4  -9  307.38   16.53
  -6   4  -9  313.36   15.62
  -6   4  -9  353.79   16.69
  -6  -4 -10    5.87    7.68
  -6  -4 -10    6.76    2.78
  -6   4 -10    5.08    2.23
  -6  -4 -11    1.32    1.19
  -6   4 -11    2.85    1.08
   6  -5 -11  133.37    7.93
   6   5 -11  136.44    6.86
   6   5 -10   21.45    2.32
   6   5 -10   16.78    2.46
   6   5  -9  348.07   17.34
   6  -5  -9  269.35   18.11
   6  -5  -9  382.52   17.70
   6   5  -9  337.32   17.56
   6  -5  -9  310.70   17.80
   6   5  -9  357.33   16.75
   6   5  -9  326.62   17.45
   6   5  -8  396.98   19.46
   6  -5  -8  358.62   20.71
   6   5  -8  376.03   19.66
   6  -5  -8  405.82   19.82
   6  -5  -8  376.59   20.17
   6  -5  -8  355.74   19.94
   6  -5  -8  374.68   20.08
   6   5  -8  367.80   18.60
   6   5  -8  366.91   19.52
   6   5  -7   36.60    3.98
   6  -5  -7   30.36    4.33
   6   5  -7   31.43    3.18
   6  -5  -7   34.17    4.59
   6   5  -7   30.46    3.94
   6  -5  -7   33.38    5.11
   6   5  -7   30.76    3.89
  -6   5   6  238.06   18.79
   6  -5  -6  249.22   14.23
   6   5  -6  238.42   12.98
   6  -5  -6  243.20   13.48
   6  -5  -6  243.57   13.94
   6  -5  -6  266.89   14.32
   6  -5  -6  271.01   13.82
   6  -5  -6  242.62   12.96
   6   5  -6  210.72   13.04
   6   5  -6  235.95   13.14
   6   5  -6  213.14   12.07
   6  -5  -5  217.48   12.02
   6   5  -5  219.87   11.93
   6  -5  -5  203.61   12.04
   6   5  -5  213.06   11.72
   6  -5  -5  199.10   12.67
   6   5  -5  222.71   11.59
   6   5  -5  203.03   10.78
   6   5  -4   58.59    8.29
   6   5  -4   55.21    4.40
   6   5  -4   57.45    4.39
   6  -5  -4   65.44    4.83
   6  -5  -4   61.24    5.13
   6  -5  -4   61.61    5.28
   6   5  -4   55.23    4.23
   6  -5  -3  833.15   40.32
   6   5  -3  944.47   47.63
   6  -5  -2    0.57    2.87
   6  -5  -1   40.90    5.23
   6   5  -1   54.27    7.56
  -6   5   0 1513.59   77.01
   6   5   0 1599.81   77.75
  -6   5  -1  352.47   22.03
   6   5   1  348.24   22.23
  -6   5  -2  243.79   16.79
   6   5   2  243.09   17.24
   6   5   3  671.51   36.93
  -6  -5  -3  618.58   32.48
  -6   5  -3  592.75   36.12
  -6  -5  -3  740.10   39.81
  -6  -5  -3  752.25   33.43
   6   5   3  667.03   32.36
  -6  -5  -4   10.54    5.36
   6   5   4    6.02    3.01
  -6   5  -4    6.05    2.21
  -6  -5  -4   15.92    8.01
  -6   5  -4    6.91    2.07
  -6  -5  -4    5.56    2.84
  -6  -5  -4    7.02    2.51
  -6  -5  -4    5.30    2.42
   6   5   4    6.12    1.89
  -6  -5  -5  597.20   30.04
  -6   5  -5  554.15   28.92
  -6  -5  -5  665.83   30.93
  -6   5  -5  586.58   29.11
  -6  -5  -5  615.09   29.90
  -6  -5  -5  552.57   37.27
  -6   5  -6  129.41    8.05
  -6  -5  -6  115.69    8.42
  -6   5  -6  116.73    8.05
  -6   5  -7   33.72    4.06
  -6  -5  -7   30.02    4.37
  -6   5  -7   29.41    3.92
  -6   5  -8   75.08    5.79
  -6   5  -8   79.66    5.97
  -6   5  -9  118.92    6.96
  -6   5  -9  118.61    6.54
  -6   5 -10    0.31    1.40
  -6  -5 -10   -5.57    5.70
  -6  -5 -10    0.89    1.75
  -6   5 -10   -0.44    1.45
   6   6 -10   15.99    1.89
   6   6 -10   16.93    2.10
   6  -6  -9   77.61    6.08
   6   6  -9   70.65    4.80
   6   6  -9   59.93    4.81
   6   6  -9   71.20    4.94
   6   6  -9   64.57    4.07
   6  -6  -9   61.35    5.49
   6   6  -9   65.31    4.79
   6  -6  -8   48.85    5.67
   6   6  -8   52.14    4.51
   6   6  -8   48.66    3.64
   6  -6  -8   51.41    5.25
   6  -6  -8   50.19    5.04
   6   6  -8   52.05    4.70
   6  -6  -8   50.37    5.44
   6   6  -8   56.33    4.61
   6   6  -7  510.86   25.84
   6  -6  -7  522.68   26.50
   6  -6  -7  526.53   25.89
   6   6  -7  523.97   25.69
   6   6  -7  482.65   24.45
   6   6  -7  541.34   25.50
   6  -6  -7  511.63   27.02
   6   6  -6  124.27    7.83
   6  -6  -6  115.71    8.55
   6   6  -6  117.89    7.97
   6   6  -6  121.96    7.61
   6  -6  -6  112.61    8.84
   6  -6  -6  115.55    8.08
  -6   6   6  130.34   13.27
   6  -6  -5   65.72    5.66
   6  -6  -5   64.07    5.98
   6  -6  -5   64.55    6.35
   6   6  -5   66.63    4.89
   6   6  -5   52.75    4.72
   6   6  -5   62.16    4.85
   6   6  -5   71.75    5.35
  -6   6   5   63.05    9.47
   6  -6  -4  211.34   11.69
   6  -6  -4  204.83   12.08
   6   6  -4  200.27   10.75
   6   6  -4  191.29   11.20
   6   6  -4  201.16   11.16
   6   6  -4  188.16   10.99
   6   6  -3    9.28    4.98
  -6   6   3    5.30    5.14
   6  -6  -3    7.06    2.40
   6   6  -3    7.40    2.10
   6  -6  -3    4.51    2.50
   6  -6  -3    5.47    2.53
   6   6  -3    7.82    2.18
  -6   6   3    6.96    2.14
   6  -6  -2  441.79   22.56
  -6   6   2  436.84   22.48
   6   6  -2  454.42   22.63
   6  -6  -2  478.03   22.61
   6   6  -2  457.34   22.63
   6  -6  -2  436.01   22.70
   6  -6  -2  424.40   22.18
   6   6  -1  440.36   28.05
   6  -6  -1  411.49   21.06
  -6   6   1  467.72   27.53
  -6   6   1  416.23   21.35
   6   6  -1  419.48   21.39
   6  -6  -1  426.20   21.18
   6  -6  -1  404.76   21.20
  -6   6   0  152.72   13.29
   6   6   0  145.45   13.50
   6  -6   0  145.24    8.56
  -6   6   0  134.71    8.80
   6   6   0  145.72    8.81
   6   6   1  395.69   26.48
   6  -6   1  440.31   20.73
  -6  -6  -1  413.77   21.07
  -6  -6  -1  433.17   26.50
  -6   6  -1  375.51   25.33
   6   6   1  405.41   21.04
   6   6   1  386.31   20.76
  -6  -6  -2  220.11   13.11
  -6  -6  -2  228.70   13.01
  -6   6  -2  235.11   13.17
   6   6   2  231.69   12.81
   6   6   2  260.64   18.30
  -6   6  -2  244.53   17.35
   6   6   2  237.41   13.07
  -6  -6  -3  179.52   11.30
  -6   6  -3  195.05   11.43
  -6  -6  -3  219.02   12.02
   6   6   3  190.49   10.86
   6   6   3  197.58   11.25
   6   6   3  212.75   16.04
  -6   6  -3  167.08   14.47
  -6   6  -4  668.68   33.08
  -6  -6  -4  736.41   34.07
   6   6   4  667.05   32.85
  -6  -6  -4  751.02   42.31
  -6  -6  -4  645.17   33.38
  -6  -6  -4  652.91   33.21
  -6   6  -5   14.67    3.11
  -6  -6  -5   22.45    3.66
  -6  -6  -5   20.28    7.05
  -6   6  -5   21.06    2.89
  -6  -6  -5   22.83    3.92
  -6   6  -6  136.63    8.62
  -6  -6  -6  146.21    9.51
  -6   6  -7  162.45    9.79
  -6  -6  -7  182.81   10.74
  -6   6  -8   25.98    2.91
  -6   6  -9  112.11    6.10
  -6   6  -9  113.30    5.57
   6  -6  10   33.90    2.18
   6   7  -9    4.37    1.58
   6  -7  -9    4.66    9.11
   6   7  -8  205.20   12.27
   6  -7  -8  213.35   12.54
   6   7  -8  240.70   12.25
   6   7  -8  254.47   12.22
   6  -7  -8  242.51   13.30
   6   7  -8  250.61   12.52
   6  -7  -7    5.68    3.23
   6  -7  -7    1.90    3.10
   6   7  -7    1.18    1.83
   6   7  -7    2.63    2.08
   6   7  -7   -2.94    2.37
   6  -7  -6  599.12   28.75
   6  -7  -6  517.62   28.48
   6   7  -6  591.24   28.08
   6  -7  -6  606.24   29.72
   6   7  -6  583.92   28.27
   6   7  -6  581.07   28.61
  -6   7   5   22.76    6.36
   6   7  -5   12.87    2.41
   6   7  -5   12.63    2.72
   6  -7  -5    9.26    3.56
   6  -7  -5   18.39    4.10
   6  -7  -5    7.98    3.68
   6  -7  -5   16.64    3.68
   6   7  -5   15.73    2.54
   6   7  -5   14.40    2.64
  -6   7   4   11.26    5.26
   6  -7  -4   13.98    3.82
   6   7  -4   10.23    2.10
   6  -7  -4    8.30    3.21
   6  -7  -4   10.14    3.24
   6   7  -4   10.92    2.42
   6   7  -4   16.90    2.99
   6   7  -4    9.95    2.33
   6   7  -3  133.37    8.39
   6   7  -3  123.88    8.49
  -6   7   3  130.40    8.40
  -6   7   3  149.50   14.51
   6   7  -3  134.19    8.50
   6  -7  -3  141.59    8.74
   6  -7  -3  129.69    8.89
   6  -7  -3  133.77    8.51
   6   7  -2  309.70   24.18
   6  -7  -2  311.57   17.58
  -6   7   2  346.43   24.06
   6   7  -2  331.76   17.55
  -6   7   2  328.71   17.41
   6  -7  -2  341.99   17.68
   6   7  -2  341.91   17.64
   6  -7  -2  308.79   17.48
   6   7  -1  100.03   12.24
   6  -7  -1  106.12    7.30
  -6   7   1   96.60    7.24
   6  -7  -1  109.19    7.33
   6   7  -1  105.29    7.41
  -6   7   1  124.55   12.50
   6  -7  -1  102.40    7.40
  -6   7   0  706.46   34.23
   6   7   0  695.15   34.04
   6   7   0  649.45   41.00
  -6   7   0  685.12   40.47
   6  -7   0  686.76   33.88
   6   7   1   95.07   11.78
  -6  -7  -1  111.58    7.91
  -6   7  -1  112.48    8.01
   6   7   1  109.11    7.60
   6  -7   1  117.43    7.88
  -6  -7  -1  142.28   13.46
  -6   7  -1  117.95   12.07
   6   7   1  123.99    8.03
  -6  -7  -2  793.87   39.20
  -6   7  -2  794.85   39.23
   6   7   2  800.90   38.93
  -6  -7  -2  815.19   39.25
  -6  -7  -2  849.67   46.86
  -6   7  -2  752.11   44.40
   6   7   2  825.84   39.25
   6   7   2  744.16   45.39
  -6  -7  -3   48.98    4.93
  -6   7  -3   51.86    5.01
   6   7   3   56.29    4.94
  -6  -7  -3   56.04    5.22
  -6  -7  -4   19.10    3.47
  -6  -7  -4   29.09    3.98
   6   7   4   19.33    3.04
  -6   7  -4   26.72    3.55
  -6  -7  -5   28.05    3.70
  -6  -7  -5   30.14    4.18
  -6   7  -5   21.35    3.10
   6   7   5   27.54    3.00
  -6  -7  -6   88.16    6.63
   6   7   6   80.42    5.40
  -6  -7  -7    6.11    2.61
  -6   7  -8  170.53    8.97
  -6  -7  -8  134.83    8.04
   6  -7   9    1.24    1.05
  -6   7  -9   -1.23    1.08
  -6   7  -9    1.07    1.08
   6   8  -8   36.01    2.73
   6   8  -8   34.79    2.78
   6  -8  -7   19.77    4.57
   6   8  -7   27.72    2.98
   6  -8  -7   22.41    3.11
   6  -8  -7   25.83    3.69
   6   8  -7   27.42    2.75
   6   8  -6  177.10    9.02
   6  -8  -6  136.63    8.67
   6  -8  -6  187.57   10.29
  -6   8   6  134.43    8.47
   6  -8  -6  166.81    9.77
   6  -8  -6  178.68   10.32
   6  -8  -5    0.54    2.18
   6  -8  -5    0.31    2.95
   6  -8  -5    2.55    3.26
   6   8  -5    2.62    1.90
   6  -8  -4  385.52   20.30
   6   8  -4  368.71   19.50
   6  -8  -4  375.88   20.25
   6   8  -3   14.72    3.12
  -6   8   3   13.98    2.72
   6   8  -3   14.35    2.59
   6   8  -3   20.30    3.02
   6  -8  -3    8.46    3.14
  -6   8   2   67.70   10.02
   6  -8  -2   52.87    5.35
   6   8  -2   65.46    5.58
   6  -8  -2   71.15    6.02
   6   8  -2   75.73    5.88
  -6   8   2   68.66    5.50
   6  -8  -1   17.59    3.75
  -6  -8   1    8.78    5.15
  -6   8   1   13.56    2.97
  -6   8   1    9.46    5.54
   6   8  -1   10.71    3.08
   6  -8   0  253.15   14.96
  -6  -8   0  287.55   15.17
  -6  -8   0  301.57   21.86
  -6   8   0  252.03   20.47
   6   8   0  263.65   14.86
  -6   8   0  265.90   15.00
  -6  -8  -1    1.20    4.65
  -6  -8  -1    4.06    2.67
  -6  -8  -1    1.76    2.43
   6  -8   1    0.55    2.50
   6   8   1   -1.52    2.54
   6   8   1    4.63    2.57
  -6   8  -1   -0.62    2.76
  -6   8  -1   -1.10    4.02
  -6  -8  -2  148.54   14.62
  -6  -8  -2  139.23    8.87
  -6   8  -2  147.59    9.14
   6   8   2  127.31    8.53
  -6  -8  -2  130.62    8.86
   6   8   2  137.28    8.85
   6  -8   2  124.93    8.59
  -6  -8  -3   10.59    3.11
  -6   8  -3   10.83    3.04
   6   8   3   11.29    2.74
   6  -8   3   12.47    2.95
  -6  -8  -3    6.46    2.48
   6  -8   4  143.70    8.79
  -6  -8  -4  126.13    8.69
  -6   8  -4  126.01    8.44
   6  -8   4  150.25    8.72
   6   8   4  131.40    8.37
  -6  -8  -4  145.23    9.07
   6  -8   5   12.07    2.56
   6  -8   5    6.12    2.88
  -6  -8  -5    5.63    2.62
   6  -8   6   47.71    3.94
   6   8   6   46.04    3.53
  -6   8  -7    5.17    1.89
  -6   8  -7    4.35    1.56
   6  -8   7    6.32    2.09
   6  -8   8   26.78    2.05
  -6   8  -8   21.37    1.64
  -6   8  -8   20.52    1.93
  -6   8  -8   23.84    2.02
   6  -9  -7  100.58    5.62
   6   9  -7   82.80    4.91
   6  -9  -6   99.13    6.20
   6  -9  -6   94.97    6.04
  -6   9   5  113.42    7.31
   6  -9  -5  134.87    8.18
   6  -9  -5  137.39    8.13
   6  -9  -5  135.63    8.40
   6  -9  -4   65.70    5.31
   6  -9  -4   58.51    5.39
   6   9  -3  131.59    8.18
  -6   9   3  120.08    7.66
   6  -9  -3  139.63    8.94
   6  -9  -3  129.36    8.33
  -6  -9   2   14.08    2.72
   6   9  -2   11.88    2.80
   6   9  -2    9.72    2.43
   6  -9  -2    7.83    2.65
   6   9  -2   16.74    3.22
  -6   9   2    9.39    2.54
   6   9  -1    3.54    2.54
  -6  -9   1    0.43    1.97
   6   9  -1   -0.27    2.58
  -6   9   1    0.25    2.31
   6   9   0  180.28   10.40
   6  -9   0  167.37   10.32
  -6  -9   0  151.57    9.76
  -6   9   0  192.20   10.53
   6  -9   1   16.51    3.23
   6   9   1    9.19    2.86
  -6  -9  -1   11.11    2.63
   6   9   1   21.54    3.08
  -6   9  -1   12.15    3.09
   6   9   2   50.55    4.50
   6  -9   2   44.83    4.41
  -6  -9  -2   44.43    4.23
  -6  -9  -2   35.30    3.63
  -6   9  -3  157.22    9.25
  -6  -9  -3  136.72    8.80
   6   9   3  164.00    9.22
   6  -9   3  146.71    9.12
  -6  -9  -3  157.41    9.27
   6  -9   3  168.33    9.52
   6   9   4    0.72    1.58
   6  -9   4    0.57    2.10
  -6   9  -4    1.33    1.82
  -6  -9  -4    0.19    1.99
   6  -9   4    2.79    2.62
   6  -9   5   82.81    5.01
   6  -9   5   88.10    5.55
  -6  -9  -5   70.88    5.11
   6   9   5   77.36    4.96
   6  -9   6  122.73    6.27
  -6   9  -6  109.64    5.96
   6  -9   7    0.55    0.85
  -6   9  -7    0.06    0.73
   6 -10  -5   57.67    3.31
   6  10  -5   29.12    2.20
   6 -10  -4   52.52    3.94
  -6  10   4   51.81    3.61
   6 -10  -4   54.78    3.72
  -6  10   3   17.51    1.86
  -6  10   3   20.39    2.59
   6 -10  -3   23.38    3.13
  -6  10   2   10.08    1.94
   6 -10  -2    6.05    1.87
  -6  10   2    9.17    2.29
   6 -10  -2   10.54    2.82
  -6  10   1  237.98   12.34
   6  10  -1  222.41   12.19
   6  10  -1  242.10   12.48
  -6  10   0   60.11    4.40
   6  10   0   52.65    4.20
  -6  10   0   46.21    4.20
  -6  10  -1   59.31    4.41
   6  10   1   64.39    4.66
  -6  10  -1   68.21    4.70
  -6 -10  -1   52.00    3.89
   6  10   2   73.66    4.99
   6 -10   2   69.81    5.30
   6  10   2   76.43    5.13
   6 -10   3    5.40    2.26
   6  10   3    3.13    1.39
  -6  10  -3    3.86    1.63
   6  10   4   74.56    4.53
   6 -10   4   78.41    4.82
   6  10   4   68.33    4.31
   6 -10   5   13.24    1.59
   6 -11  -2   15.44    1.65
  -6  11   2   12.70    1.41
  -6  11   1   54.27    3.13
  -6  11   0   15.56    1.59
  -6  11   0   14.83    1.48
  -6  11  -1    7.90    1.23
   6 -11   1    9.83    1.55
   6  11   1    5.98    1.02
  -6  11  -2    1.24    0.65
   6 -11   2   -0.66    0.87
   7   0 -11    0.45    1.66
   7   0 -10  297.57   14.68
   7   0 -10  291.43   15.09
   7   0 -10  302.80   14.66
   7   0 -10  285.05   14.60
   7   0 -10  302.70   15.37
   7   0 -10  301.69   19.79
   7   0 -10  302.48   15.73
   7   0 -10  311.72   15.43
   7   0 -10  255.85   14.22
   7   0 -10  249.94   14.17
   7   0  -9    2.39    2.53
   7   0  -9    3.18    2.46
   7   0  -9    1.60    2.42
   7   0  -9   -1.11    1.86
   7   0  -9   -2.69    3.11
   7   0  -9    0.98    2.68
   7   0  -9    5.32    7.92
   7   0  -9    0.71    2.47
   7   0  -9    2.17    2.07
   7   0  -8  561.68   37.11
   7   0  -8  624.61   29.58
   7   0  -8  609.32   29.55
   7   0  -8  656.50   30.08
   7   0  -8  613.08   30.43
   7   0  -8  620.12   30.05
   7   0  -8  582.34   29.69
   7   0  -8  631.60   29.99
   7   0  -8  592.82   29.54
   7   0  -8  595.49   29.25
   7   0  -7    0.68    1.95
   7   0  -7    1.06    4.46
   7   0  -7    0.67    2.02
   7   0  -7    3.19    1.88
   7   0  -7   -1.42    1.96
   7   0  -7    1.40    2.55
   7   0  -7    1.83    2.26
   7   0  -7    0.42    2.00
   7   0  -7    1.76    1.83
   7   0  -7   -0.44    1.72
   7   0  -7   -1.12    2.00
   7   0  -6   -0.69    3.28
   7   0  -6    0.89    3.96
   7   0  -5   -0.60    1.93
   7   0  -5    2.89    4.07
  -7   0   4   58.87    4.99
   7   0  -4   55.21    3.99
   7   0  -4   65.61    4.36
  -7   0   3   -0.62    2.37
   7   0  -3   -0.66    2.03
  -7   0   2 3757.26  173.90
   7   0  -2 3878.82  174.18
   7   0  -2 3665.22  174.55
   7   0  -1    2.79    2.65
   7   0  -1    3.15    3.07
   7   0   0   10.19    3.08
   7   0   1    4.21    2.91
   7   0   2  471.83   24.55
  -7   0  -2  452.14   22.28
   7   0   3    1.69    2.22
  -7   0  -3    2.78    4.76
   7   0   4 1193.30   58.61
  -7   0  -4 1215.22   62.35
  -7   0  -5   -0.67    2.88
  -7   0  -5   -2.05    5.30
  -7   0  -6  529.27   26.48
  -7   0  -6  569.84   30.62
  -7   0  -6  540.68   26.94
  -7   0  -6  570.32   35.25
  -7   0  -6  523.76   26.01
  -7   0  -7   -2.18    2.67
  -7   0  -7    1.57    6.63
  -7   0  -7    2.07    2.53
  -7   0  -7    1.41    4.81
  -7   0  -8  125.03    8.64
  -7   0  -8  116.18    8.10
  -7   0  -8  114.83   14.14
  -7   0  -8  124.73   14.93
  -7   0  -8  127.93    8.63
  -7   0  -8  147.12   12.79
  -7   0  -9   -0.49    3.13
  -7   0  -9    2.07    2.63
  -7   0  -9   -0.92    3.16
  -7   0  -9    5.45    2.74
  -7   0 -10  256.58   13.69
  -7   0 -10  259.39   14.20
  -7   0 -10  268.73   13.68
  -7   0 -10  252.67   13.73
  -7   0 -11   -0.63    1.83
  -7   0 -11   -1.90    1.79
   7  -1 -11  173.45   14.36
   7   1 -11  158.19    8.77
   7   1 -11  185.02    9.49
   7   1 -11  177.30    9.35
   7   1 -11  153.83    8.66
   7   1 -10   80.35    5.49
   7   1 -10   98.17    6.02
   7  -1 -10   78.27    5.35
   7  -1 -10   79.78    5.36
   7   1 -10   91.77    6.47
   7   1 -10   81.14    5.67
   7  -1 -10  100.06    9.63
   7  -1 -10   91.41    6.23
   7   1 -10   82.56    5.96
   7   1 -10   83.36    5.41
   7  -1 -10   66.15    4.95
   7  -1 -10   80.15    6.40
   7   1 -10   83.16    6.46
   7   1 -10   96.21    6.44
   7  -1 -10   86.55    6.26
   7  -1  -9   90.90    6.91
   7   1  -9  105.54    6.67
   7  -1  -9  100.20    6.27
   7  -1  -9  101.30    6.37
   7   1  -9   89.15    6.31
   7   1  -9   94.45    7.05
   7  -1  -9  110.51    6.58
   7   1  -9  104.36    6.68
   7  -1  -9   96.96    7.21
   7   1  -9  112.22    7.07
   7  -1  -9   99.16    6.83
   7   1  -9   98.98    7.37
   7   1  -9  112.14   14.83
   7  -1  -9   85.82    6.22
   7  -1  -9   95.17    6.65
   7   1  -9   93.59    6.65
   7  -1  -9   92.52    6.05
   7   1  -9  114.44    7.11
   7  -1  -9   96.88    6.07
   7   1  -9   87.65    6.12
   7  -1  -9   84.86    5.87
   7   1  -8  882.52   40.56
   7  -1  -8  835.12   40.30
   7  -1  -8  916.44   41.39
   7  -1  -8  886.76   40.52
   7   1  -8  818.26   40.58
   7  -1  -8  917.14   40.84
   7   1  -8  910.98   41.13
   7  -1  -8  848.04   41.36
   7   1  -8  844.63   41.40
   7   1  -8  945.85   41.09
   7  -1  -8  921.10   41.02
   7   1  -8  873.05   41.75
   7   1  -8  879.66   40.86
   7   1  -8  788.89   40.31
   7   1  -8  922.24   41.31
   7  -1  -8  837.65   40.55
   7   1  -8  738.74   40.06
   7  -1  -8  761.92   39.96
   7  -1  -7    3.64    2.05
   7   1  -7    3.38    2.36
   7  -1  -7    4.30    4.29
   7   1  -7    1.07    3.67
   7   1  -7    5.09    2.27
   7  -1  -7    4.41    1.97
   7   1  -7    4.87    2.13
   7  -1  -7    3.09    2.02
   7  -1  -7    2.89    2.39
   7   1  -7    4.28    2.15
   7   1  -7    3.43    2.42
   7  -1  -7    3.17    2.30
   7  -1  -7    3.78    2.12
   7   1  -7    1.05    1.90
   7  -1  -7    2.80    1.72
   7  -1  -7    2.65    1.79
   7   1  -7    2.36    1.98
   7   1  -7    7.21    4.76
   7  -1  -6  904.54   48.88
   7   1  -6  896.87   48.94
  -7   1   5  393.36   20.79
   7  -1  -5  396.25   23.58
   7   1  -5  382.08   23.54
   7  -1  -5  365.84   18.92
   7   1  -5  368.69   18.94
   7  -1  -4  451.74   21.70
   7   1  -4  391.26   21.47
   7  -1  -4  410.15   20.59
   7   1  -4  406.43   20.56
   7  -1  -3 1923.70   87.74
  -7   1   3 1848.75   88.03
  -7   1   3 1844.25   86.10
   7   1  -2 1765.06   81.22
   7  -1  -2 1735.32   81.03
  -7   1   2 1763.66   81.18
   7   1  -2 1668.50   81.23
   7  -1  -2 1625.31   81.14
  -7   1   1  172.68   11.55
   7  -1  -1  200.97   11.63
   7   1  -1  174.39   11.35
  -7   1   0 1345.97   64.66
   7   1   0 1338.49   64.41
   7   1   1  128.64    9.16
   7   1   2 3595.63  165.15
  -7  -1  -2 3534.35  163.80
   7   1   3  287.99   17.38
  -7  -1  -3  294.61   16.98
  -7   1  -3  308.84   19.68
  -7  -1  -3  345.81   20.37
  -7   1  -3  314.83   18.76
  -7  -1  -4   26.99    6.07
  -7   1  -4   21.96    6.09
   7  -1   4   25.81    4.38
   7   1   4   20.53    3.65
  -7   1  -4   27.15    4.85
  -7   1  -5 1348.31   67.80
   7  -1   5 1343.18   66.26
  -7  -1  -5 1393.24   70.79
  -7   1  -5 1334.34   70.23
  -7   1  -6  597.52   29.31
  -7  -1  -6  596.14   29.34
  -7  -1  -6  643.96   33.00
  -7   1  -6  613.58   33.53
  -7  -1  -6  577.89   28.77
  -7  -1  -6  599.15   37.00
  -7   1  -6  604.69   36.83
  -7  -1  -6  535.20   28.29
  -7   1  -6  639.54   28.84
  -7  -1  -7    4.85    2.72
  -7   1  -7    5.07    2.73
  -7   1  -7    0.19    5.14
  -7  -1  -7    3.29    2.60
  -7  -1  -7    3.58    2.31
  -7   1  -7   11.35    3.21
  -7   1  -7    5.35    2.89
  -7  -1  -7    4.16    5.23
  -7   1  -7    6.69    5.47
  -7  -1  -8  402.07   20.80
  -7   1  -8  392.23   20.68
  -7  -1  -8  403.58   29.29
  -7   1  -8  416.93   29.03
  -7   1  -8  344.24   28.43
  -7  -1  -8  375.70   28.93
  -7  -1  -8  410.70   20.22
  -7   1  -8  390.88   20.66
  -7  -1  -8  380.41   28.50
  -7   1  -8  390.09   28.24
  -7  -1  -8  398.68   20.90
  -7   1  -8  357.72   20.04
  -7  -1  -8  398.66   20.85
  -7   1  -8  406.49   20.89
  -7  -1  -9    3.02    2.34
  -7   1  -9    0.57    3.01
  -7   1  -9    7.58    3.10
  -7   1  -9    6.96    2.93
  -7  -1  -9    6.38    3.11
  -7   1  -9    6.24    3.05
  -7  -1  -9    8.65   13.16
  -7   1 -10  119.79    7.29
  -7  -1 -10  120.05    7.65
  -7   1 -10  121.20    7.49
  -7  -1 -10  116.18    7.78
  -7   1 -10  129.44    7.87
  -7   1 -10  123.53    7.77
  -7   1 -11   41.88    3.34
  -7  -1 -11   41.35    3.47
  -7   1 -11   45.80    3.52
  -7   1 -11   41.93    3.13
  -7  -1 -11   45.58    3.52
   7   2 -12   18.40    1.72
   7   2 -11   31.17    2.90
   7   2 -11   32.40    3.26
   7   2 -11   37.98    3.16
   7   2 -11   39.92    3.62
   7  -2 -11   30.56   11.09
   7  -2 -10   65.94    5.69
   7   2 -10   83.00    5.59
   7   2 -10   82.23    6.19
   7  -2 -10   72.77    6.20
   7   2 -10   99.04    6.20
   7   2 -10   87.82    5.87
   7  -2 -10   78.10    6.15
   7   2 -10   92.79    6.38
   7  -2  -9  166.84    9.77
   7   2  -9  172.67    9.93
   7   2  -9  195.00   10.02
   7  -2  -9  157.53    9.07
   7  -2  -9  172.54    9.34
   7   2  -9  157.81    9.65
   7   2  -9  168.10   10.29
   7  -2  -9  199.12   10.71
   7  -2  -9  146.61   10.19
   7   2  -9  192.06   10.26
   7  -2  -9  167.67   10.34
   7  -2  -9  170.49   10.09
   7   2  -9  152.63   10.18
   7   2  -9  167.31   10.10
   7  -2  -9  157.46    9.30
   7  -2  -9  167.87   10.02
   7   2  -9  163.06    9.73
   7   2  -8  114.06    7.57
   7   2  -8  125.65    7.21
   7  -2  -8  108.05    6.50
   7  -2  -8  106.83    6.56
   7   2  -8   94.08    6.84
   7  -2  -8   96.07    7.37
   7  -2  -8  114.64    7.52
   7  -2  -8   83.33    6.01
   7  -2  -8  108.66    7.50
   7   2  -8  108.06    7.61
   7   2  -8  122.54    7.32
   7  -2  -8  109.66    7.16
   7  -2  -8  108.40    7.33
   7  -2  -8  105.72    7.16
   7   2  -8   95.10    6.85
   7  -2  -8   97.54    6.28
   7  -2  -8  124.34    7.12
   7   2  -8  117.21    7.53
   7   2  -8  117.05    7.36
   7  -2  -7  531.22   27.76
   7  -2  -7  595.72   29.16
   7   2  -7  615.79   29.25
   7   2  -7  622.87   28.75
   7  -2  -7  598.25   28.69
   7  -2  -7  545.07   28.71
   7   2  -7  638.79   29.63
   7  -2  -7  566.70   28.09
   7  -2  -7  591.82   28.64
   7   2  -7  603.55   29.13
   7   2  -7  620.58   29.22
   7   2  -7  641.94   28.53
   7  -2  -7  584.39   28.21
   7  -2  -7  596.61   28.94
   7   2  -7  526.12   28.47
   7  -2  -7  595.58   29.34
   7  -2  -7  557.95   29.35
   7  -2  -7  588.69   28.66
   7   2  -7  595.83   28.60
   7  -2  -7  569.70   29.17
   7   2  -7  616.87   29.35
   7  -2  -7  604.36   36.09
   7   2  -7  564.01   35.54
   7   2  -7  591.49   29.03
   7  -2  -7  622.73   28.66
   7  -2  -6   23.66    2.79
   7   2  -6   17.57    2.76
   7   2  -6   21.82    2.74
   7   2  -6   24.14    2.88
   7  -2  -6   18.05    2.47
   7  -2  -6   20.86    3.17
   7  -2  -6   21.22    2.80
   7  -2  -6   20.89    3.11
   7  -2  -6   23.46    2.59
   7  -2  -6   21.58    2.96
   7  -2  -6   28.59    3.24
   7   2  -6   22.12    3.05
   7  -2  -6   22.39    2.76
   7   2  -6   24.45    2.78
   7  -2  -6   26.04    5.97
   7   2  -6   21.45    5.61
   7   2  -5  174.85   12.27
  -7   2   5  214.01   13.67
   7  -2  -5  187.95   14.79
   7   2  -4  129.41    9.53
   7  -2  -4  143.50   11.22
   7   2  -4  162.96   11.77
   7  -2  -4  128.71    7.82
   7   2  -4  141.80    7.96
  -7   2   4  146.11   10.55
   7  -2  -4  138.99    8.81
   7   2  -3  146.23   10.25
  -7   2   3  150.38    8.37
  -7   2   3  166.42   11.12
  -7   2   2 1496.57   70.36
  -7   2   2 1498.33   71.98
   7   2  -1  945.24   45.09
   7  -2  -1  964.44   45.12
  -7   2   1  892.64   44.88
  -7   2   1  890.57   45.74
  -7   2   0  143.73   10.14
   7   2   0  155.76   10.52
  -7   2   0  143.57   10.78
  -7   2  -1 1402.61   68.36
  -7   2  -1 1419.55   68.84
   7   2   1 1421.37   68.31
  -7   2  -2   80.72    7.80
   7   2   2   72.56    6.87
  -7  -2  -2   83.37    7.13
  -7  -2  -3   87.59    8.83
  -7   2  -3   82.69    8.50
  -7   2  -3   74.23    7.94
  -7  -2  -3   80.80    7.24
  -7  -2  -4  172.78   14.11
  -7   2  -4  188.38   14.26
  -7   2  -4  163.46   13.20
  -7  -2  -4  178.91   12.68
  -7   2  -5    0.79    3.32
  -7  -2  -5    0.99    4.13
  -7   2  -5    0.95    4.23
  -7  -2  -6  549.46   29.46
  -7   2  -6  501.66   30.55
  -7  -2  -6  517.35   25.79
  -7   2  -6  511.55   25.71
  -7  -2  -6  574.26   33.98
  -7   2  -6  541.45   32.92
  -7   2  -6  460.29   24.99
  -7  -2  -6  595.69   26.76
  -7  -2  -7  180.52   10.14
  -7   2  -7  167.77    9.94
  -7   2  -7  148.19   13.31
  -7   2  -7  160.12    9.44
  -7  -2  -7  168.73   16.38
  -7   2  -7  152.65   15.40
  -7  -2  -7  137.94   15.01
  -7   2  -7  161.76   15.78
  -7  -2  -7  152.04    9.32
  -7  -2  -8  109.45    6.86
  -7  -2  -8   97.05   12.74
  -7  -2  -8  101.12   12.43
  -7   2  -8  108.53    7.12
  -7  -2  -8  107.92    6.98
  -7   2  -8   93.64    6.73
  -7  -2  -8  127.79   13.22
  -7   2  -8  103.29   12.24
  -7  -2  -8  108.31    7.39
  -7   2  -8  117.31    7.51
  -7   2  -9  317.14   16.69
  -7  -2  -9  317.67   16.66
  -7   2  -9  310.80   16.55
  -7   2  -9  320.05   16.24
  -7  -2  -9  291.07   18.20
  -7   2 -10   59.59    4.72
  -7   2 -10   59.96    4.31
  -7  -2 -10   70.40    5.34
  -7  -2 -10   53.85    4.49
  -7   2 -10   57.63    4.52
  -7  -2 -10   66.92   11.71
  -7   2 -11    1.14    1.32
  -7  -2 -11    0.74    1.94
  -7   2 -11    2.25    1.76
  -7  -2 -11   -0.21    1.34
  -7   2 -11    1.03    1.35
   7   3 -12   24.91    1.80
   7   3 -11  184.29    9.36
   7  -3 -11  159.54   11.97
   7  -3 -10    0.98    3.19
   7   3 -10    4.15    2.08
   7   3 -10    0.54    2.09
   7   3 -10   -0.67    2.65
   7  -3 -10    2.11    2.50
   7   3 -10   -0.17    2.05
   7   3 -10    1.51    2.23
   7   3 -10    2.48    2.26
   7   3  -9  374.40   17.97
   7  -3  -9  299.78   17.81
   7   3  -9  336.60   17.28
   7   3  -9  324.20   17.42
   7   3  -9  344.26   17.13
   7  -3  -9  344.51   17.48
   7  -3  -9  325.24   17.54
   7   3  -9  332.96   17.62
   7   3  -9  338.58   17.70
   7  -3  -9  319.89   16.85
   7   3  -9  332.35   16.88
   7   3  -8   24.60    3.15
   7  -3  -8   24.12    4.01
   7   3  -8   23.36    3.38
   7  -3  -8   21.67    3.60
   7   3  -8   35.42    4.01
   7   3  -8   29.86    3.56
   7  -3  -8   23.25    3.43
   7  -3  -8   29.39    3.97
   7  -3  -8   19.61    3.46
   7   3  -8   27.41    3.22
   7   3  -8   27.39    3.52
   7  -3  -8   24.79    3.69
   7   3  -8   28.14    3.73
   7  -3  -8   22.24    3.17
   7  -3  -7    0.21    2.15
   7  -3  -7   -0.27    1.66
   7  -3  -7    0.28    2.80
   7  -3  -7   -2.74    2.44
   7  -3  -7    1.50    2.37
   7   3  -7    1.76    1.96
   7  -3  -7    3.39    2.80
   7  -3  -7    1.61    2.69
   7  -3  -7    2.08    2.61
   7  -3  -7    5.66    2.12
   7  -3  -7    0.83    2.18
   7  -3  -7    1.29    2.38
   7   3  -7   -2.02    2.06
   7  -3  -7    1.69    2.41
   7   3  -7   -3.33    4.42
   7   3  -7    3.19    2.67
   7   3  -7    1.58    2.11
   7  -3  -6  232.79   12.42
   7  -3  -6  235.44   12.95
   7   3  -6  228.31   13.21
   7   3  -6  234.50   13.23
   7  -3  -6  263.79   12.65
   7   3  -6  242.86   13.07
   7  -3  -6  250.83   13.22
   7   3  -6  237.62   12.71
   7  -3  -6  248.03   13.69
   7  -3  -6  249.57   13.04
   7   3  -6  248.28   13.43
   7  -3  -6  259.67   13.43
   7  -3  -6  246.46   18.51
   7   3  -6  286.74   19.61
  -7   3   6  247.77   17.01
   7  -3  -6  235.98   12.80
   7   3  -6  273.45   12.97
   7  -3  -6  225.95   13.31
   7  -3  -5  578.16   32.71
   7   3  -5  605.89   33.26
  -7   3   5  641.57   32.68
   7  -3  -4  752.01   36.27
   7  -3  -4  754.05   40.30
   7   3  -4  811.62   40.87
   7   3  -4  752.90   36.28
   7   3  -4  766.94   39.81
  -7   3   4  889.60   41.30
   7  -3  -4  718.82   37.84
   7   3  -3  440.64   25.81
  -7   3   3  498.78   26.77
   7   3  -2  139.74   10.35
  -7   3   2  115.02   10.03
  -7   3   2  121.21    8.58
  -7   3   1 2724.85  130.97
   7   3  -1 2852.01  129.27
   7  -3  -1 2724.48  129.16
  -7   3   1 2797.16  129.74
   7   3   0   53.17    4.95
   7  -3   0   52.29    5.06
  -7   3   0   53.82    5.86
  -7   3  -1   17.98    4.32
  -7   3  -1   13.98    3.87
  -7   3  -2    3.02    3.55
  -7   3  -2    6.79    3.53
  -7  -3  -2   10.12    3.88
  -7  -3  -2    3.28    3.05
  -7   3  -2    4.64    2.91
  -7  -3  -3 1995.36   97.94
  -7   3  -3 1930.79   97.38
  -7  -3  -3 2160.36   98.27
  -7  -3  -4  738.60   40.12
  -7   3  -4  692.15   39.45
  -7  -3  -4  747.71   39.58
  -7   3  -4  708.73   39.77
  -7   3  -5 1163.98   62.44
  -7  -3  -5 1182.39   57.01
  -7  -3  -5 1202.06   61.80
  -7   3  -5 1084.32   56.09
  -7  -3  -5 1173.18   62.72
  -7   3  -5 1156.98   62.42
  -7   3  -6    7.90    2.66
  -7   3  -6    4.92    4.02
  -7  -3  -6    4.88    2.13
  -7   3  -6    3.60    1.99
  -7   3  -6    8.53    4.97
  -7  -3  -6    5.56    4.77
  -7  -3  -6    5.26    2.77
  -7   3  -7  155.34    9.41
  -7  -3  -7  165.14   15.30
  -7   3  -7  209.07   16.35
  -7  -3  -7  171.52   10.09
  -7   3  -7  171.78   10.03
  -7   3  -7  181.66   10.53
  -7  -3  -7  167.98   10.02
  -7   3  -7  157.18    9.85
  -7  -3  -7  194.59   16.48
  -7   3  -7  174.86   15.76
  -7  -3  -7  176.33   16.29
  -7   3  -7  184.00   16.46
  -7   3  -7  166.70   10.78
  -7   3  -8   13.94    2.74
  -7  -3  -8   15.85    5.23
  -7   3  -8    5.15    4.26
  -7  -3  -8   13.46    2.83
  -7   3  -8   16.71    2.94
  -7  -3  -8   21.64    5.64
  -7   3  -8   20.81    5.33
  -7   3  -8   13.11    3.29
  -7  -3  -8   11.00    2.78
  -7   3  -8   13.69    3.84
  -7   3  -9   67.87    4.73
  -7  -3  -9   61.73    4.91
  -7   3  -9   69.72    5.03
  -7  -3  -9   61.05    6.66
  -7   3  -9   61.92    5.85
  -7   3 -10    7.06    1.86
  -7  -3 -10    1.66    9.66
  -7   3 -10    7.15    1.89
  -7   3 -10    8.98    2.94
  -7   3 -11   56.16    3.75
   7  -4 -11   25.58   11.83
   7   4 -11   19.20    1.93
   7   4 -11   14.12    2.03
   7   4 -10   26.63    3.08
   7   4 -10   25.23    3.36
   7  -4 -10   25.91    4.06
   7   4 -10   30.10    3.19
   7   4 -10   28.38    2.80
   7  -4 -10   25.36    3.42
   7   4 -10   32.76    3.46
   7   4 -10   29.55    2.95
   7   4  -9  344.05   17.44
   7   4  -9  334.43   16.59
   7  -4  -9  319.41   18.07
   7  -4  -9  276.45   17.39
   7  -4  -9  357.89   17.36
   7   4  -9  334.67   16.54
   7   4  -9  326.87   17.24
   7   4  -8    3.65    1.97
   7  -4  -8    1.89    3.26
   7   4  -8    2.79    2.31
   7  -4  -8    3.37    2.31
   7   4  -8    2.15    2.35
   7  -4  -8    2.59    2.95
   7  -4  -8    0.28    3.02
   7  -4  -8    5.53    2.47
   7   4  -8    1.38    2.55
   7   4  -8    1.91    2.48
   7  -4  -7  610.32   30.61
   7   4  -7  609.17   29.28
   7   4  -7  621.54   29.95
   7  -4  -7  661.41   31.52
   7   4  -7  574.35   29.13
   7   4  -7  586.37   29.87
   7  -4  -7  601.99   30.68
   7  -4  -7  602.96   30.54
   7  -4  -7  649.62   30.67
   7   4  -7  608.30   30.22
   7  -4  -7  612.34   29.73
   7   4  -7  615.32   30.15
   7   4  -6   46.40    4.23
  -7   4   6   51.62    7.46
   7  -4  -6   44.21    4.45
   7   4  -6   45.95    4.15
   7   4  -6   52.89    7.57
   7  -4  -6   52.90    4.98
   7   4  -6   39.69    3.53
   7   4  -6   42.17    4.06
   7   4  -6   47.21    4.43
   7  -4  -6   44.48    4.07
   7  -4  -6   43.16    4.51
   7   4  -5 1209.58   57.16
   7  -4  -5 1228.63   57.56
   7   4  -5 1289.20   57.12
   7  -4  -5 1262.70   57.77
   7  -4  -5 1111.66   61.32
   7   4  -5 1225.73   62.44
   7  -4  -5 1230.62   57.36
   7   4  -5 1144.52   56.31
  -7   4   5 1389.51   64.30
   7   4  -5 1128.28   61.84
   7  -4  -5 1271.35   57.91
   7   4  -5 1199.44   57.25
   7  -4  -4    3.00    2.68
   7   4  -4    0.65    3.17
  -7   4   4    3.31    4.14
   7   4  -4    3.12    3.10
   7  -4  -3   73.68    6.89
   7   4  -3   67.96    6.97
   7   4  -3   77.64    8.67
  -7   4   3   84.67    9.28
   7   4  -2   21.32    4.65
  -7   4   2   22.50    5.19
  -7   4   1 2140.67  102.02
   7   4   0    2.77    2.07
   7  -4   0    1.89    1.89
  -7   4   0    1.17    2.79
   7   4   0    0.64    3.10
  -7   4   0    3.87    3.63
  -7   4  -1 1176.00   57.37
  -7  -4  -1 1151.80   55.32
  -7   4  -1 1017.21   54.33
   7  -4   1 1160.34   54.04
  -7   4  -1 1156.34   57.10
  -7   4  -2    0.99    2.48
  -7  -4  -2    6.66    3.09
  -7   4  -2    2.26    4.19
  -7   4  -2    0.68    3.33
  -7  -4  -2    2.83    3.77
  -7  -4  -3 1137.08   60.89
  -7  -4  -3 1220.39   59.63
  -7   4  -3 1157.55   58.75
  -7  -4  -4   15.79    5.44
  -7  -4  -4   10.69    2.58
  -7  -4  -4   13.27    2.78
  -7  -4  -4   18.54    4.86
  -7   4  -4   10.33    3.79
  -7   4  -4   11.97    2.48
  -7  -4  -4   14.07    3.20
  -7   4  -4   15.20    5.02
  -7  -4  -5   57.19    5.29
  -7   4  -5   50.56    4.59
  -7   4  -5   59.63    8.83
  -7   4  -5   58.82    7.93
  -7  -4  -5   70.44    8.84
  -7  -4  -5   72.04    9.37
  -7  -4  -6    0.67    2.64
  -7   4  -6    4.51    2.67
  -7  -4  -6    5.62    1.98
  -7  -4  -6    6.36    2.17
  -7   4  -6    0.97    3.44
  -7  -4  -6    2.10    3.84
  -7  -4  -6    4.04    4.14
  -7   4  -6    7.56    4.23
  -7   4  -7  608.46   29.78
  -7   4  -7  598.29   29.52
  -7  -4  -7  569.66   28.84
  -7   4  -7  575.16   28.81
  -7  -4  -7  627.36   30.27
  -7   4  -8   33.04    4.21
  -7   4  -8   39.26    4.58
  -7   4  -8   31.89    3.26
  -7   4  -9  525.87   23.43
  -7   4  -9  455.14   23.14
  -7   4  -9  479.90   22.47
  -7   4  -9  491.93   23.45
  -7  -4 -10   15.02    2.78
  -7   4 -10   12.15    2.36
  -7  -4 -11   65.77    3.71
  -7   4 -11   69.53    3.71
   7   5 -11  168.23    8.02
   7  -5 -11  130.93   10.69
   7   5 -10   23.07    2.26
   7   5 -10   20.92    2.56
   7   5  -9  546.86   26.34
   7   5  -9  573.64   25.78
   7  -5  -9  587.46   26.69
   7   5  -9  518.84   26.49
   7  -5  -9  495.40   26.79
   7   5  -9  554.52   26.60
   7   5  -9  548.40   26.61
   7   5  -8   92.20    6.60
   7  -5  -8   98.67    6.97
   7   5  -8   86.45    5.68
   7  -5  -8   93.41    7.22
   7   5  -8   87.68    6.35
   7  -5  -8   72.35    7.27
   7   5  -8   88.20    6.38
   7   5  -7    1.94    2.52
   7  -5  -7    4.43    3.40
   7   5  -7    4.70    2.07
   7  -5  -7    4.83    3.12
   7   5  -7    1.05    2.24
   7  -5  -7   -0.42    3.60
   7   5  -7    2.84    2.69
  -7   5   6  346.93   24.30
   7  -5  -6  352.83   19.15
   7   5  -6  345.08   18.09
   7   5  -6  340.84   18.40
   7  -5  -6  354.97   18.19
   7  -5  -6  370.72   19.24
   7  -5  -6  374.38   18.89
   7   5  -6  323.08   17.25
   7  -5  -6  368.13   19.18
   7   5  -6  374.45   18.39
   7  -5  -6  349.00   18.66
   7   5  -5  280.35   14.22
   7  -5  -5  272.40   15.37
   7   5  -5  252.73   14.18
   7   5  -5  255.68   13.38
   7  -5  -5  282.07   14.92
   7  -5  -5  285.17   14.79
  -7   5   5  299.51   21.03
   7   5  -5  263.57   14.42
   7   5  -4  148.79    8.13
   7   5  -4  137.21   13.06
   7   5  -4  124.38    8.15
  -7   5   4  154.68   13.88
   7  -5  -4  130.85    8.60
   7  -5  -4  165.65    9.45
   7  -5  -4  151.79    8.61
   7   5  -4  120.85    8.00
   7   5  -4  143.02    8.35
   7  -5  -4  148.18    8.54
   7   5  -3  980.94   47.03
  -7   5   3 1114.02   54.28
   7   5  -3 1102.98   54.50
   7  -5  -3  977.07   46.88
   7  -5  -3  975.58   47.14
  -7   5   2   22.50    5.46
   7   5  -1  218.60   16.71
   7   5   0   93.83    9.70
  -7   5   0   92.61    9.81
   7   5   1   46.69    6.89
  -7   5  -1   38.77    6.39
  -7   5  -2  362.47   24.62
  -7  -5  -2  444.86   26.40
   7   5   2  403.24   25.29
   7   5   2  402.88   20.69
  -7  -5  -2  427.36   21.22
  -7  -5  -3  540.07   27.31
   7   5   3  570.23   32.09
  -7  -5  -3  599.51   34.31
   7   5   3  545.91   27.08
  -7  -5  -3  592.53   28.15
  -7  -5  -4  189.42   11.22
  -7  -5  -4  205.65   11.31
   7   5   4  215.58   15.23
  -7   5  -4  181.52   10.51
  -7  -5  -4  190.11   11.48
  -7  -5  -4  205.28   17.48
  -7   5  -4  178.86   10.86
  -7  -5  -4  214.77   12.30
   7   5   4  178.27   10.52
  -7  -5  -5  477.38   24.11
  -7   5  -5  422.72   22.88
  -7   5  -5  457.53   23.09
  -7  -5  -5  514.14   24.10
  -7  -5  -5  437.80   31.03
  -7   5  -6    8.82    2.66
  -7  -5  -6   11.22    3.13
  -7   5  -6   12.70    3.14
  -7   5  -7   37.01    4.19
  -7  -5  -7   34.22    4.44
  -7   5  -7   29.61    3.95
  -7   5  -8   65.64    5.24
  -7   5  -8   61.92    5.24
  -7   5  -9   64.36    4.89
  -7   5  -9   76.72    4.93
  -7  -5  -9   59.87    4.88
  -7   5 -10   37.90    2.89
  -7  -5 -10   42.74    3.07
  -7   5 -10   43.60    2.96
   7  -6 -10   45.15    3.54
   7  -6 -10   67.41    9.43
   7   6 -10   58.50    3.39
   7   6 -10   60.10    3.58
   7   6  -9   50.41    4.10
   7   6  -9   55.57    4.02
   7  -6  -9   47.20    4.83
   7  -6  -9   44.93    4.60
   7   6  -9   47.95    3.25
   7  -6  -8    2.76    3.64
   7   6  -8    6.39    2.55
   7   6  -8    4.40    1.75
   7  -6  -8    3.19    2.94
   7   6  -8    4.71    2.65
   7   6  -8    4.14    2.36
   7  -6  -8    6.06    3.50
   7   6  -8    5.72    2.34
   7   6  -7  463.30   23.40
   7   6  -7  488.17   24.50
   7   6  -7  473.46   24.64
   7  -6  -7  520.44   25.52
   7  -6  -7  506.69   25.65
   7  -6  -7  475.41   24.76
   7   6  -7  530.23   24.46
   7  -6  -7  513.44   26.19
   7   6  -6    8.99    2.64
   7  -6  -6    6.31    3.23
   7   6  -6    9.93    2.39
   7  -6  -6    8.34    3.24
   7   6  -6    6.09    2.53
  -7   6   6   -2.31    4.49
   7  -6  -6    7.78    3.32
   7   6  -5  454.63   23.08
  -7   6   5  540.65   32.03
   7   6  -5  460.87   23.41
   7   6  -5  420.61   22.99
   7  -6  -5  482.15   24.47
   7  -6  -5  455.43   23.62
   7   6  -5  477.08   23.00
   7  -6  -5  513.41   24.95
   7   6  -4  367.78   17.97
   7  -6  -4  393.48   18.97
   7  -6  -4  369.27   19.35
   7   6  -4  317.75   18.07
   7   6  -4  346.39   18.28
   7   6  -4  353.40   18.28
   7   6  -4  350.38   18.49
   7   6  -3   74.61    9.91
   7   6  -3   74.27    5.45
   7   6  -3   64.68    5.21
   7  -6  -3   67.79    5.36
  -7   6   3   77.95    5.49
   7   6  -3   65.56    5.44
  -7   6   3   78.71   10.16
   7  -6  -3   76.61    5.96
   7  -6  -3   74.02    5.72
  -7   6   2  636.81   31.01
   7   6  -2  649.88   31.13
   7  -6  -2  652.00   30.92
   7   6  -2  609.89   30.92
   7  -6  -2  623.25   30.96
   7  -6  -2  643.86   31.26
   7  -6  -2  608.14   30.60
   7  -6  -1  235.20   13.57
   7   6  -1  264.96   19.89
  -7   6   1  255.07   19.30
   7   6  -1  280.25   14.25
   7  -6  -1  269.12   13.93
  -7   6   1  242.06   13.87
  -7   6   0   11.43    4.71
   7   6   0   11.38    2.66
  -7   6   0    6.44    2.40
   7   6   0   12.45    4.76
   7  -6   0   12.22    2.73
   7   6   1  882.09   41.97
   7   6   1  896.56   48.45
   7  -6   1  860.69   41.36
   7   6   1  847.79   41.73
  -7   6  -1  856.18   47.45
  -7  -6  -1  882.00   41.99
  -7  -6  -2  911.37   41.89
   7   6   2  858.13   47.55
  -7   6  -2  869.28   41.59
  -7  -6  -2  785.48   41.18
   7   6   2  855.94   41.23
   7   6   2  900.22   41.58
  -7   6  -2  808.34   46.48
   7   6   3   20.30    5.03
  -7  -6  -3   10.10    5.26
  -7  -6  -3    7.57    3.00
   7   6   3   14.06    2.68
  -7   6  -3   10.51    2.84
  -7  -6  -3   14.23    2.87
  -7   6  -4  116.52    7.68
  -7  -6  -4  128.77    8.59
  -7  -6  -4  116.01    8.15
  -7  -6  -4  123.58   13.61
  -7  -6  -4  103.53    7.79
   7   6   4  107.35    7.27
  -7   6  -5   56.18    4.70
  -7  -6  -5   64.57   10.33
  -7  -6  -5   56.13    5.55
  -7  -6  -6   34.94    4.35
  -7   6  -6   26.68    3.67
  -7  -6  -7   17.23    3.46
  -7   6  -7   19.60    3.06
  -7  -6  -8    6.68    1.74
  -7   6  -8    6.45    2.04
  -7   6  -9   91.52    5.11
  -7   6  -9   87.43    5.43
   7   7  -9   38.82    2.98
   7  -7  -9   37.26    7.73
   7   7  -8  167.75    9.90
   7  -7  -8  176.58   10.23
   7   7  -8  179.74    9.67
   7  -7  -8  187.98   10.81
   7   7  -8  201.06   10.07
   7  -7  -7    0.58    2.90
   7   7  -7    2.04    2.33
   7  -7  -7    2.10    2.98
   7   7  -7    4.23    2.26
   7   7  -7    4.40    1.91
   7  -7  -7    2.88    3.17
   7   7  -7    3.49    2.07
   7   7  -6  157.29    9.38
   7  -7  -6  162.89   10.13
   7  -7  -6  174.21   11.08
   7   7  -6  176.32    9.91
   7   7  -6  171.43    9.47
   7  -7  -6  174.46   10.75
   7   7  -5    0.87    1.85
   7  -7  -5    1.72    3.25
   7  -7  -5   -0.26    2.98
   7  -7  -5   -1.77    3.18
  -7   7   5    3.78    4.88
   7  -7  -5   -2.50    3.08
   7   7  -5   -1.37    2.16
   7   7  -4   76.26    5.60
   7   7  -4   70.50    5.25
   7  -7  -4   72.49    6.51
   7   7  -4   77.36    5.40
   7   7  -4   65.79    5.59
  -7   7   4   80.58   11.20
   7  -7  -4   84.84    6.24
   7  -7  -4   83.29    6.68
   7   7  -3   16.81    2.85
  -7   7   3   12.16    5.59
   7   7  -3   18.08    3.13
  -7   7   3   11.95    2.67
   7  -7  -3   13.25    3.02
   7   7  -3   13.60    2.74
   7  -7  -3   11.87    3.24
   7  -7  -3   17.63    3.24
   7   7  -2  103.60   13.14
   7  -7  -2  119.06    8.48
   7   7  -2  144.61    8.70
  -7   7   2  118.77    8.25
   7   7  -2  126.75    8.44
   7  -7  -2  138.88    8.64
   7  -7  -2  135.76    8.71
   7   7  -1   12.54    5.28
   7  -7  -1   15.30    3.38
  -7   7   1   18.23    5.82
  -7   7   1   14.79    2.88
   7  -7  -1    7.38    2.58
   7  -7  -1    9.50    2.91
   7   7  -1   11.55    2.92
   7  -7   0  226.83   13.41
  -7   7   0  232.19   13.62
   7   7   0  249.87   13.63
  -7  -7   0  249.80   13.85
  -7   7   0  261.23   19.88
   7   7   0  242.10   19.89
  -7   7  -1  144.30    9.51
   7   7   1  152.17    9.24
  -7  -7  -1  135.41    9.01
   7   7   1  152.43   14.62
   7  -7   1  146.00    9.22
  -7  -7  -1  143.66    9.49
  -7   7  -1  143.27   14.00
  -7  -7  -1  189.15   15.65
   7   7   1  148.94    9.44
  -7   7  -2  519.23   26.94
  -7  -7  -2  506.10   26.69
   7   7   2  496.42   32.94
   7  -7   2  539.71   26.59
   7   7   2  542.35   26.71
  -7  -7  -2  533.15   27.08
   7   7   2  563.57   26.96
  -7   7  -2  498.32   32.19
  -7   7  -3  501.90   26.66
  -7  -7  -3  549.85   27.11
  -7  -7  -3  532.97   26.85
   7   7   3  531.72   26.65
  -7  -7  -4    8.54    5.12
  -7   7  -4   10.77    2.77
  -7  -7  -4    8.17    2.91
  -7  -7  -4    7.31    3.04
  -7  -7  -4    4.43    2.59
   7   7   4    8.44    2.39
  -7   7  -5   97.82    6.76
  -7  -7  -5  112.56    7.75
  -7   7  -6   93.89    6.18
  -7  -7  -6  115.21    7.50
  -7   7  -7    0.98    1.47
  -7  -7  -7    0.71    2.37
   7  -7   8  215.34    9.90
  -7   7  -8  161.61    9.65
  -7   7  -9    1.13    0.82
  -7   7  -9    0.62    0.78
   7  -7   9   -0.25    0.84
   7  -8  -8  119.75    9.48
   7   8  -8  127.08    6.54
   7  -8  -8  115.04    7.16
   7   8  -8  126.61    6.71
   7  -8  -7   -1.18    2.87
   7   8  -7    2.91    1.58
   7   8  -7    1.94    1.74
  -7   8   6    8.23    1.91
   7   8  -6   10.15    1.96
   7  -8  -6   10.58    2.55
   7  -8  -6   10.25    3.18
   7  -8  -6    6.66    3.06
   7  -8  -6    8.97    2.73
   7   8  -5   19.40    2.45
   7  -8  -5   16.00    3.70
   7  -8  -5   23.11    3.78
   7  -8  -5   18.77    2.95
   7  -8  -4  571.86   29.38
   7  -8  -4  576.30   29.59
   7  -8  -4  615.53   29.88
   7   8  -3   10.79    2.38
   7  -8  -3   10.65    3.18
   7   8  -3    7.96    2.69
  -7   8   3   12.00    2.57
   7   8  -3   12.40    2.67
   7   8  -2  433.75   22.85
   7   8  -2  452.55   23.06
  -7   8   2  446.20   22.83
   7   8  -2  449.89   23.03
   7  -8  -2  469.20   23.20
   7  -8  -2  437.42   22.90
  -7   8   2  421.45   29.75
  -7  -8   1    9.91    4.85
   7  -8  -1    8.62    3.42
  -7  -8   1   14.39    3.07
  -7   8   1    5.43    2.61
  -7   8   1   13.19    5.39
   7   8  -1   13.01    3.12
   7  -8  -1   10.45    3.33
  -7  -8   0   76.81    5.78
  -7  -8   0   65.08   10.05
   7  -8   0   70.57    6.35
  -7  -8   0   70.39    6.19
  -7   8   0   82.79    6.34
  -7   8   0   90.72   11.05
   7   8   0   80.11    6.24
   7   8   1   42.32    4.52
   7  -8   1   40.32    4.78
  -7  -8  -1   52.71    8.58
  -7  -8  -1   48.30    4.81
  -7   8  -1   42.30    4.68
  -7  -8  -1   44.75    4.42
   7  -8   1   44.28    4.71
   7   8   1   49.01    4.77
  -7   8  -1   43.83    7.61
   7   8   2   85.97    6.27
   7  -8   2   72.45    6.07
  -7  -8  -2   81.51   10.76
  -7  -8  -2   82.52    6.29
  -7   8  -2   78.50    6.34
  -7  -8  -2   73.78    5.99
   7   8   3   17.89    3.06
   7  -8   3   25.59    3.47
  -7   8  -3   19.43    3.33
  -7  -8  -3   23.93    3.23
  -7  -8  -3   17.74    3.31
  -7  -8  -3   12.51    2.96
  -7   8  -4  182.60   10.53
   7  -8   4  190.17   10.63
   7   8   4  181.22   10.34
  -7  -8  -4  168.27   10.58
   7   8   5    5.85    1.99
   7  -8   5   11.64    2.95
   7  -8   5   10.21    2.43
  -7  -8  -5    6.05    2.46
   7   8   6  128.30    7.86
   7  -8   6  162.55    8.49
  -7  -8  -6  152.73    8.58
   7  -8   6  137.88    7.90
  -7   8  -7    2.52    1.61
   7  -8   7    1.74    1.76
  -7   8  -7   -0.28    1.23
  -7   8  -8    0.73    0.79
  -7   8  -8    2.50    0.91
   7  -8   8    1.70    0.95
   7  -9  -7    2.45    1.64
   7   9  -7    0.70    0.88
   7  -9  -6   74.92    5.29
   7   9  -6   69.53    4.49
   7  -9  -6   77.08    5.22
  -7   9   5    2.99    1.71
   7  -9  -5    6.67    2.55
   7  -9  -5    5.68    2.81
   7  -9  -5    6.02    2.32
   7  -9  -4   12.96    3.03
   7  -9  -4    6.36    2.58
   7  -9  -3  273.07   15.05
   7  -9  -3  273.50   14.75
  -7   9   3  267.09   14.11
   7   9  -2   12.72    2.73
  -7   9   2    7.96    2.30
  -7  -9   2    9.51    2.53
   7   9  -2    4.74    2.12
   7   9  -1   84.78    6.04
  -7   9   1   81.15    5.84
   7   9  -1   71.13    5.83
  -7  -9   1   70.07    5.66
   7   9  -1   73.43    5.71
   7  -9   0  374.66   20.16
  -7   9   0  397.45   20.05
  -7  -9  -1    2.70    2.01
   7   9   1    2.59    2.60
   7  -9   1    1.49    2.66
  -7   9  -1   -2.08    2.51
  -7  -9  -2  200.25   11.72
   7  -9   2  220.71   12.24
   7   9   2  237.88   12.34
  -7   9  -3   57.33    4.74
  -7  -9  -3   52.27    4.19
   7   9   3   52.24    4.53
   7  -9   3   63.56    4.93
   7   9   3   59.97    4.60
  -7   9  -4   24.60    2.77
   7  -9   4   27.95    3.39
   7   9   4   21.82    2.75
   7  -9   4   30.13    3.10
  -7  -9  -5   55.04    4.07
   7   9   5   61.69    4.04
   7  -9   5   65.00    4.27
   7  -9   5   70.83    4.75
   7   9   5   66.14    4.42
   7  -9   6  101.96    4.93
  -7   9  -6   92.91    4.67
   7 -10  -5   43.79    3.14
   7 -10  -5   40.57    3.11
   7 -10  -4   81.36    4.47
   7 -10  -4   86.88    4.65
   7 -10  -4   77.02    4.18
   7 -10  -3   17.28    2.34
  -7  10   3   19.35    2.51
   7 -10  -3   17.92    2.79
   7 -10  -2   17.74    2.42
  -7  10   2   21.12    2.41
  -7  10   2   25.60    2.89
   7 -10  -2   20.95    3.18
   7  10  -1  365.32   18.34
  -7  10   1  376.51   18.45
   7  10   0    2.69    1.74
  -7  10   0    2.42    1.91
  -7  10   0    4.67    2.05
  -7  10  -1  172.00   10.00
   7  10   1  203.44   10.38
  -7  10  -1  192.63   10.31
   7  10   2   21.46    2.50
   7 -10   2   23.71    2.83
   7  10   3   18.05    2.15
   7  10   3   20.88    2.24
   7 -10   3   21.78    2.30
  -7  10  -3   17.83    2.15
   7  10   4   48.67    3.10
   7 -10   4   51.97    3.43
   7 -11  -1   60.95    3.51
  -7  11   1   51.87    3.27
  -7  11   0    0.97    0.74
   7 -11   0    1.31    1.05
  -7  11  -1    0.61    0.69
   7  11   1    1.07    0.58
   8   0 -11   -0.66    2.61
   8   0 -11    0.11    1.71
   8   0 -10  244.96   13.53
   8   0 -10  299.87   14.51
   8   0 -10  290.74   18.29
   8   0 -10  281.23   15.04
   8   0 -10  241.03   13.48
   8   0 -10  283.72   14.02
   8   0 -10  263.84   13.83
   8   0 -10  289.85   13.87
   8   0  -9   -1.91    2.25
   8   0  -9   -0.40    2.37
   8   0  -9   -0.16    2.08
   8   0  -9    0.93    2.46
   8   0  -9    6.34    9.57
   8   0  -9   -2.45    3.11
   8   0  -9    4.22    2.72
   8   0  -9   -0.18    1.81
   8   0  -9    0.68    1.98
   8   0  -8  212.60   18.79
   8   0  -8  218.86   11.69
   8   0  -8  233.15   12.76
   8   0  -8  213.67   11.83
   8   0  -8  200.50   11.41
   8   0  -8  218.39   12.09
   8   0  -8  201.77   11.87
   8   0  -8  219.96   12.27
   8   0  -8  231.20   12.88
   8   0  -8  215.31   11.88
   8   0  -8  242.90   12.36
   8   0  -7    1.18    1.97
   8   0  -7    2.23    4.20
   8   0  -7   -0.47    1.86
   8   0  -7   -0.37    1.42
   8   0  -7   -1.46    2.00
   8   0  -7    2.88    2.59
   8   0  -7    2.04    1.99
   8   0  -7   -1.65    2.30
   8   0  -7   -0.45    1.74
   8   0  -7   -0.23    1.74
   8   0  -7    1.52    1.97
   8   0  -7    0.18    2.10
   8   0  -6    0.47    1.96
   8   0  -6    2.82    4.39
   8   0  -6    2.27    1.71
   8   0  -6    2.12    1.98
   8   0  -6    1.87    1.87
   8   0  -5    1.30    2.03
   8   0  -5    0.78    3.98
   8   0  -4  799.68   38.74
   8   0  -4  823.33   38.55
   8   0  -3    1.97    2.38
   8   0  -2 1311.85   60.60
   8   0  -2 1182.82   60.88
   8   0  -1   -1.64    2.78
   8   0  -1    0.41    3.18
   8   0   0 3703.95  171.94
   8   0   1    1.34    2.86
   8   0   2  555.83   28.18
  -8   0  -2  511.57   25.14
   8   0   3    0.97    2.55
  -8   0  -3    3.18    4.88
   8   0   4  445.34   25.37
  -8   0  -4  494.13   29.42
   8   0   5    1.60    2.12
  -8   0  -5    0.76    3.59
  -8   0  -5   -2.27    4.75
  -8   0  -6  233.91   19.56
  -8   0  -6  194.99   14.75
  -8   0  -6  189.99   11.19
  -8   0  -6  184.65   11.61
  -8   0  -6  212.72   11.35
  -8   0  -7   -1.65    2.74
  -8   0  -7   -1.49    5.95
  -8   0  -7    0.79    2.41
  -8   0  -8  888.13   44.42
  -8   0  -8  864.95   43.65
  -8   0  -8  809.54   53.31
  -8   0  -8  757.15   52.49
  -8   0  -9   -1.21    3.22
  -8   0  -9    1.40    2.91
  -8   0  -9   -0.77    2.56
  -8   0  -9    0.47    2.56
  -8   0 -10   42.53    3.85
  -8   0 -10   36.67    4.17
  -8   0 -10   43.15    3.66
  -8   0 -10   39.86    3.84
  -8   0 -11    0.46    1.49
  -8   0 -11    0.55    1.74
   8   1 -11   21.32    3.09
   8   1 -11   18.89    2.35
   8   1 -11   16.12    2.74
   8   1 -11   13.16    2.13
   8   1 -10  194.39   11.40
   8   1 -10  231.13   12.17
   8  -1 -10  220.70   11.57
   8   1 -10  255.28   11.99
   8   1 -10  231.70   12.49
   8   1 -10  216.29   11.79
   8  -1 -10  200.19   14.58
   8   1 -10  210.73   11.75
   8  -1 -10  225.49   12.70
   8   1 -10  228.52   12.74
   8   1  -9  142.93    8.22
   8  -1  -9  120.84    7.80
   8  -1  -9  145.21    9.40
   8   1  -9  134.18    9.26
   8   1  -9  163.33    9.20
   8  -1  -9  138.94    8.93
   8   1  -9  141.29    8.71
   8  -1  -9  148.59    8.10
   8  -1  -9  143.04    8.35
   8   1  -9  154.47    8.65
   8  -1  -9  156.82    9.35
   8   1  -9  164.84   14.02
   8  -1  -9  136.84    8.53
   8  -1  -9  126.57    8.43
   8  -1  -9  161.79    8.75
   8   1  -9  140.77    8.64
   8  -1  -9  137.28    8.92
   8  -1  -9  135.32    8.10
   8  -1  -9  140.18    8.25
   8  -1  -8  236.97   20.94
   8   1  -8  229.52   20.63
   8   1  -8  308.98   14.63
   8  -1  -8  259.27   14.12
   8  -1  -8  290.40   15.35
   8   1  -8  271.05   14.59
   8  -1  -8  277.96   14.46
   8  -1  -8  301.19   14.86
   8   1  -8  302.48   15.13
   8   1  -8  282.52   14.77
   8   1  -8  291.90   18.13
   8  -1  -8  272.60   15.38
   8   1  -8  270.08   15.30
   8   1  -8  295.40   15.02
   8  -1  -8  281.86   14.93
   8   1  -8  251.15   14.13
   8  -1  -8  246.46   13.98
   8   1  -8  323.21   15.47
   8  -1  -8  269.07   14.63
   8  -1  -7    8.97    2.09
   8   1  -7    3.97    2.00
   8  -1  -7    5.45    2.26
   8   1  -7    3.49    2.24
   8   1  -7    2.20    2.50
   8  -1  -7    6.34    2.73
   8   1  -7    7.68    2.57
   8   1  -7    6.24    1.73
   8  -1  -7    2.84    1.91
   8   1  -7    2.78    2.03
   8   1  -7    6.34    2.15
   8  -1  -7    6.00    2.17
   8  -1  -7   10.29    2.93
   8   1  -7    4.28    2.16
   8   1  -7    2.82    2.56
   8   1  -7    9.29    2.49
   8  -1  -7    7.38    2.39
   8  -1  -7    4.47    1.88
   8   1  -7    7.27    2.32
   8   1  -7    3.52    6.44
   8   1  -7    3.36    4.35
   8  -1  -7    3.36    4.35
   8   1  -6 1241.42   56.36
   8  -1  -6 1152.22   62.44
   8   1  -6 1117.80   62.33
   8  -1  -6 1167.58   55.63
   8   1  -6 1109.74   55.74
   8  -1  -6 1151.35   56.13
   8   1  -6 1149.29   56.35
   8  -1  -6 1136.82   56.32
   8   1  -6 1185.42   55.83
   8  -1  -6 1238.02   56.06
   8   1  -6 1215.68   56.29
   8  -1  -6 1174.91   56.42
   8   1  -6 1173.13   56.41
   8   1  -6 1331.09   56.14
   8  -1  -6 1318.57   56.16
   8   1  -5  146.73    8.85
   8  -1  -5  140.49   12.44
   8   1  -5  175.48   13.46
   8  -1  -5  152.06    8.92
  -8   1   5  150.41   10.59
   8   1  -4  789.94   36.54
   8  -1  -4  733.28   36.44
   8   1  -4  752.64   37.76
  -8   1   4  816.86   39.27
   8  -1  -4  776.17   37.94
   8  -1  -3  511.05   26.85
  -8   1   3  516.23   27.34
   8  -1  -2  303.77   18.62
   8   1  -2  306.61   18.64
   8   1  -2  331.19   18.59
  -8   1   2  329.20   18.61
   8  -1  -2  343.44   18.63
   8   1  -1    5.94    3.34
   8  -1  -1    4.41    3.36
  -8   1   1    5.35    3.74
   8  -1  -1    6.17    3.23
  -8   1   0 1269.69   62.44
   8   1   0 1291.96   62.25
   8   1   1  290.76   17.19
  -8  -1  -2  610.54   30.48
   8   1   2  615.87   32.08
  -8  -1  -3   16.47    5.56
  -8   1  -3   15.00    5.23
   8   1   3   19.96    3.88
  -8  -1  -3   16.00    3.24
  -8   1  -4  430.85   26.86
  -8  -1  -4  422.44   26.84
   8  -1   4  392.00   23.78
   8   1   4  430.36   23.44
  -8   1  -4  408.24   24.89
  -8  -1  -5 1024.35   54.36
  -8   1  -5  994.27   53.75
   8  -1   5  952.16   49.60
  -8   1  -5  952.61   51.06
  -8   1  -6  881.59   42.97
  -8  -1  -6  915.24   43.12
  -8   1  -6  990.97   42.08
  -8  -1  -6  803.47   41.75
  -8  -1  -6  906.40   51.89
  -8   1  -6  909.57   51.78
  -8  -1  -6  852.41   42.31
  -8   1  -6  903.92   47.70
  -8  -1  -6  945.47   47.27
  -8  -1  -7  541.28   26.92
  -8   1  -7  522.06   26.77
  -8   1  -7  511.25   34.88
  -8  -1  -7  527.52   35.75
  -8  -1  -7  537.21   25.92
  -8   1  -7  485.59   30.47
  -8  -1  -7  513.03   26.05
  -8   1  -7  532.60   26.75
  -8  -1  -8  708.17   35.03
  -8   1  -8  703.08   34.96
  -8  -1  -8  707.42   34.17
  -8   1  -8  719.65   34.86
  -8   1  -8  666.98   34.15
  -8  -1  -8  679.38   43.66
  -8   1  -8  659.15   43.23
  -8   1  -8  672.51   43.60
  -8  -1  -8  653.68   43.82
  -8  -1  -8  708.84   34.91
  -8   1  -8  710.60   34.85
  -8  -1  -8  750.86   34.83
  -8   1  -9   64.58    5.45
  -8  -1  -9   57.86    4.76
  -8   1  -9   59.80    5.49
  -8   1  -9   62.80    5.15
  -8  -1  -9   67.57    5.73
  -8   1  -9   70.96    5.70
  -8  -1  -9   67.81   12.64
  -8   1 -10   88.04    5.57
  -8  -1 -10   86.07    5.95
  -8  -1 -10   86.07    6.08
  -8   1 -10   86.92    6.08
  -8   1 -10   90.24    6.04
  -8   1 -10   80.05    5.77
  -8  -1 -11   27.82    2.59
  -8   1 -11   23.81    2.20
  -8   1 -11   31.19    2.63
  -8  -1 -11   29.57    2.63
   8   2 -12   31.36    2.18
   8   2 -11   -0.17    2.34
   8   2 -11    1.69    1.84
   8   2 -11    1.83    1.95
   8   2 -11    3.09    1.72
   8   2 -10  396.52   18.99
   8  -2 -10  343.00   18.70
   8   2 -10  368.20   18.31
   8  -2 -10  328.88   18.22
   8  -2 -10  362.91   18.81
   8   2 -10  363.95   18.83
   8   2 -10  382.19   18.39
   8  -2  -9  115.97    7.20
   8   2  -9  135.83    7.89
   8   2  -9  119.49    7.59
   8   2  -9  132.38    8.37
   8  -2  -9  136.60    8.46
   8   2  -9  122.55    8.22
   8   2  -9  131.96    8.07
   8  -2  -9  127.51    8.03
   8  -2  -9  118.10    8.16
   8  -2  -9  132.10    8.12
   8   2  -9  116.96    7.54
   8  -2  -9  115.08    8.36
   8   2  -9  111.71    7.63
   8  -2  -9  122.73    7.80
   8   2  -9  122.09    7.98
   8  -2  -9  111.62    7.25
   8  -2  -9  107.08    6.83
   8   2  -8   57.91    5.28
   8   2  -8   70.28    5.13
   8   2  -8   57.81    4.24
   8  -2  -8   55.97    4.52
   8   2  -8   66.13    5.03
   8  -2  -8   59.01    5.22
   8  -2  -8   71.57    5.69
   8  -2  -8   62.13    5.52
   8   2  -8   60.60    5.46
   8   2  -8   65.94    5.17
   8  -2  -8   59.62    5.06
   8  -2  -8   51.48    4.76
   8  -2  -8   64.89    5.32
   8  -2  -8   56.19    5.11
   8   2  -8   59.98    4.85
   8   2  -8   64.96    5.36
   8  -2  -8   54.13    4.27
   8  -2  -8   62.97    4.99
   8  -2  -8   48.96    4.03
   8   2  -8   59.86    5.02
   8   2  -7  518.23   26.54
   8  -2  -7  502.90   26.20
   8   2  -7  613.37   27.32
   8  -2  -7  589.82   27.28
   8  -2  -7  550.02   27.61
   8  -2  -7  484.08   27.12
   8  -2  -7  560.08   27.20
   8  -2  -7  543.58   26.57
   8   2  -7  567.05   27.57
   8   2  -7  642.28   27.06
   8  -2  -7  571.59   26.74
   8  -2  -7  576.11   27.48
   8   2  -7  524.71   27.01
   8  -2  -7  531.09   27.53
   8  -2  -7  550.13   27.99
   8  -2  -7  559.91   27.18
   8   2  -7  551.44   26.97
   8  -2  -7  542.84   27.65
   8   2  -7  556.28   27.70
   8  -2  -7  524.78   34.03
   8   2  -7  502.31   33.79
   8  -2  -7  596.17   27.14
   8  -2  -6   56.21    4.14
   8   2  -6   58.51    4.77
   8  -2  -6   51.91    4.40
   8   2  -6   60.74    4.76
   8   2  -6   65.69    4.46
   8  -2  -6   60.17    4.27
   8  -2  -6   58.57    4.77
   8   2  -6   52.93    4.42
   8  -2  -6   64.70    4.69
   8   2  -6   61.99    4.39
   8  -2  -6   60.43    5.13
   8   2  -6   59.77    4.72
   8  -2  -6   60.86    4.46
   8   2  -6   54.01    4.06
   8  -2  -6   59.03    4.91
   8  -2  -6   52.45    4.79
   8   2  -6   59.68    4.91
   8   2  -6   54.69    8.12
   8  -2  -6   58.30    8.37
   8   2  -6   65.61    4.57
   8  -2  -6   56.09    4.39
  -8   2   5 1205.14   56.35
   8  -2  -5 1202.26   58.46
   8   2  -5 1166.13   58.23
   8   2  -5 1135.66   52.77
   8  -2  -5 1138.75   52.78
   8   2  -4  326.80   19.03
  -8   2   4  337.86   19.99
   8  -2  -4  328.57   18.30
   8  -2  -4  327.76   16.86
   8   2  -4  342.43   16.91
  -8   2   3  902.98   45.86
   8  -2  -3  930.53   45.24
   8   2  -3  913.10   45.45
   8  -2  -3  899.48   42.55
   8   2  -3  885.90   42.52
  -8   2   3  933.86   43.21
  -8   2   2 1793.03   85.95
  -8   2   2 1794.92   84.31
  -8   2   1 1937.80   92.88
  -8   2   1 1953.92   93.97
   8  -2  -1 1975.57   92.99
   8   2  -1 2015.95   93.03
   8   2   0  510.67   28.30
  -8   2   0  535.50   28.73
  -8   2   0  536.53   28.11
   8   2   1 1360.93   67.50
  -8   2  -1 1412.67   67.79
   8   2   2  130.19   10.03
  -8  -2  -2  122.25    9.28
  -8   2  -2  130.43   10.47
  -8  -2  -3  245.12   16.95
  -8   2  -3  216.58   16.02
   8   2   3  237.19   14.97
  -8  -2  -3  227.04   14.50
  -8  -2  -4   21.03    4.51
  -8   2  -4   26.98    5.25
  -8   2  -4   24.66    5.66
  -8  -2  -4   26.94    6.29
  -8  -2  -5   21.23    3.38
  -8  -2  -5   22.27    6.72
  -8   2  -5   20.17    5.77
   8  -2   5   27.42    4.99
  -8   2  -5   23.26    5.49
  -8   2  -6  260.13   13.71
  -8  -2  -6  241.41   13.54
  -8  -2  -6  254.51   20.20
  -8   2  -6  238.90   19.70
  -8   2  -6  224.74   12.78
  -8  -2  -6  287.48   17.86
  -8   2  -6  242.89   18.13
  -8  -2  -7   65.43    5.12
  -8  -2  -7   68.09    5.72
  -8   2  -7   77.71    5.88
  -8   2  -7   72.53    8.82
  -8   2  -7   76.45    5.48
  -8  -2  -7   74.28    5.33
  -8  -2  -7   73.70   11.02
  -8   2  -7   56.12   10.07
  -8   2  -8   28.99    3.60
  -8  -2  -8   22.58    5.35
  -8  -2  -8   31.26    7.33
  -8   2  -8   24.95    6.35
  -8  -2  -8   31.15    7.61
  -8   2  -8   16.72    6.32
  -8  -2  -8   26.67    3.76
  -8   2  -8   25.31    3.68
  -8  -2  -8   24.79    3.92
  -8   2  -8   27.43    3.82
  -8  -2  -8   23.20    6.70
  -8   2  -8   16.67    5.97
  -8   2  -8   24.15    2.95
  -8   2  -9  311.97   16.02
  -8  -2  -9  303.22   16.49
  -8   2  -9  324.12   16.54
  -8  -2  -9  318.54   19.02
  -8  -2 -10    8.16    2.89
  -8   2 -10    4.39    1.92
  -8  -2 -10    2.08    2.03
  -8   2 -10    4.42    2.00
  -8   2 -10    4.52    2.57
  -8   2 -10    4.44    2.27
  -8   2 -11   30.57    2.40
  -8   2 -11   29.33    2.61
  -8  -2 -11   32.65    2.70
   8   3 -12    5.95    0.92
   8   3 -11  149.37    8.65
   8   3 -11  167.42    8.47
   8  -3 -10    4.15    3.13
   8   3 -10   -0.77    1.85
   8   3 -10    2.74    2.86
   8  -3 -10   -0.87    2.42
   8   3 -10    2.58    2.04
   8   3 -10   -0.70    2.09
   8   3 -10    2.44    2.20
   8  -3 -10    0.40    2.33
   8  -3  -9  577.39   31.91
   8   3  -9  653.02   31.35
   8   3  -9  653.85   31.64
   8  -3  -9  616.09   31.56
   8   3  -9  635.34   31.67
   8  -3  -9  668.58   31.64
   8   3  -9  665.73   31.15
   8   3  -9  670.37   31.82
   8  -3  -9  640.74   31.08
   8   3  -9  657.29   30.94
   8   3  -8   47.49    4.64
   8   3  -8   39.22    3.63
   8   3  -8   47.65    4.41
   8  -3  -8   49.71    5.01
   8  -3  -8   45.22    4.49
   8  -3  -8   51.61    4.72
   8   3  -8   43.78    4.61
   8  -3  -8   57.23    5.18
   8  -3  -8   34.34    4.42
   8   3  -8   42.84    4.00
   8  -3  -8   40.31    3.42
   8  -3  -8   53.43    4.43
   8   3  -8   42.44    3.97
   8   3  -7  163.05    9.77
   8  -3  -7  146.02    8.69
   8  -3  -7  154.94    9.44
   8  -3  -7  169.04   10.43
   8   3  -7  156.34    9.08
   8   3  -7  170.03    9.84
   8  -3  -7  169.13    9.02
   8   3  -7  195.65    9.78
   8  -3  -7  164.65    9.65
   8  -3  -7  152.38   10.08
   8  -3  -7  149.07    9.82
   8   3  -7  177.51   10.10
   8  -3  -7  163.55    9.87
   8  -3  -7  155.39    9.41
   8  -3  -7  142.29    9.63
   8  -3  -7  180.68   10.31
   8   3  -7  152.52    8.95
   8  -3  -7  159.70   14.88
   8   3  -7  144.15   14.56
   8   3  -6  104.98    6.32
   8  -3  -6   94.77    7.04
   8  -3  -6  100.20    6.24
   8   3  -6  113.95    7.12
   8  -3  -6  100.92    6.78
   8   3  -6  105.18    7.05
   8   3  -6  104.89    6.92
   8  -3  -6  112.41    6.46
   8   3  -6  103.52    6.75
   8  -3  -6   97.12    6.89
   8   3  -6  120.06    6.58
   8  -3  -6  100.98    7.34
   8  -3  -6  103.65    7.17
  -8   3   6   93.84    9.62
   8  -3  -6  118.04    7.26
   8   3  -6  105.29    7.13
   8  -3  -6  116.83   11.54
   8   3  -6  113.78   11.60
   8   3  -5 1395.48   63.43
   8   3  -5 1167.64   66.69
   8   3  -5 1379.99   63.67
   8  -3  -5 1340.87   63.94
  -8   3   5 1376.68   68.54
   8  -3  -5 1331.11   69.13
   8   3  -5 1518.39   70.23
   8  -3  -4    6.02    2.28
  -8   3   4   15.86    4.64
   8  -3  -4    6.61    1.90
   8   3  -4    6.70    2.03
   8  -3  -4    4.83    3.74
   8   3  -4    7.82    3.69
   8   3  -4    6.23    3.29
  -8   3   3 2706.18  119.43
   8   3  -3 2690.54  118.86
   8  -3  -3 2416.87  114.28
   8   3  -3 2469.75  114.31
  -8   3   2   46.52    6.58
  -8   3   2   40.64    4.66
  -8   3   1  920.49   46.28
  -8   3   1  928.15   47.70
   8  -3  -1  925.46   45.99
   8   3  -1  951.04   46.02
  -8   3   0  497.11   28.73
   8   3   0  589.02   28.03
   8  -3   0  523.96   27.72
  -8   3  -1    7.67    3.51
  -8   3  -1    8.32    4.23
  -8   3  -2  276.29   17.99
  -8  -3  -2  269.28   17.36
  -8   3  -2  283.27   18.19
  -8   3  -2  286.35   17.70
  -8  -3  -2  253.11   17.53
  -8  -3  -3  867.06   44.47
  -8  -3  -3  863.03   45.08
  -8   3  -3  801.49   44.35
  -8  -3  -4    3.73    3.92
  -8  -3  -4    1.76    3.78
  -8   3  -4    5.86    4.40
  -8   3  -4    7.78    3.96
  -8  -3  -5  798.95   38.01
  -8  -3  -5  798.73   44.29
  -8   3  -5  799.74   44.06
  -8   3  -5  791.72   43.83
  -8   3  -5  723.58   37.13
  -8  -3  -5  797.03   37.37
  -8  -3  -5  781.55   42.52
  -8  -3  -6   31.05    4.06
  -8  -3  -6   27.81    3.39
  -8   3  -6   29.26    3.40
  -8  -3  -6   31.18    7.11
  -8   3  -6   19.85    6.01
  -8   3  -6   28.97    6.40
  -8   3  -6   26.78    3.61
  -8   3  -7  526.82   26.35
  -8  -3  -7  544.12   26.44
  -8   3  -7  540.19   27.28
  -8   3  -7  507.45   33.08
  -8   3  -7  488.63   33.20
  -8  -3  -7  509.76   33.83
  -8  -3  -7  476.26   32.94
  -8   3  -7  533.21   26.71
  -8   3  -8   25.15    4.28
  -8   3  -8   25.29    3.84
  -8  -3  -8   24.68    3.40
  -8   3  -8   17.79    3.06
  -8  -3  -8   19.28    3.08
  -8   3  -8   22.83    2.86
  -8  -3  -9    4.27    8.31
  -8   3  -9    8.74    2.11
  -8   3  -9   12.44    3.59
  -8   3  -9    8.71    2.30
  -8  -3  -9    8.88    2.36
  -8   3 -10   18.84    2.00
  -8  -3 -10   15.77    3.10
  -8   3 -10   18.73    2.23
  -8   3 -10   23.90    3.28
   8   4 -11  108.67    5.35
   8  -4 -11  106.14   11.84
   8   4 -11   86.69    5.30
   8   4 -10   13.19    2.91
   8  -4 -10   14.98    2.75
   8   4 -10   15.44    2.47
   8  -4 -10   14.84    3.49
   8   4 -10   16.98    2.34
   8   4 -10   10.79    2.53
   8   4  -9   83.29    6.05
   8   4  -9   75.08    5.15
   8  -4  -9   87.53    6.66
   8  -4  -9   88.58    6.15
   8   4  -9   78.35    5.83
   8  -4  -9   78.04    6.70
   8   4  -9   88.87    5.43
   8   4  -8   91.87    5.94
   8   4  -8   97.94    6.67
   8  -4  -8   93.59    7.59
   8  -4  -8  111.47    7.32
   8  -4  -8   94.65    7.12
   8  -4  -8   94.10    7.21
   8   4  -8   92.69    6.00
   8  -4  -8   75.08    6.17
   8   4  -8   93.65    6.55
   8   4  -8   94.13    6.80
   8  -4  -8   94.67    6.51
   8   4  -8   92.17    6.67
   8  -4  -7   70.02    6.06
   8   4  -7   67.35    5.34
   8  -4  -7   87.17    6.82
   8  -4  -7   63.52    6.01
   8  -4  -7   69.43    6.02
   8   4  -7   73.27    5.66
   8  -4  -7   62.84    5.89
   8   4  -7   53.93    5.08
   8  -4  -7   67.29    5.33
   8   4  -7   64.94    5.53
   8   4  -7   64.12    4.71
   8   4  -7   57.29    5.21
   8   4  -6  351.33   18.06
  -8   4   6  364.23   23.48
   8  -4  -6  335.59   18.24
   8   4  -6  363.15   17.97
   8  -4  -6  308.96   22.48
   8   4  -6  331.63   23.30
   8   4  -6  337.62   17.21
   8   4  -6  353.77   18.02
   8  -4  -6  348.69   17.92
   8   4  -6  356.94   18.24
   8  -4  -6  333.09   17.16
   8  -4  -6  360.73   18.71
   8  -4  -6  370.96   18.77
   8  -4  -5  140.67    8.88
   8   4  -5  134.66    8.15
   8  -4  -5  128.10    7.48
   8   4  -5  130.71    7.92
   8  -4  -5  127.57    8.36
   8  -4  -5  117.47   11.26
   8   4  -5  122.10   11.62
   8   4  -5  130.30   11.73
   8   4  -5  132.91    7.34
   8  -4  -5  136.18    8.28
  -8   4   5  143.27   12.84
   8   4  -5  140.58    8.08
   8  -4  -5  137.55    8.56
   8  -4  -4  103.50    6.64
   8  -4  -4  104.78    9.42
   8   4  -4  100.25    9.58
  -8   4   4  127.71   11.52
   8   4  -4   99.02   10.01
   8  -4  -3   59.58    6.37
   8   4  -3   63.62    6.94
   8   4  -3   58.52    7.55
  -8   4   3   71.23    8.55
   8   4  -2   80.31    9.12
  -8   4   2  100.37    9.90
  -8   4   1  668.09   36.61
  -8   4   1  659.65   35.20
  -8   4   0  219.11   15.65
  -8   4   0  215.90   15.06
   8  -4   0  213.13   13.11
   8   4   0  224.37   13.17
  -8   4  -1 1044.04   55.10
  -8   4  -1 1044.06   55.02
  -8  -4  -1 1086.53   53.61
   8   4   1 1135.21   52.30
  -8   4  -1 1008.86   52.79
   8  -4   1 1084.25   52.18
  -8   4  -2   50.50    7.21
  -8  -4  -2   39.09    5.68
  -8   4  -2   38.66    5.32
  -8   4  -2   37.81    6.25
  -8  -4  -2   56.41    7.43
  -8   4  -3  573.10   30.25
  -8  -4  -3  500.13   30.27
  -8  -4  -3  516.46   26.52
  -8   4  -3  523.81   31.59
  -8  -4  -3  535.34   31.63
  -8  -4  -4  139.96    9.02
  -8   4  -4  144.56    8.54
  -8  -4  -4  148.19   12.86
  -8   4  -4  145.89   12.49
  -8  -4  -4  148.36    9.72
  -8  -4  -4  157.57   13.94
  -8   4  -4  136.13   13.36
  -8   4  -5   82.06   10.35
  -8  -4  -5   83.48    6.47
  -8   4  -5   85.28    6.06
  -8   4  -5   83.05    9.56
  -8  -4  -5   82.34   10.18
  -8  -4  -5   75.58   10.03
  -8  -4  -6   93.28    7.27
  -8  -4  -6  102.52   11.40
  -8   4  -6   92.86   10.59
  -8  -4  -6   98.84   11.01
  -8   4  -6   83.74   10.14
  -8  -4  -6   90.85    6.33
  -8   4  -6   91.45    6.30
  -8   4  -6  103.09    6.97
  -8   4  -7  463.05   23.93
  -8  -4  -7  452.10   23.05
  -8   4  -7  448.35   22.96
  -8   4  -7  496.13   23.79
  -8   4  -8    0.18    1.93
  -8   4  -8    2.28    2.58
  -8   4  -8   -1.11    2.92
  -8  -4  -8   -1.38    1.98
  -8   4  -9  186.65    9.90
  -8   4  -9  197.72   10.96
  -8  -4  -9  170.35   11.44
  -8   4  -9  210.14   10.87
  -8   4 -10   21.64    2.54
   8   5 -11   97.41    5.00
   8  -5 -11  104.79    8.18
   8   5 -10   84.96    5.49
   8   5 -10   94.19    5.81
   8   5  -9  268.45   13.16
   8  -5  -9  269.47   14.03
   8   5  -9  277.42   13.82
   8   5  -9  263.87   14.00
   8   5  -8    2.64    2.12
   8  -5  -8    0.52    3.01
   8  -5  -8    1.62    2.93
   8   5  -8    2.08    2.61
   8   5  -8    2.17    2.31
   8  -5  -8    3.80    3.49
   8   5  -8    7.43    2.64
   8   5  -8    2.55    2.54
   8   5  -7    1.51    1.98
   8  -5  -7    4.40    3.23
   8   5  -7    2.69    2.52
   8   5  -7    1.66    2.57
   8  -5  -7    1.04    3.03
   8  -5  -7   -0.84    3.58
   8   5  -7   -1.85    2.42
   8   5  -7    1.76    2.19
  -8   5   6  125.50   13.00
   8   5  -6  142.07    8.68
   8  -5  -6  139.41    8.44
   8  -5  -6  144.32    9.39
   8  -5  -6  154.36    9.22
   8   5  -6  135.53    7.57
   8  -5  -6  137.15    9.03
   8   5  -6  127.07    8.17
   8  -5  -6  118.14    8.67
   8   5  -6  124.91    8.23
  -8   5   5  660.10   37.18
   8   5  -5  622.53   29.16
   8  -5  -5  572.58   30.12
   8   5  -5  591.26   29.41
   8  -5  -5  614.66   29.85
   8   5  -5  597.35   28.36
   8   5  -5  571.77   29.15
   8  -5  -5  604.13   29.75
  -8   5   4  264.40   19.42
   8   5  -4  232.76   12.54
   8  -5  -4  249.74   13.23
   8   5  -4  263.72   19.18
   8  -5  -4  228.61   13.21
   8  -5  -4  259.74   13.86
   8  -5  -4  240.82   13.03
   8  -5  -4  242.33   13.04
   8   5  -4  253.98   12.97
   8   5  -4  214.94   12.73
   8   5  -4  231.63   12.75
  -8   5   3  991.66   49.07
   8   5  -3  954.68   49.04
   8  -5  -3  871.32   41.39
   8   5  -3  811.46   41.16
   8   5  -3  875.74   41.26
   8   5  -3  881.51   41.22
   8  -5  -3  843.59   41.06
   8  -5  -3  860.53   41.10
   8  -5  -2    5.75    2.10
   8   5  -2    8.00    2.07
  -8   5   2    6.49    4.58
   8   5  -2    6.74    4.23
   8   5  -2   12.82    2.36
   8   5  -1  844.02   46.26
   8   5   0    0.47    1.84
   8   5   0   -0.91    2.02
  -8   5   0   -2.58    4.37
   8   5   0   -1.73    3.44
   8   5   1  409.27   20.02
   8   5   1  366.45   19.73
  -8  -5  -1  405.86   20.13
  -8   5  -1  370.06   24.49
   8   5   1  395.70   24.97
  -8   5  -1  394.15   24.97
   8   5   2  250.46   17.47
  -8   5  -2  198.96   16.46
  -8  -5  -2  225.71   13.10
   8   5   2  234.66   12.78
  -8   5  -2  220.44   17.57
  -8  -5  -3  282.94   15.29
  -8  -5  -3  249.94   14.32
   8   5   3  266.74   14.26
   8   5   3  295.14   19.34
  -8  -5  -3  256.22   14.56
  -8  -5  -3  300.27   20.97
  -8   5  -3  267.80   20.13
   8   5   4  185.51   14.63
  -8   5  -4  181.37   10.36
   8   5   4  177.92   10.34
  -8  -5  -4  199.72   17.08
  -8  -5  -4  205.30   12.08
  -8  -5  -4  178.99   11.08
  -8   5  -5 1102.22   55.58
  -8   5  -5 1221.63   55.83
  -8  -5  -5 1283.91   65.46
  -8  -5  -5 1216.46   56.72
  -8  -5  -6  140.62    9.20
  -8   5  -6  135.80    8.78
   8   5   6  121.58    7.85
  -8   5  -6  136.94    8.48
  -8  -5  -7  187.10   11.39
  -8   5  -7  198.60   10.94
  -8   5  -7  171.48   10.82
  -8   5  -8    3.80    2.48
  -8   5  -8    3.07    2.54
  -8   5  -9   33.85    3.24
  -8   5 -10   21.58    1.95
  -8  -5 -10   24.57    2.17
  -8   5 -10   26.63    2.04
   8   6 -10   27.32    2.15
   8  -6 -10   32.37    7.88
   8   6 -10   24.21    1.94
   8  -6  -9   53.76    4.87
   8   6  -9   62.92    4.42
   8  -6  -8   24.93    4.30
   8   6  -8   31.45    3.40
   8   6  -8   27.42    2.62
   8   6  -8   26.44    3.39
   8  -6  -8   28.97    4.01
   8   6  -8   33.62    3.53
   8  -6  -8   26.82    4.25
   8   6  -8   29.07    3.27
   8   6  -7  307.78   15.83
   8   6  -7  330.08   16.85
   8   6  -7  324.24   17.08
   8  -6  -7  326.84   17.80
   8   6  -7  315.97   17.12
   8  -6  -7  333.21   17.97
   8  -6  -7  319.49   17.26
   8   6  -7  346.02   16.84
   8  -6  -7  334.99   18.50
   8  -6  -6    8.48    3.31
   8   6  -6    5.17    2.31
   8   6  -6    8.64    2.39
   8  -6  -6    4.48    3.18
   8   6  -6    7.35    2.52
  -8   6   6    1.15    4.07
   8  -6  -6    6.44    3.20
   8   6  -5  557.23   28.51
  -8   6   5  633.94   37.42
   8   6  -5  582.50   28.92
   8  -6  -5  565.10   29.20
   8  -6  -5  627.52   30.14
   8   6  -5  613.29   28.61
   8  -6  -5  585.52   30.04
   8  -6  -4  223.72   12.62
   8   6  -4  204.11   10.86
   8   6  -4  187.05   17.22
   8   6  -4  188.92   11.12
   8   6  -4  180.60   11.10
   8   6  -4  193.65   11.09
   8   6  -4  206.88   11.49
   8  -6  -4  213.30   11.84
   8  -6  -4  216.88   12.41
  -8   6   4  216.94   18.31
   8   6  -3   78.99   10.29
   8   6  -3   69.84    5.22
  -8   6   3   62.69    5.07
   8   6  -3   68.62    5.36
   8   6  -3   61.69    5.05
   8  -6  -3   66.22    5.21
  -8   6   3   68.54    9.78
   8  -6  -3   59.91    5.50
   8  -6  -3   60.24    5.35
  -8   6   2  411.58   20.50
   8   6  -2  401.69   20.53
   8   6  -2  399.68   20.49
   8  -6  -2  400.90   20.30
   8  -6  -2  373.61   20.27
   8  -6  -1  110.27    7.50
  -8   6   1  120.88   12.57
   8   6  -1  120.74   12.76
   8   6  -1  130.79    8.05
   8   6   0   78.67    5.77
  -8   6   0   79.16    9.81
   8   6   0   79.47    9.94
   8  -6   0   67.79    5.39
   8   6   1 1310.55   69.36
   8  -6   1 1340.18   62.27
  -8  -6  -1 1335.64   63.01
   8   6   1 1313.51   62.71
  -8   6  -1 1245.53   68.85
   8   6   1 1350.26   62.93
   8   6   2  719.43   42.69
  -8  -6  -2  784.80   37.11
  -8   6  -2  726.47   42.35
  -8  -6  -2  804.23   43.71
  -8  -6  -2  710.99   36.39
   8   6   2  771.85   36.76
  -8   6  -3   81.30    6.50
  -8  -6  -3  100.49    7.34
   8   6   3   95.29   10.49
  -8  -6  -3   75.96   10.60
  -8  -6  -3   88.20    6.73
   8   6   3   93.82    6.56
  -8  -6  -3   94.33    6.70
  -8   6  -4  323.23   18.30
  -8  -6  -4  388.22   19.59
  -8  -6  -4  343.67   18.84
   8   6   4  355.13   18.19
  -8  -6  -4  356.52   25.88
   8   6   5    8.73    2.22
  -8  -6  -5    7.57    5.04
  -8   6  -5   11.20    2.49
  -8  -6  -5   12.07    3.17
   8   6   6   95.61    6.48
  -8   6  -6   95.40    6.93
  -8  -6  -7    9.12    2.80
  -8   6  -7    3.68    2.33
  -8   6  -8   12.92    2.31
  -8   6  -8   16.42    2.73
  -8   6  -9   87.60    4.85
   8   7  -9    1.12    0.84
   8   7  -9   -0.42    1.15
   8  -7  -8  140.43    8.77
   8   7  -8  157.66    8.43
   8  -7  -8  156.07    9.20
   8   7  -8  146.70    8.41
   8  -7  -7    2.22    3.08
   8   7  -7   -1.08    2.18
   8  -7  -7    5.04    3.14
   8   7  -7    3.24    1.71
   8  -7  -7    2.14    2.93
   8   7  -7    2.15    1.95
   8  -7  -6  204.20   11.93
   8   7  -6  190.17   11.05
   8  -7  -6  206.02   12.35
   8  -7  -6  203.17   11.64
   8  -7  -5   37.72    4.91
   8  -7  -5   39.86    4.49
   8  -7  -5   41.73    4.81
   8   7  -5   36.59    3.66
   8  -7  -4   95.83    6.78
   8  -7  -4   97.40    7.25
  -8   7   4  109.18   12.59
   8   7  -4   85.54    6.01
   8  -7  -4   87.19    7.14
   8   7  -3   29.13    7.14
   8   7  -3   21.51    3.09
   8  -7  -3   24.86    3.50
   8   7  -3   25.97    3.40
   8  -7  -3   20.62    3.76
   8  -7  -3   24.42    3.60
   8   7  -3   25.97    3.67
  -8   7   3   24.54    3.23
  -8   7   3   27.26    6.88
   8   7  -2    7.75    2.52
   8   7  -2    7.68    2.61
  -8   7   2    1.93    2.17
   8  -7  -2    4.41    2.95
   8  -7  -2    3.35    2.55
   8   7  -2    4.07    2.36
   8  -7  -2    0.30    2.69
   8  -7  -1    3.94    2.57
   8   7  -1    5.69    2.56
   8  -7  -1    5.08    2.84
   8  -7  -1    4.71    2.44
  -8   7   1    6.05    2.53
  -8   7   1    7.07    5.28
   8   7  -1   -1.27    3.49
   8  -7   0  270.21   14.90
   8   7   0  282.29   15.01
   8  -7   0  247.37   14.66
  -8  -7   0  281.10   15.28
  -8   7   0  268.86   15.07
  -8   7   0  284.18   21.44
   8   7   0  275.26   21.42
   8   7   1   88.37    6.52
   8   7   1   69.37    9.91
   8  -7   1   75.35    6.18
  -8  -7  -1   79.86    6.54
  -8   7  -1   79.69    6.40
  -8   7  -1   87.73   10.67
   8   7   1   84.19    6.25
  -8   7  -2  145.81    9.70
  -8  -7  -2  160.61    9.59
   8   7   2  155.84   14.74
   8  -7   2  153.30    9.51
  -8  -7  -2  146.57    9.88
   8   7   2  167.44    9.81
  -8   7  -2  131.42   13.60
   8  -7   3  129.81    8.25
  -8  -7  -3  126.90    8.67
  -8   7  -3  115.81    8.28
  -8  -7  -3  118.22    8.19
  -8  -7  -3  132.40   13.67
   8   7   3  123.71    8.20
  -8  -7  -3  131.64    8.39
  -8  -7  -4  139.69   14.60
  -8  -7  -4  132.07    9.20
   8   7   4  150.36    8.96
  -8  -7  -4  165.78    9.84
  -8   7  -4  145.10    9.18
  -8  -7  -5   79.06    6.21
   8   7   5   74.48    5.50
  -8   7  -5   75.13    5.44
  -8   7  -5   80.95    5.60
   8   7   6   69.04    4.98
  -8  -7  -6   78.52    5.81
  -8   7  -6   71.61    5.01
  -8   7  -7    3.29    1.56
   8  -7   7    4.51    2.46
  -8   7  -8  140.75    7.58
   8  -7   8  164.00    7.62
   8  -8  -8  105.74    6.43
   8  -8  -8   97.20    8.46
   8   8  -8  117.26    6.03
   8   8  -7    6.95    1.59
   8  -8  -7    2.23    2.32
   8   8  -7    7.47    1.88
   8  -8  -6    4.76    2.26
   8   8  -6    4.33    1.94
   8   8  -6    2.73    1.51
  -8   8   6    3.17    1.57
   8  -8  -5   21.50    3.36
   8  -8  -5   14.97    3.78
   8  -8  -5   11.57    2.58
   8  -8  -4  292.94   16.00
   8  -8  -4  287.50   16.05
   8  -8  -3   38.44    4.44
   8   8  -3   38.96    3.82
   8   8  -3   41.70    4.04
  -8   8   3   37.50    3.90
   8  -8  -2  714.06   36.42
   8   8  -2  769.31   36.60
  -8   8   2  731.06   36.36
   8   8  -2  762.95   36.66
   8   8  -2  742.66   36.55
   8  -8  -2  767.88   36.70
  -8  -8   1    8.38    2.99
   8   8  -1    7.16    2.65
   8  -8  -1   10.03    3.28
   8  -8  -1    6.36    3.20
   8   8  -1   10.44    2.79
  -8   8   1    5.64    2.52
  -8   8   1    4.86    4.59
  -8  -8   1    6.55    4.69
   8   8   0  611.63   30.24
   8  -8   0  602.88   30.30
   8   8   0  527.33   36.81
  -8  -8   0  621.35   30.56
  -8   8   0  578.63   37.30
  -8  -8   0  614.10   37.58
  -8   8   0  619.93   30.35
   8  -8   1   95.14    7.00
  -8  -8  -1   87.07    6.87
  -8   8  -1   86.33    6.84
   8   8   1   94.67    6.91
  -8  -8  -1   91.21   11.53
  -8   8  -2    6.10    2.71
   8  -8   2    4.41    3.04
  -8  -8  -2   13.88    3.10
   8   8   2    8.96    2.64
   8  -8   2   12.51    3.21
  -8  -8  -2    8.90    2.51
  -8  -8  -3    1.66    1.97
  -8   8  -3   -0.27    2.28
   8  -8   3    3.12    2.79
  -8  -8  -3    0.28    2.44
  -8  -8  -3    3.93    2.40
   8   8   3   -0.26    2.09
   8  -8   3    2.81    2.53
  -8   8  -4  344.56   18.20
  -8  -8  -4  343.96   18.16
   8   8   4  370.47   18.33
   8  -8   5    1.19    2.08
   8   8   5    2.46    1.55
  -8  -8  -5    0.21    2.04
   8  -8   6  213.26   10.30
   8   8   6  178.15    9.99
   8  -8   7   22.13    2.35
  -8   8  -7   20.44    2.23
  -8   8  -7   19.34    1.85
  -8  -9   7    9.12    1.29
   8   9  -7    7.89    1.01
   8   9  -6  181.73    9.89
   8  -9  -6  210.88   10.73
   8  -9  -6  214.00   10.86
   8  -9  -5   13.67    2.94
   8   9  -5    9.90    1.86
   8  -9  -5   12.44    2.96
  -8   9   5   11.44    2.07
   8  -9  -4   27.12    3.51
   8  -9  -4   32.59    3.81
  -8   9   3   74.78    5.00
   8  -9  -3   70.54    5.73
  -8  -9   3   66.27    5.21
   8  -9  -3   67.11    5.60
  -8   9   2    3.28    2.02
   8   9  -2    3.05    2.27
   8   9  -2    1.52    1.83
  -8  -9   2    1.84    2.19
  -8   9   1   61.19    5.15
   8  -9  -1   71.85    5.66
   8   9  -1   70.64    5.43
  -8  -9   1   58.26    5.19
   8   9  -1   71.49    5.37
  -8   9   0   10.47    2.69
   8   9   0    8.43    2.58
  -8  -9   0    7.13    2.54
   8  -9   0    6.19    3.23
   8  -9   1    6.06    2.82
   8   9   1    2.22    2.29
   8  -9   1    3.94    3.02
  -8   9  -1    6.25    2.59
   8   9   2  261.47   14.10
   8  -9   2  264.15   14.18
   8  -9   2  251.97   14.13
   8   9   2  273.47   14.26
   8   9   3   30.11    3.24
  -8   9  -3   29.51    3.31
   8  -9   3   29.39    3.54
   8   9   4   18.33    2.31
  -8  -9  -4   14.51    1.94
   8  -9   4   17.77    2.65
   8  -9   5   18.51    2.09
   8   9   5   15.14    1.65
   8   9   5   18.63    2.16
  -8   9  -6    7.21    1.31
   8  -9   6    8.91    1.68
   8 -10  -5   73.09    4.34
   8 -10  -5   77.23    4.51
  -8  10   4    1.85    1.28
   8 -10  -4   -0.23    1.36
   8 -10  -4    0.59    1.72
  -8  10   3   38.04    3.19
   8 -10  -3   34.33    2.99
   8 -10  -3   38.26    3.47
  -8  10   2  306.69   14.88
   8 -10  -2  302.59   15.15
   8 -10  -2  271.22   14.40
  -8  10   2  290.58   14.43
  -8  10   1   47.81    3.56
   8 -10  -1   35.97    3.05
   8 -10  -1   44.11    3.98
   8  10  -1   45.85    3.41
  -8  10   0    2.24    1.73
   8  10   0    0.17    1.40
  -8  10   0   -0.17    1.74
   8  10   1  145.30    8.26
  -8  10  -1  153.65    8.45
   8 -10   2    7.16    2.03
   8  10   2    4.29    1.70
   8  10   2    6.93    1.73
   8 -10   3  106.96    6.12
  -8  10  -3  103.72    6.02
   8  10   3  117.68    6.19
   8  10   3  105.54    6.02
   8  10   4   43.85    2.53
   8  10   4   30.19    2.16
   9   0 -11    0.86    1.64
   9   0 -11   -1.08    2.59
   9   0 -10  484.20   25.07
   9   0 -10  590.43   25.99
   9   0 -10  519.82   26.44
   9   0 -10  561.53   25.58
   9   0 -10  480.54   24.98
   9   0 -10  549.41   25.39
   9   0  -9   -0.49    2.27
   9   0  -9   -0.20    2.48
   9   0  -9    0.81    3.05
   9   0  -9    1.14    2.06
   9   0  -9   -0.25    2.93
   9   0  -9    3.15    3.19
   9   0  -9   -4.69   10.82
   9   0  -9    1.60    2.65
   9   0  -9    0.77    1.95
   9   0  -9    1.78    2.14
   9   0  -8  239.29   13.20
   9   0  -8  233.93   13.93
   9   0  -8  260.53   12.82
   9   0  -8  258.92   13.95
   9   0  -8  244.07   13.10
   9   0  -8  225.50   12.61
   9   0  -8  262.64   13.54
   9   0  -8  246.78   14.04
   9   0  -8  257.73   13.63
   9   0  -8  247.72   13.32
   9   0  -8  220.49   19.88
   9   0  -8  220.25   13.40
   9   0  -7   -2.37    4.32
   9   0  -7    3.02    1.71
   9   0  -7    2.10    1.91
   9   0  -7    0.23    1.87
   9   0  -7   -1.79    2.57
   9   0  -7    2.28    2.23
   9   0  -7    2.04    2.53
   9   0  -7   -0.17    2.06
   9   0  -7    0.46    1.82
   9   0  -7    0.46    2.28
   9   0  -6   21.44    3.12
   9   0  -6   15.87    2.54
   9   0  -6   19.45    2.82
   9   0  -6   17.81    2.91
   9   0  -6   21.33    2.88
   9   0  -6   19.74    2.96
   9   0  -6   21.80    2.37
   9   0  -6   15.48    2.70
   9   0  -6   20.35    5.49
   9   0  -5    3.09    2.24
   9   0  -5    0.86    3.43
   9   0  -4 1020.46   48.15
   9   0  -4 1020.57   50.25
   9   0  -3    1.37    2.18
   9   0  -2  689.72   33.61
   9   0  -2  589.44   33.74
   9   0  -1   -1.43    2.72
   9   0  -1   -1.88    3.44
   9   0   0 1029.13   51.28
   9   0   1   -0.51    3.29
  -9   0  -1    1.34    1.26
   9   0   2   49.60    5.91
  -9   0  -2   47.91    3.48
   9   0   3    2.22    2.73
  -9   0  -3    1.81    5.55
   9   0   4 1197.07   60.25
  -9   0  -4 1233.91   64.60
   9   0   5    0.60    2.52
  -9   0  -5    0.84    3.35
  -9   0  -5    5.02    5.50
  -9   0  -6    3.38    3.46
  -9   0  -6   -1.44    5.58
  -9   0  -6    4.22    2.88
  -9   0  -7    0.70    2.90
  -9   0  -7   -0.17    2.82
  -9   0  -7   -3.15    6.44
  -9   0  -7    0.53    2.67
  -9   0  -8    6.21    5.51
  -9   0  -8   10.96    2.97
  -9   0  -8   11.10    3.41
  -9   0  -9    1.95    2.72
  -9   0  -9    0.30    3.13
  -9   0  -9    1.77    2.35
  -9   0  -9   -3.25    2.70
  -9   0 -10    6.20    2.32
  -9   0 -10    5.20    2.34
  -9   0 -10    2.61    2.58
  -9   0 -11   -0.21    1.19
  -9   0 -11   -0.46    1.58
   9   1 -11   11.60    2.04
   9  -1 -11   13.27    2.95
   9   1 -11   11.15    2.77
   9   1 -11   16.71    2.83
   9   1 -11   11.40    2.18
   9  -1 -10  246.02   13.14
   9   1 -10  262.38   13.41
   9  -1 -10  295.35   14.20
   9   1 -10  237.45   13.06
   9   1 -10  278.44   13.79
   9   1 -10  253.59   13.42
   9  -1 -10  246.17   14.17
   9   1 -10  256.49   14.30
   9  -1  -9   59.60    5.64
   9   1  -9   88.94    5.61
   9  -1  -9   76.55    4.94
   9  -1  -9   83.65    5.44
   9  -1  -9   88.15    6.51
   9   1  -9   69.60    5.48
   9  -1  -9   67.79    4.92
   9  -1  -9   84.14    5.62
   9  -1  -9   73.66    6.35
   9   1  -9   73.37    6.30
   9  -1  -9   80.12    5.66
   9  -1  -9   64.88    5.77
   9   1  -9   70.71    5.58
   9  -1  -9   68.28    5.17
   9  -1  -9   73.17    5.12
   9   1  -9   67.54    5.07
   9   1  -9   72.75    5.21
   9  -1  -8   18.62    2.93
   9  -1  -8   26.09    3.47
   9   1  -8   30.10    3.73
   9  -1  -8   26.46    3.96
   9   1  -8   21.43    3.84
   9  -1  -8   25.20    3.83
   9   1  -8   29.01    4.21
   9   1  -8   28.60    7.11
   9  -1  -8   23.31    6.89
   9   1  -8   21.08    2.58
   9   1  -8   25.55    3.36
   9  -1  -8   24.21    2.77
   9  -1  -8   24.33    3.20
   9  -1  -8   25.93    4.00
   9  -1  -8   27.87    3.25
   9   1  -8   27.87    3.40
   9   1  -8   27.08    3.60
   9  -1  -8   22.10    3.56
   9  -1  -8   23.94    3.25
   9   1  -8   21.11    3.28
   9  -1  -8   26.90    2.92
   9   1  -8   25.37    3.11
   9   1  -7  117.79    7.70
   9  -1  -7  119.58    7.53
   9  -1  -7   94.18   12.07
   9   1  -7  106.30   12.29
   9   1  -7  115.01    6.98
   9   1  -7  115.73    7.14
   9   1  -7  116.94    7.28
   9  -1  -7  118.30    7.81
   9  -1  -7  131.49    7.29
   9   1  -7  119.12    8.06
   9  -1  -7  105.28    7.96
   9   1  -7  112.32    7.24
   9   1  -7  117.96   10.61
   9  -1  -7  109.27    7.83
   9   1  -7  103.25    7.81
   9   1  -7  122.89    7.62
   9  -1  -7  122.97    7.63
   9  -1  -7  131.20    7.51
   9  -1  -7  106.31    6.71
   9   1  -6 1006.25   47.50
   9  -1  -6  977.26   46.39
   9   1  -6 1067.57   47.49
   9   1  -6 1034.64   46.59
   9  -1  -6  993.93   47.02
   9   1  -6 1002.97   46.97
   9  -1  -6  956.75   47.25
   9  -1  -6  953.24   46.98
   9   1  -6 1060.42   47.03
   9  -1  -6  954.73   47.68
   9   1  -6  970.03   47.52
   9  -1  -6 1038.20   47.21
   9   1  -6 1143.50   47.37
   9  -1  -6  885.84   53.50
   9   1  -6  967.66   54.18
   9   1  -6  987.97   47.63
   9  -1  -6  940.76   47.50
   9   1  -6 1008.52   47.34
   9  -1  -6  948.93   47.50
   9   1  -6  921.85   47.47
   9   1  -5   41.42    4.04
   9  -1  -5   44.17    4.10
   9  -1  -5   44.62    7.21
   9   1  -5   26.71    6.47
  -9   1   4 2743.25  122.15
   9  -1  -4 2618.47  120.74
   9   1  -4 2520.14  120.36
   9   1  -4 2575.75  118.81
   9  -1  -4 2539.54  118.79
   9   1  -3  433.92   24.27
  -9   1   3  430.08   24.56
   9  -1  -3  448.19   24.00
   9   1  -2   72.33    7.42
   9  -1  -2   54.57    6.79
   9   1  -2   59.24    6.44
  -9   1   2   69.57    7.21
   9  -1  -2   64.71    6.58
   9  -1  -1  291.12   16.51
   9   1  -1  294.88   16.50
  -9   1   1  242.94   16.41
   9  -1  -1  244.05   16.33
   9   1   0  364.88   21.03
   9   1   1    3.60    3.23
   9  -1   2 1530.55   77.62
   9   1   2 1555.23   76.94
  -9  -1  -2 1641.21   74.99
  -9  -1  -3  102.03    7.98
  -9  -1  -3  129.31   12.32
  -9   1  -3  121.26   11.58
   9  -1   3  127.09   10.42
   9   1   3  119.79    9.52
  -9   1  -4 1065.89   53.51
   9   1   4  993.46   51.26
   9  -1   4  941.23   51.72
  -9   1  -4 1069.26   55.27
  -9  -1  -4 1067.00   55.84
   9  -1   5    0.67    2.62
  -9   1  -5    4.38    3.58
  -9  -1  -5    6.15    5.95
  -9   1  -5    1.17    5.36
  -9  -1  -6  167.91   10.46
  -9   1  -6  190.41   11.40
  -9  -1  -6  191.79   11.44
  -9  -1  -6  210.84   18.97
  -9   1  -6  208.02   18.49
  -9  -1  -6  202.70   14.95
  -9   1  -6  193.53   15.16
  -9   1  -7   30.41    5.80
  -9  -1  -7   43.54    5.56
  -9  -1  -7   32.18    8.94
  -9   1  -7   46.82    9.44
  -9  -1  -7   40.56    4.03
  -9   1  -7   44.67    4.84
  -9  -1  -7   42.37    4.86
  -9   1  -7   42.16    4.80
  -9  -1  -8  379.17   20.47
  -9   1  -8  400.97   21.24
  -9   1  -8  389.34   20.57
  -9  -1  -8  432.71   21.41
  -9   1  -8  431.16   21.67
  -9  -1  -8  428.19   21.68
  -9  -1  -8  406.83   30.30
  -9   1  -8  393.08   29.49
  -9  -1  -8  394.11   29.67
  -9   1  -8  408.49   29.54
  -9  -1  -9   17.28    3.39
  -9   1  -9   12.97    2.93
  -9  -1  -9   12.19    3.25
  -9   1  -9   18.77    3.61
  -9   1  -9   16.21    3.27
  -9   1  -9   15.89    3.10
  -9  -1 -10  132.61    8.28
  -9   1 -10  144.85    8.37
  -9   1 -10  136.59    8.11
  -9   1 -10  151.57    8.26
  -9   1 -10  136.04    7.70
  -9  -1 -10  140.25    8.11
  -9   1 -11    6.81    1.55
  -9  -1 -11    7.67    1.61
  -9   1 -11    6.73    1.10
  -9  -1 -11    7.24    1.48
   9   2 -12   19.34    1.62
   9   2 -11   60.77    3.96
   9   2 -11   63.98    4.01
   9   2 -11   70.66    4.77
   9   2 -10  281.95   15.07
   9  -2 -10  261.16   14.88
   9   2 -10  303.75   14.60
   9   2 -10  285.98   14.50
   9  -2 -10  259.01   14.82
   9   2 -10  276.38   14.96
   9  -2  -9   24.82    3.98
   9   2  -9   37.05    4.20
   9  -2  -9   26.43    3.45
   9  -2  -9   32.43    3.87
   9   2  -9   25.96    3.44
   9   2  -9   28.99    3.78
   9  -2  -9   34.10    3.49
   9  -2  -9   27.42    2.81
   9   2  -9   25.95    3.47
   9  -2  -9   24.43    4.09
   9  -2  -9   28.48    3.23
   9  -2  -8  287.09   16.57
   9   2  -8  297.29   15.38
   9  -2  -8  325.78   15.97
   9  -2  -8  296.69   15.02
   9   2  -8  286.48   15.02
   9   2  -8  343.96   15.57
   9   2  -8  293.07   15.39
   9  -2  -8  268.02   15.57
   9  -2  -8  325.65   16.12
   9  -2  -8  286.26   16.04
   9   2  -8  297.70   16.11
   9  -2  -8  244.04   15.33
   9   2  -8  305.77   15.99
   9  -2  -8  295.02   15.53
   9  -2  -8  274.50   14.80
   9  -2  -8  252.04   21.78
   9   2  -8  260.60   21.93
   9   2  -7  288.66   15.57
   9   2  -7  351.42   16.48
   9  -2  -7  305.87   16.24
   9  -2  -7  289.87   16.27
   9  -2  -7  296.77   16.67
   9   2  -7  304.70   16.75
   9  -2  -7  321.82   16.35
   9  -2  -7  307.99   15.64
   9   2  -7  328.03   16.65
   9   2  -7  342.29   16.01
   9  -2  -7  320.29   15.74
   9  -2  -7  336.95   16.63
   9   2  -7  318.17   16.16
   9  -2  -7  263.61   16.15
   9  -2  -7  246.32   21.50
   9   2  -7  294.28   22.62
   9  -2  -7  313.70   17.13
   9  -2  -7  323.30   16.31
   9   2  -7  316.69   15.99
   9   2  -7  285.57   16.33
   9  -2  -7  287.70   15.25
   9  -2  -7  327.75   16.20
   9  -2  -6   22.15    2.42
   9   2  -6   23.53    2.67
   9  -2  -6   19.70    3.27
   9  -2  -6   22.16    3.08
   9   2  -6   26.64    3.16
   9  -2  -6   19.87    2.55
   9   2  -6   21.63    3.01
   9   2  -6   29.80    3.00
   9  -2  -6   26.39    2.83
   9  -2  -6   24.05    3.25
   9   2  -6   21.88    3.05
   9  -2  -6   24.93    3.17
   9   2  -6   23.47    2.79
   9   2  -6   21.54    2.94
   9  -2  -6   21.93    3.65
   9  -2  -6   25.42    2.91
   9   2  -6   28.84    3.23
   9  -2  -6   20.87    3.02
   9   2  -6   25.17    3.34
   9  -2  -6   18.84    3.06
   9  -2  -6   15.30    5.53
   9   2  -6   27.72    6.31
   9   2  -6   21.26    3.22
   9  -2  -6   24.48    3.34
   9  -2  -6   23.54    3.06
   9   2  -5  672.08   32.46
   9  -2  -5  699.47   38.08
   9   2  -5  726.34   38.31
   9  -2  -5  667.52   32.45
   9   2  -5  613.54   34.37
  -9   2   5  647.44   35.81
   9   2  -4   58.38    4.59
   9  -2  -4   57.68    4.54
   9  -2  -4   60.49    5.80
  -9   2   4   62.82    7.09
  -9   2   3   97.07    9.05
   9  -2  -3  110.25    8.78
  -9   2   3  110.38    7.23
  -9   2   2  377.40   20.80
   9   2  -2  331.04   19.88
   9  -2  -2  325.15   19.93
  -9   2   2  338.16   18.83
  -9   2   1  688.33   37.48
   9   2  -1  724.67   36.47
   9  -2  -1  716.82   36.53
  -9   2   1  720.96   36.51
  -9   2   0  464.74   25.46
   9   2   0  443.55   25.65
  -9   2   0  463.54   26.17
  -9   2  -1 2311.97  108.15
   9   2   1 2212.45  107.70
  -9  -2  -2    5.62    2.89
   9   2   2    4.64    3.15
  -9   2  -2    8.66    3.96
   9   2   3  692.71   36.96
  -9  -2  -3  692.97   36.18
  -9  -2  -3  737.09   39.40
  -9   2  -3  682.77   38.87
  -9  -2  -4  275.31   19.64
  -9   2  -4  229.68   18.22
  -9  -2  -4  242.73   16.17
  -9   2  -4  265.68   18.23
   9  -2   5  266.81   17.97
  -9  -2  -5  250.22   20.04
  -9   2  -5  253.99   19.68
  -9   2  -5  227.97   18.10
  -9  -2  -6  538.64   34.76
  -9   2  -6  551.22   34.32
  -9  -2  -6  561.73   31.38
  -9   2  -6  519.26   32.29
  -9  -2  -6  516.77   26.54
  -9   2  -6  522.45   26.52
  -9  -2  -7   12.40    6.67
  -9   2  -7    5.22    5.35
  -9   2  -7    8.62    2.51
  -9   2  -7    5.69    3.60
  -9  -2  -7    8.30    2.71
  -9   2  -7   14.80    3.10
  -9  -2  -8    0.28    2.38
  -9   2  -8    1.12    2.43
  -9  -2  -8   -2.70    4.77
  -9  -2  -8    2.60    4.59
  -9   2  -8    1.57    2.37
  -9   2  -8    4.30    3.46
  -9  -2  -8   -0.79    6.87
  -9  -2  -8    1.65    2.62
  -9   2  -8    2.96    2.65
  -9   2  -9  216.39   11.61
  -9   2  -9  226.80   12.84
  -9  -2  -9  194.71   14.48
  -9  -2  -9  224.90   12.31
  -9   2  -9  233.40   12.34
  -9  -2 -10    5.77    2.07
  -9   2 -10    0.46    1.91
  -9   2 -10   -0.49    2.00
  -9  -2 -10    3.32    2.36
  -9   2 -10    3.29    1.59
  -9   2 -10    4.01    2.46
  -9  -2 -11  122.23    6.69
  -9   2 -11  132.96    6.57
  -9   2 -11  134.36    6.74
   9   3 -11  108.84    6.93
   9   3 -11  117.93    6.58
   9   3 -10   46.73    4.05
   9   3 -10   56.84    4.94
   9   3 -10   47.82    3.98
   9  -3 -10   39.42    4.89
   9   3 -10   58.71    4.06
   9  -3 -10   46.34    4.18
   9   3 -10   52.20    4.36
   9   3 -10   52.81    4.05
   9   3  -9   99.67    6.80
   9   3  -9  112.12    6.63
   9   3  -9  105.56    6.64
   9  -3  -9  111.46    7.28
   9  -3  -9   93.44    7.03
   9   3  -9  106.80    7.23
   9  -3  -9  106.67    6.73
   9   3  -9  102.14    6.99
   9   3  -8    7.53    2.83
   9   3  -8    1.20    1.68
   9  -3  -8    3.54    2.68
   9  -3  -8    2.10    2.27
   9  -3  -8   -0.82    2.56
   9   3  -8    4.76    2.78
   9  -3  -8   -0.58    3.06
   9  -3  -8    4.39    2.56
   9   3  -8    4.65    2.19
   9  -3  -8   -0.69    2.46
   9  -3  -8    2.61    1.75
   9   3  -8    2.28    2.21
   9  -3  -7  387.38   19.70
   9  -3  -7  361.36   18.85
   9   3  -7  392.40   19.96
   9  -3  -7  373.75   19.97
   9   3  -7  402.44   20.17
   9   3  -7  392.93   19.89
   9  -3  -7  333.43   25.48
   9   3  -7  378.19   26.50
   9  -3  -7  397.70   19.79
   9  -3  -7  384.99   20.28
   9   3  -7  392.09   19.95
   9  -3  -7  378.50   20.09
   9  -3  -7  363.12   19.85
   9   3  -7  383.07   20.02
   9  -3  -7  373.53   20.45
   9   3  -7  385.25   19.19
   9   3  -7  396.38   19.11
   9  -3  -7  391.51   20.14
   9   3  -6  230.92   12.35
   9  -3  -6  213.76   17.38
   9   3  -6  217.84   17.63
   9   3  -6  227.50   12.13
   9  -3  -6  211.79   12.08
   9   3  -6  227.01   11.65
   9  -3  -6  221.66   12.86
   9   3  -6  221.57   12.44
   9  -3  -6  212.87   12.38
   9   3  -6  229.40   12.43
   9  -3  -6  216.05   12.53
   9   3  -6  227.38   11.57
   9  -3  -6  207.43   12.43
   9   3  -6  236.94   12.46
   9  -3  -6  220.33   12.16
   9  -3  -6  207.82   11.51
   9   3  -5   54.67    4.34
   9  -3  -5   52.75    4.77
   9   3  -5   55.03    4.36
   9   3  -5   49.22    6.26
   9   3  -5   53.74    4.40
   9  -3  -5   54.93    3.99
   9  -3  -5   51.95    7.66
   9   3  -5   65.99    8.31
   9  -3  -5   52.98    4.60
   9   3  -5   60.62    3.96
   9   3  -5   55.69    4.50
  -9   3   5   48.58    7.09
   9  -3  -4  243.92   15.39
  -9   3   4  277.29   17.86
   9   3  -4  244.89   16.63
   9   3  -4  256.78   17.62
   9  -3  -4  251.24   17.39
   9   3  -4  260.70   13.41
   9  -3  -4  234.95   13.20
  -9   3   3 2245.81  101.67
   9   3  -3 2120.92  100.87
   9  -3  -3 2050.08   96.23
   9   3  -3 2081.75   96.26
  -9   3   2  266.75   17.89
  -9   3   2  271.94   16.04
  -9   3   1  578.92   33.24
   9  -3  -1  602.98   31.40
   9   3  -1  585.42   31.22
  -9   3   1  623.91   31.75
   9  -3   0  557.60   29.35
   9   3   0  584.28   29.47
  -9   3   0  540.56   30.37
  -9   3  -1  124.13   11.08
  -9   3  -1  127.79   10.77
  -9  -3  -2 1159.86   56.17
  -9  -3  -2 1153.88   56.87
  -9   3  -2 1048.83   55.99
  -9   3  -2 1075.75   56.88
  -9  -3  -3  135.84   11.15
  -9  -3  -3  119.81   11.46
  -9   3  -3  121.77   11.30
  -9  -3  -4  201.63   16.24
  -9   3  -4  201.98   16.05
  -9   3  -4  185.10   15.88
  -9  -3  -4  212.11   15.10
  -9  -3  -4  194.67   11.34
   9   3   5  803.15   38.76
  -9  -3  -5  848.46   46.58
  -9   3  -5  765.50   45.32
  -9   3  -5  833.04   46.07
  -9   3  -5  779.89   38.93
  -9  -3  -5  782.54   43.86
  -9  -3  -5  812.81   39.05
  -9  -3  -5  872.64   39.81
  -9   3  -6    7.59    4.76
  -9  -3  -6    2.39    4.23
  -9   3  -6    4.55    4.41
  -9  -3  -6    4.17    2.33
  -9   3  -6    1.54    1.99
  -9   3  -6    3.32    2.64
  -9   3  -7  430.03   21.97
  -9  -3  -7  439.02   22.04
  -9   3  -7  474.67   22.59
  -9   3  -7  373.24   27.14
  -9   3  -7  418.05   22.90
  -9   3  -7  447.00   29.32
  -9  -3  -7  369.37   28.38
  -9  -3  -7  467.17   29.66
  -9   3  -7  392.21   28.10
  -9   3  -8   64.33    5.81
  -9  -3  -8   74.85    5.47
  -9   3  -8   79.25    5.51
  -9   3  -8   57.90    6.12
  -9   3  -9   30.12    3.67
  -9  -3  -9   30.29    3.25
  -9   3  -9   33.01    3.23
  -9  -3 -10  142.54    8.46
  -9   3 -10  158.27    7.98
  -9  -3 -11  104.12    5.31
   9   4 -11  124.85    6.40
   9   4 -11  120.16    6.47
   9   4 -10   12.91    2.31
   9   4 -10   13.17    2.92
   9   4 -10   14.84    2.39
   9   4 -10   13.63    2.20
   9  -4 -10   14.84    3.44
   9  -4  -9  102.02    7.53
   9   4  -9   92.75    6.00
   9  -4  -9  115.42    7.19
   9  -4  -9   81.54    6.17
   9   4  -9  119.13    6.34
   9   4  -9  105.07    6.98
   9  -4  -8  213.80   11.80
   9   4  -8  217.72   12.16
   9  -4  -8  186.38   11.53
   9   4  -8  194.97   11.69
   9  -4  -8  208.84   12.44
   9  -4  -8  229.00   12.57
   9   4  -8  212.76   11.17
   9   4  -8  211.84   11.85
   9  -4  -8  215.28   12.82
   9   4  -8  205.09   12.03
   9  -4  -8  182.47   12.16
   9   4  -8  233.43   11.36
   9   4  -8  227.25   12.16
   9  -4  -7 1829.72   84.16
   9   4  -7 1833.26   84.44
   9  -4  -7 1628.80   83.91
   9   4  -7 1733.68   84.22
   9   4  -7 1949.82   84.28
   9  -4  -7 1785.13   85.43
   9   4  -7 1847.68   83.45
   9   4  -7 1825.17   84.51
   9  -4  -7 1683.98   84.88
   9  -4  -7 1835.86   84.97
   9  -4  -7 1828.33   85.03
   9   4  -7 1902.87   84.41
   9  -4  -6   18.79    3.12
   9   4  -6   16.82    2.89
   9   4  -6   14.80    2.83
   9   4  -6   15.25    2.73
  -9   4   6   13.18    4.37
   9   4  -6   23.43    3.18
   9   4  -6   18.41    2.48
   9   4  -6   15.84    2.92
   9  -4  -6   18.75    3.52
   9  -4  -6   12.16    4.82
   9   4  -6   22.01    5.54
   9   4  -6   13.93    2.77
   9  -4  -6   18.97    3.62
   9   4  -5  620.14   30.09
   9  -4  -5  620.83   30.06
  -9   4   5  634.03   36.25
   9   4  -5  662.62   29.96
   9   4  -5  557.85   34.65
   9   4  -5  634.31   29.22
   9  -4  -5  598.58   30.24
   9   4  -5  608.48   29.91
   9  -4  -5  600.26   30.45
   9  -4  -5  534.33   34.36
   9   4  -5  555.76   34.98
   9  -4  -4   -0.59    1.87
  -9   4   4    0.92    3.87
   9   4  -4    3.43    3.32
   9  -4  -4    1.77    1.87
   9   4  -4    0.77    2.72
   9  -4  -4    1.42    2.51
   9   4  -4    4.38    1.72
   9  -4  -4    4.57    2.17
   9   4  -4   -0.70    1.64
   9  -4  -4    1.69    2.20
   9   4  -3  459.53   26.49
   9  -4  -3  402.06   24.20
   9  -4  -3  412.21   20.66
  -9   4   3  453.68   26.85
  -9   4   2   91.39    9.72
   9   4  -2   73.19    8.71
  -9   4   1    7.18    4.19
  -9   4   1    1.22    2.73
   9   4   0  170.24   11.51
   9  -4   0  180.81   11.80
  -9   4   0  182.67   13.36
   9  -4   1 2039.92   94.48
  -9  -4  -1 2054.97   96.18
  -9   4  -1 1773.90   94.95
   9   4   1 2138.75   94.62
  -9   4  -1 1966.54   97.82
  -9   4  -1 1942.95   97.11
  -9  -4  -2    7.10    3.63
  -9   4  -2   12.24    3.64
  -9   4  -2    5.87    4.07
  -9  -4  -2   11.29    4.63
  -9   4  -2    4.29    3.43
  -9   4  -3  632.12   37.04
   9   4   3  623.54   30.83
  -9  -4  -3  709.34   36.89
  -9   4  -3  607.15   35.22
  -9  -4  -3  681.79   37.18
  -9   4  -4  154.75    9.52
  -9  -4  -4  196.88   15.43
  -9  -4  -4  155.82   10.06
  -9  -4  -4  187.68   11.11
  -9  -4  -4  206.19   15.57
  -9   4  -4  165.80   13.96
   9   4   5    1.87    1.71
  -9   4  -5    2.23    2.23
  -9  -4  -5    2.83    2.48
  -9  -4  -5    1.36    1.86
  -9  -4  -5    7.05    4.69
  -9   4  -5    4.57    4.05
  -9   4  -5    9.59    4.47
  -9  -4  -5   -1.04    4.26
  -9  -4  -6  156.63    9.79
  -9   4  -6  155.31    9.32
  -9   4  -6  124.33   13.01
  -9   4  -6  116.43   12.62
  -9  -4  -6  146.29    8.79
  -9   4  -6  146.01    8.72
  -9  -4  -7  244.08   12.93
  -9   4  -7  215.53   12.69
  -9   4  -7  243.09   13.88
  -9   4  -7  264.45   13.69
  -9   4  -8    5.74    2.00
  -9   4  -8    9.77    3.29
  -9   4  -8    7.24    2.87
  -9   4  -9  100.12    5.99
  -9   4  -9  117.93    6.94
  -9   4  -9  115.18    7.07
  -9   4 -10   -0.59    1.54
   9   5 -11   56.35    2.82
   9   5 -11   49.18    2.83
   9   5 -10   15.51    2.06
   9   5 -10   21.02    2.32
   9  -5  -9  162.36    9.60
   9   5  -9  171.23    8.78
   9   5  -9  159.54    9.44
   9   5  -8  127.55    8.09
   9  -5  -8  111.50    8.49
   9   5  -8  138.66    7.33
   9   5  -8  136.24    8.11
   9   5  -8  133.99    8.00
   9  -5  -8  103.08    8.70
   9   5  -8  124.78    8.10
   9   5  -7   70.30    5.71
   9  -5  -7   75.48    6.53
   9   5  -7   76.89    4.92
   9  -5  -7   68.21    6.23
   9  -5  -7   79.23    6.55
   9   5  -7   70.07    5.70
   9  -5  -7   73.12    5.73
   9   5  -7   76.13    5.63
   9  -5  -7   54.72    6.53
   9   5  -7   82.28    5.80
   9  -5  -6  645.56   34.18
   9   5  -6  743.79   33.84
   9   5  -6  693.58   32.94
   9  -5  -6  706.97   34.93
   9  -5  -6  724.72   34.57
   9   5  -6  701.62   34.08
  -9   5   6  665.21   40.50
   9  -5  -6  699.38   34.49
   9   5  -6  675.45   33.74
   9   5  -5  516.52   25.10
   9  -5  -5  502.18   25.70
   9   5  -5  535.50   25.09
   9  -5  -5  464.17   25.68
   9  -5  -5  507.64   25.34
   9   5  -5  511.76   25.33
   9   5  -5  514.03   24.28
  -9   5   5  532.55   32.72
   9  -5  -5  511.12   25.75
   9   5  -5  437.98   30.52
   9  -5  -4  133.48    8.40
   9   5  -4  140.52    8.19
   9  -5  -4  121.21    8.68
   9   5  -4  139.94    7.94
   9  -5  -4  132.06    8.50
   9  -5  -4  137.67    8.70
   9  -5  -4  137.88    8.30
  -9   5   4  152.87   14.30
   9   5  -4  134.69    8.14
   9   5  -4  146.86   13.61
   9  -5  -3  652.58   30.97
   9   5  -3  606.32   31.00
   9  -5  -3  609.19   30.78
   9   5  -3  585.19   30.86
   9   5  -3  697.76   30.53
   9  -5  -3  636.01   31.07
  -9   5   3  693.12   38.59
   9  -5  -3  620.98   31.15
   9   5  -3  636.24   31.06
   9   5  -2  168.43   14.59
   9   5  -2  173.87    9.74
   9  -5  -2  151.72    9.38
  -9   5   2  189.72   15.49
   9  -5  -2  162.50    9.30
   9   5  -2  170.25    9.71
   9   5  -2  158.17    9.50
   9  -5  -2  166.02    9.30
   9   5  -1  567.42   27.79
   9   5  -1  545.70   33.19
   9   5   0  436.76   22.86
   9   5   0  481.44   28.61
   9   5   0  471.58   23.06
  -9   5   0  453.94   28.48
  -9  -5  -1    1.29    2.11
   9   5   1   -0.91    3.23
  -9   5  -1   -1.80    3.39
   9   5   1   -0.75    1.90
  -9   5  -1   -0.93    3.72
  -9  -5  -2   94.64    6.78
  -9   5  -2   84.36   10.28
   9   5   2   83.18    6.08
   9   5   2   99.68   10.25
  -9   5  -2   68.00    9.31
  -9  -5  -2   97.21   10.34
   9   5   3  384.07   24.31
   9   5   3  359.75   18.77
  -9   5  -3  344.33   24.83
  -9  -5  -3  348.29   19.03
  -9  -5  -3  425.54   26.02
  -9  -5  -3  374.37   19.75
  -9   5  -4   20.20    2.80
  -9  -5  -4   20.43    6.37
   9   5   4   22.48    5.07
  -9  -5  -4   16.42    3.24
  -9  -5  -4   16.68    3.76
  -9   5  -5 1512.00   76.92
  -9  -5  -5 1761.15   78.11
  -9  -5  -5 1761.10   86.23
  -9   5  -5 1705.77   77.14
  -9  -5  -6   70.52    5.94
  -9   5  -6   56.40    5.09
   9   5   6   59.97    4.57
  -9   5  -7  442.48   21.89
  -9   5  -7  420.04   22.08
  -9   5  -8    2.73    2.28
  -9   5  -8   -1.46    2.46
  -9   5  -9    8.23    2.06
  -9   5 -10   41.08    2.51
  -9  -5 -10   41.40    2.67
   9   6 -10   47.43    2.72
   9  -6 -10   50.10    7.17
   9   6  -9   30.82    2.99
   9  -6  -9   27.78    3.55
   9   6  -9   29.81    2.58
   9   6  -9   29.33    2.88
   9   6  -8  132.11    7.91
   9  -6  -8  123.38    8.45
   9  -6  -8  133.69    8.86
   9   6  -8  126.68    7.84
   9  -6  -8  129.23    8.41
   9   6  -7   94.57    6.08
   9   6  -7   94.20    6.36
   9   6  -7   81.95    5.21
   9  -6  -7   87.65    6.97
   9   6  -7   80.02    6.25
   9  -6  -7  108.27    7.56
   9  -6  -7   90.80    6.81
   9   6  -7   87.97    6.03
   9  -6  -7   95.59    7.65
   9  -6  -6  135.64    9.02
   9   6  -6  141.20    8.27
   9   6  -6  136.72    8.17
   9  -6  -6  154.48    9.70
  -9   6   6  125.22   13.72
   9  -6  -6  127.18    8.85
   9   6  -6  138.12    8.54
  -9   6   5  279.60   22.65
   9   6  -5  290.71   15.62
   9   6  -5  316.84   15.41
   9  -6  -5  277.51   16.44
   9  -6  -5  293.72   16.13
   9  -6  -5  299.81   16.87
   9   6  -4   63.36    9.46
   9   6  -4   62.71    4.86
  -9   6   4   80.94   10.69
   9   6  -4   62.21    4.70
   9  -6  -4   47.92    5.17
   9  -6  -4   66.87    5.93
   9  -6  -4   62.75    5.71
  -9   6   3  271.70   20.84
   9  -6  -3  234.15   13.01
   9   6  -3  231.97   13.14
   9  -6  -3  253.90   13.85
   9  -6  -3  235.48   13.21
   9   6  -3  210.59   12.95
  -9   6   3  241.44   13.17
   9   6  -3  255.78   13.41
   9   6  -3  240.00   19.62
   9   6  -2  368.75   19.70
   9   6  -2  366.34   19.63
  -9   6   2  386.52   19.71
  -9   6   2  432.30   27.37
   9   6  -2  391.69   19.76
   9  -6  -2  382.80   19.46
   9  -6  -2  361.45   19.44
  -9   6   1    3.32    4.40
   9   6  -1    3.45    3.64
   9   6  -1    0.56    2.24
   9  -6  -1    2.70    2.31
  -9   6   0  207.39   16.69
   9   6   0  195.39   10.95
   9   6   0  189.48   16.26
   9  -6   0  166.69   10.26
   9   6   1  387.89   26.02
  -9  -6  -1  369.53   20.05
   9  -6   1  376.05   19.40
  -9   6  -1  387.76   25.87
  -9  -6  -1  393.81   25.75
   9   6   1  391.88   20.06
  -9  -6  -2   10.34    3.09
   9   6   2    8.60    4.41
  -9  -6  -2    2.09    4.50
   9   6   2   14.80    2.84
  -9   6  -2    6.18    5.00
  -9  -6  -3  749.41   41.85
   9   6   3  674.63   40.01
  -9  -6  -3  708.05   34.02
  -9   6  -3  655.15   34.11
  -9  -6  -3  726.65   34.92
   9   6   3  727.21   34.09
  -9  -6  -3  648.66   34.03
  -9  -6  -4  468.75   24.31
  -9  -6  -4  471.60   31.33
   9   6   4  453.40   23.85
  -9   6  -4  456.47   23.99
  -9  -6  -4  531.13   25.29
  -9   6  -5   34.54    3.66
  -9  -6  -5   45.97    8.01
  -9  -6  -5   37.50    4.44
   9   6   5   34.92    3.50
   9   6   6  164.82    9.86
  -9   6  -6  182.22   10.49
  -9  -6  -6  196.21   11.00
  -9   6  -7   26.28    3.26
  -9   6  -8   59.79    4.74
  -9   6  -8   79.47    4.79
  -9  -6  -9   29.64    2.31
  -9   6  -9   27.37    2.06
   9   7  -9    9.19    1.39
   9  -7  -9    8.21    4.80
   9   7  -8  112.59    6.09
   9  -7  -8  127.10    7.60
   9  -7  -8  108.21    7.22
   9   7  -8  121.49    6.93
   9  -7  -8  118.54    7.30
   9   7  -8  130.50    6.90
   9   7  -7   61.41    4.83
   9  -7  -7   65.72    5.51
   9  -7  -7   62.85    5.68
   9  -7  -7   59.17    5.29
   9  -7  -7   73.55    5.37
   9   7  -7   64.46    4.64
   9  -7  -6  579.84   27.16
   9  -7  -6  522.21   26.01
   9   7  -6  489.84   25.81
   9  -7  -6  534.05   26.80
   9   7  -6  518.34   25.61
   9  -7  -5   -1.00    3.45
   9  -7  -5    0.97    2.88
   9   7  -5    3.08    1.84
   9  -7  -5    2.14    2.74
   9  -7  -4  255.16   14.52
   9  -7  -4  252.19   13.89
  -9   7   4  286.20   21.55
   9   7  -4  238.54   13.36
   9  -7  -4  256.22   14.47
  -9   7   3   23.98    7.34
   9   7  -3   38.31    7.77
   9  -7  -3   36.72    3.94
   9   7  -3   35.06    3.77
   9   7  -3   33.83    3.73
  -9   7   3   34.05    3.74
   9   7  -3   25.34    3.06
   9  -7  -3   31.93    4.02
   9  -7  -3   31.13    3.81
   9  -7  -2  103.51    7.25
   9   7  -2  101.53    7.12
   9   7  -2  111.56    7.31
  -9   7   2   96.08    7.09
   9  -7  -2  101.56    7.27
   9  -7  -2   87.43    6.97
   9   7  -2  102.18    7.24
   9   7  -1    3.85    4.23
   9   7  -1    3.02    2.38
   9  -7  -1   -0.56    2.47
  -9   7   1    2.34    2.64
  -9   7   1    2.44    4.33
   9   7  -1    1.51    2.14
   9  -7  -1    1.41    2.37
   9  -7  -1    4.24    2.77
  -9   7   0  339.91   18.29
  -9  -7   0  342.55   18.50
   9   7   0  299.04   24.10
   9  -7   0  319.29   17.80
   9  -7   0  373.16   18.28
  -9   7   0  326.89   24.52
  -9   7  -1   59.80    5.74
  -9  -7  -1   67.68    6.09
   9   7   1   62.42    9.41
   9  -7   1   70.65    5.73
   9   7   1   79.86    5.96
  -9   7  -1   77.08   10.27
  -9   7  -2   98.07    7.00
   9   7   2   93.95    6.78
  -9  -7  -2   91.71    7.21
   9   7   2   83.49   10.65
  -9  -7  -2   91.05   11.50
  -9   7  -2   71.46   10.05
   9  -7   2   89.69    6.72
  -9  -7  -3    0.33    2.83
   9  -7   3    3.80    2.90
   9   7   3   -1.39    2.18
  -9  -7  -3    1.17    4.39
  -9  -7  -3    2.43    2.24
  -9   7  -3    0.29    2.73
   9  -7   4  421.75   20.20
  -9  -7  -4  384.56   20.78
  -9   7  -4  383.34   20.23
  -9  -7  -4  373.78   20.25
   9   7   4  391.99   20.18
   9  -7   5   12.98    3.09
   9   7   5    4.43    1.79
  -9   7  -5    6.19    2.21
  -9  -7  -5    6.33    2.60
  -9   7  -6   -1.27    1.76
   9   7   6   -1.71    1.54
  -9  -7  -6    2.35    2.21
  -9   7  -7   29.01    2.55
  -9   7  -8   85.70    4.98
   9  -8  -8   93.73    5.44
   9   8  -8   91.73    5.00
   9  -8  -7   21.47    2.98
   9   8  -7   21.58    2.35
   9  -8  -7   22.92    3.03
   9  -8  -7   18.38    2.52
   9   8  -6    0.22    1.31
   9   8  -6    1.36    1.74
   9  -8  -6    1.36    2.12
   9  -8  -5    1.64    2.79
   9   8  -5   -1.33    1.85
   9  -8  -5    2.35    2.95
   9  -8  -5    0.51    2.14
   9  -8  -4   78.52    6.21
   9  -8  -4   73.17    6.03
   9   8  -3    6.28    2.12
  -9   8   3    6.44    2.26
   9  -8  -3    2.82    2.72
  -9   8   2  250.52   13.94
   9  -8  -2  258.66   14.23
   9   8  -2  253.55   14.16
   9  -8  -2  239.69   14.01
   9   8  -2  269.22   14.19
   9   8  -1   44.89    4.35
  -9   8   1   28.93    3.83
   9  -8  -1   40.19    4.61
   9   8  -1   43.77    4.36
   9  -8  -1   29.44    4.16
  -9  -8   1   33.88    4.38
   9  -8  -1   32.77    3.76
  -9   8   0  554.23   28.55
  -9  -8   0  613.14   29.05
   9  -8   0  567.58   28.56
   9  -8   0  550.32   28.45
   9  -8   1   -1.07    2.96
  -9  -8  -1   -0.31    2.79
   9   8   1    0.57    2.41
   9   8   1    4.93    2.60
  -9   8  -1    2.94    2.70
   9  -8   2   52.38    5.19
  -9  -8  -2   71.60    5.76
  -9   8  -2   63.92    5.47
   9  -8   2   62.21    5.37
   9   8   2   62.57    5.28
   9   8   2   62.97    5.31
   9  -8   3    9.14    3.01
  -9  -8  -3    9.88    2.96
  -9   8  -3   12.93    2.91
   9   8   3   13.79    2.81
   9  -8   3   14.26    3.17
  -9   8  -4  344.58   17.89
   9   8   4  373.42   18.02
   9  -8   4  386.47   18.11
  -9  -8  -5   -1.62    1.88
   9   8   5    0.61    1.31
   9   8   5    0.95    1.66
   9  -8   5    1.13    1.98
   9   8   6  179.98    9.89
   9  -8   6  216.00   10.27
  -9   8  -7    4.45    1.03
  -9  -9   7   24.44    1.86
  -9  -9   6  126.90    6.99
   9   9  -6  116.29    6.40
   9  -9  -6  140.18    7.41
   9  -9  -5   11.71    2.59
   9   9  -5    5.68    1.42
   9  -9  -5    9.62    2.67
  -9   9   5    5.34    1.71
   9   9  -4  105.26    6.28
   9  -9  -4  125.95    7.58
  -9  -9   4  120.00    7.17
  -9   9   3   38.00    3.32
   9  -9  -3   39.94    4.18
  -9  -9   3   37.81    3.76
   9  -9  -3   33.29    3.95
  -9  -9   2    8.16    2.49
   9   9  -2    7.41    2.10
  -9   9   2    7.49    2.19
   9  -9  -1   56.57    4.98
  -9   9   1   59.42    4.77
   9   9  -1   57.74    4.75
  -9  -9   1   52.78    4.74
  -9   9   0   28.34    3.47
  -9  -9   0   25.70    3.42
   9   9   0   24.83    3.35
   9  -9   1    4.82    2.92
  -9   9  -1    2.61    2.38
   9   9   1    5.33    2.41
   9  -9   2  185.11   11.13
   9  -9   2  207.73   11.37
   9   9   2  211.38   11.27
   9  -9   3    0.38    2.38
  -9   9  -3    2.68    1.88
   9  -9   3    3.58    2.26
   9   9   3    1.31    1.68
   9   9   4   17.53    2.09
   9  -9   4   15.24    2.47
   9   9   4   17.47    2.39
   9  -9   4   15.72    2.69
   9   9   5    7.10    1.03
   9   9   5   11.02    1.54
   9  -9   5    9.44    1.71
  -9   9  -6    2.49    0.89
  -9   9  -6    3.58    0.92
   9 -10  -5   38.24    2.60
   9 -10  -4    1.76    1.32
  -9  10   4    2.05    1.04
   9 -10  -4    2.27    1.69
  -9  10   3   23.46    2.41
   9 -10  -3   19.30    2.22
   9 -10  -2  111.86    6.34
  -9  10   2  111.75    6.22
   9 -10  -1    2.22    1.35
   9 -10  -1    3.56    2.00
   9  10  -1    3.50    1.38
  -9  10   1    4.97    1.70
   9  10   0  116.06    6.91
  -9  10   0  127.35    7.07
   9  10   1  151.46    8.46
  -9  10  -1  164.67    8.69
   9 -10   2    3.03    1.65
   9  10   2    2.44    1.32
   9  10   2    3.10    1.36
  -9  10  -3   83.88    5.07
   9  10   3   92.54    5.12
   9  10   3  100.46    5.25
   9  10   4    1.25    0.66
  10   0 -11    0.10    1.54
  10   0 -11   -0.21    2.42
  10   0 -10  679.32   34.24
  10   0 -10  706.08   35.59
  10   0 -10  770.99   35.22
  10   0 -10  677.33   34.13
  10   0 -10  813.98   34.84
  10   0 -10  756.75   34.53
  10   0  -9   -0.15    2.13
  10   0  -9   -0.19    2.42
  10   0  -9    1.60    3.10
  10   0  -9   -0.94    2.13
  10   0  -9   -1.13    2.66
  10   0  -9   -2.59    3.16
  10   0  -9   -0.56    2.15
  10   0  -9   -0.80    2.02
  10   0  -9   -3.18    2.26
  10   0  -8 1129.01   56.06
  10   0  -8 1036.08   64.62
  10   0  -8 1248.99   55.55
  10   0  -8 1245.67   56.76
  10   0  -8 1279.92   56.29
  10   0  -8 1114.42   56.86
  10   0  -8 1138.90   55.98
  10   0  -8 1279.80   56.46
  10   0  -8 1149.29   55.45
  10   0  -8 1156.01   57.03
  10   0  -7    0.31    2.57
  10   0  -7   -1.49    2.18
  10   0  -7    0.93    2.74
  10   0  -7    1.70    1.87
  10   0  -7    1.26    4.16
  10   0  -7    1.01    1.82
  10   0  -7    0.87    1.69
  10   0  -6  368.47   17.71
  10   0  -6  340.34   17.22
  10   0  -6  352.46   17.49
  10   0  -6  320.32   18.03
  10   0  -6  347.78   17.64
  10   0  -6  375.26   17.06
  10   0  -6  340.45   18.10
  10   0  -6  328.99   18.09
  10   0  -6  323.49   18.11
  10   0  -6  286.51   23.24
  10   0  -6  331.79   18.46
  10   0  -5    0.26    2.46
  10   0  -5   -1.92    4.20
  10   0  -4  268.74   14.25
  10   0  -4  261.09   16.24
  10   0  -3    2.10    2.41
  10   0  -2 1339.60   77.37
  10   0  -2 1896.26   78.20
  10   0  -1   -0.54    3.36
  10   0  -1    3.82    3.19
  10   0   0 1275.47   63.14
 -10   0  -1    0.55    1.16
  10   0   1   -1.18    3.22
  10   0   2   25.50    4.65
 -10   0  -3    5.08    5.72
  10   0   3   -1.25    3.03
 -10   0  -4  855.29   48.69
  10   0   4  837.91   44.20
 -10   0  -5    1.38    5.63
  10   0   5   -2.02    2.75
 -10   0  -5    3.72    3.98
 -10   0  -6  973.76   59.42
 -10   0  -6 1015.75   49.92
 -10   0  -6 1107.48   55.41
 -10   0  -7    2.67    2.56
 -10   0  -7    1.81    2.93
 -10   0  -8   83.61    6.11
 -10   0  -8   77.68    6.78
 -10   0  -9    0.61    2.20
 -10   0  -9    1.44    2.56
 -10   0  -9    2.26    3.20
 -10   0  -9   -1.79    2.62
 -10   0 -10   29.20    2.95
 -10   0 -10   20.79    3.09
 -10   0 -10   21.28    2.62
 -10   0 -11   -0.09    1.10
  10  -1 -11   28.25    3.42
  10   1 -11   30.68    3.52
  10   1 -11   30.11    2.74
  10  -1 -10    5.53    2.98
  10  -1 -10    3.75    2.17
  10   1 -10    4.90    1.96
  10  -1 -10    8.72    3.20
  10   1 -10    7.74    3.31
  10   1 -10    3.10    2.08
  10   1 -10    2.28    2.03
  10  -1  -9   41.70    4.21
  10  -1  -9   43.43    3.59
  10   1  -9   41.94    4.12
  10   1  -9   43.97    4.34
  10  -1  -9   41.57    3.90
  10   1  -9   46.91    4.95
  10  -1  -9   51.53    4.94
  10  -1  -9   38.72    4.37
  10   1  -9   40.78    3.77
  10  -1  -9   39.53    3.72
  10  -1  -9   42.36    3.99
  10   1  -9   34.00    3.65
  10  -1  -9   42.72    4.90
  10   1  -9   43.41    4.95
  10   1  -8    2.56    3.00
  10   1  -8    6.76    4.78
  10  -1  -8   -2.68    5.05
  10  -1  -8    2.22    3.13
  10   1  -8    2.20    1.65
  10   1  -8    0.17    2.27
  10  -1  -8    0.38    2.37
  10  -1  -8    0.28    2.97
  10   1  -8    1.23    2.38
  10   1  -8   -2.00    2.52
  10  -1  -8   -2.87    3.49
  10  -1  -8   -0.38    2.25
  10  -1  -8   -0.23    2.16
  10  -1  -8   -0.46    1.89
  10   1  -8    3.94    2.34
  10  -1  -8    3.26    3.11
  10   1  -8    0.33    2.87
  10  -1  -8    1.92    2.31
  10  -1  -8    0.19    2.11
  10   1  -7  204.14   10.45
  10   1  -7  187.82   10.64
  10  -1  -7  193.24   10.50
  10  -1  -7  190.75   11.25
  10   1  -7  198.70   11.52
  10  -1  -7  169.25   11.52
  10  -1  -7  189.83   10.87
  10   1  -7  188.03   10.69
  10  -1  -7  182.31   11.48
  10   1  -7  197.25   11.59
  10  -1  -7  188.19   10.12
  10  -1  -7  196.87   10.85
  10   1  -7  191.48   11.06
  10  -1  -7  154.26   16.46
  10   1  -7  174.20   16.90
  10  -1  -7  191.03   10.47
  10  -1  -7  197.85   11.08
  10  -1  -6  313.44   15.59
  10   1  -6  303.90   15.55
  10   1  -6  327.21   15.10
  10  -1  -6  271.12   15.57
  10  -1  -6  267.41   16.11
  10  -1  -6  316.11   15.55
  10   1  -6  311.30   15.39
  10   1  -6  292.59   15.90
  10   1  -6  282.88   15.80
  10  -1  -6  314.98   14.91
  10   1  -6  299.96   15.67
  10  -1  -6  284.52   21.81
  10   1  -6  298.99   22.04
  10  -1  -6  285.54   16.04
  10   1  -6  298.51   16.12
  10   1  -6  284.54   15.98
  10  -1  -6  270.67   15.91
  10  -1  -5    6.28    2.72
  10   1  -5    7.82    2.70
  10  -1  -5   14.14    5.32
  10   1  -5    5.71    4.45
  10   1  -4  602.74   28.66
  10  -1  -4  578.28   28.59
  10   1  -4  548.68   30.13
 -10   1   4  599.72   31.97
  10  -1  -4  589.45   30.77
 -10   1   3   11.38    4.41
  10  -1  -3    9.98    3.23
  10   1  -3   13.48    3.63
  10   1  -2 1580.20   76.29
 -10   1   2 1512.66   76.26
  10  -1  -2 1640.08   76.37
  10  -1  -2 1560.06   76.75
  10   1  -2 1534.61   76.58
  10  -1  -1 1276.76   62.28
  10  -1  -1 1258.52   61.66
  10   1  -1 1221.89   61.50
  10   1   0  200.24   13.92
  10  -1   1    1.28    3.60
  10   1   1    4.67    3.42
  10  -1   2 1327.26   63.94
  10   1   2 1260.33   62.76
 -10  -1  -2 1240.05   60.10
  10  -1   3  176.50   13.32
  10   1   3  171.03   12.65
 -10  -1  -3  173.29   15.21
 -10   1  -3  184.51   15.37
 -10  -1  -3  164.51   10.72
  10   1   4  534.89   30.84
  10  -1   4  517.04   31.40
 -10   1  -4  581.64   33.19
 -10   1  -4  554.87   34.80
 -10  -1  -5    5.37    5.76
 -10   1  -5   -1.28    5.72
  10  -1   5    7.42    3.32
 -10   1  -5   -0.96    3.82
 -10   1  -6   64.79    5.97
 -10  -1  -6   73.83    6.12
 -10  -1  -6   63.53    5.22
 -10   1  -6   82.03    9.48
 -10  -1  -6   77.40    8.79
 -10  -1  -6   78.02   12.35
 -10   1  -6   60.07   10.67
 -10  -1  -7  231.65   12.98
 -10   1  -7  219.46   12.77
 -10  -1  -7  187.00   19.68
 -10   1  -7  226.71   20.49
 -10  -1  -7  196.33   11.75
 -10   1  -7  219.85   12.65
 -10   1  -7  191.87   16.03
 -10  -1  -8   47.76    4.35
 -10   1  -8   55.99    5.21
 -10  -1  -8   51.48    5.24
 -10   1  -8   51.31    5.21
 -10   1  -8   48.99    4.56
 -10  -1  -9    0.21    2.59
 -10   1  -9    0.52    2.22
 -10   1  -9    3.99    2.68
 -10   1  -9    5.65    2.85
 -10  -1  -9   -0.26    2.86
 -10   1  -9    2.84    2.78
 -10   1 -10  226.56   11.56
 -10  -1 -10  220.59   11.90
 -10   1 -10  237.33   12.06
 -10  -1 -10  242.14   12.36
 -10   1 -10  249.26   12.39
 -10   1 -10  226.22   12.10
 -10   1 -11    7.28    1.26
 -10  -1 -11    4.53    1.18
 -10  -1 -11    6.32    1.07
  10   2 -11    8.10    1.62
  10   2 -11    7.56    1.68
  10   2 -11   10.32    2.49
  10   2 -10  250.93   13.07
  10  -2 -10  241.74   13.64
  10   2 -10  255.72   13.81
  10   2 -10  263.74   13.33
  10  -2  -9   44.52    3.96
  10  -2  -9   43.24    4.61
  10   2  -9   39.20    4.02
  10   2  -9   48.28    4.35
  10  -2  -9   52.51    4.65
  10  -2  -9   37.47    3.81
  10   2  -9   42.44    4.06
  10   2  -9   47.21    4.84
  10  -2  -9   35.88    4.51
  10  -2  -9   42.38    3.52
  10  -2  -9   45.70    4.11
  10  -2  -8  610.54   40.82
  10   2  -8  619.24   41.20
  10  -2  -8  727.81   32.89
  10   2  -8  642.82   32.84
  10  -2  -8  750.01   33.83
  10  -2  -8  680.83   33.88
  10   2  -8  701.46   34.01
  10  -2  -8  701.15   34.63
  10   2  -8  721.29   33.18
  10  -2  -8  605.16   33.25
  10   2  -8  708.97   32.78
  10  -2  -8  655.63   32.62
  10  -2  -8  696.12   33.42
  10  -2  -7   86.93   11.52
  10   2  -7   92.92   11.75
  10  -2  -7  111.59    6.54
  10   2  -7   99.74    6.55
  10  -2  -7  102.86    7.07
  10   2  -7  111.32    6.88
  10  -2  -7   96.97    7.61
  10   2  -7  101.22    6.53
  10   2  -7  100.79    7.28
  10  -2  -7   99.57    7.27
  10   2  -7  104.61    7.04
  10  -2  -7   85.20    6.72
  10   2  -7   99.54    6.30
  10   2  -7  101.46    7.01
  10  -2  -7   97.14    6.26
  10  -2  -7  100.81    6.97
  10  -2  -6  164.96    9.14
  10   2  -6  163.16    9.72
  10  -2  -6  167.04    9.76
  10  -2  -6  165.25   10.07
  10   2  -6  161.69   10.06
  10   2  -6  177.65    9.84
  10  -2  -6  174.40    9.22
  10  -2  -6  151.86    9.61
  10  -2  -6  157.13    9.90
  10   2  -6  163.09    9.97
  10   2  -6  176.16    9.13
  10  -2  -6  168.55   10.19
  10   2  -6  169.10    9.79
  10  -2  -6  148.86   10.20
  10   2  -6  158.53    9.72
  10   2  -6  175.06    9.33
  10  -2  -6  165.56   15.07
  10   2  -6  160.17   14.96
 -10   2   5  386.35   21.90
  10  -2  -5  330.96   22.73
  10   2  -5  332.35   22.77
  10  -2  -5  346.42   17.81
  10   2  -5  330.24   17.71
  10   2  -5  311.57   19.67
  10   2  -5  324.81   17.39
  10  -2  -5  315.21   17.48
  10   2  -5  361.69   16.70
  10   2  -5  339.21   17.29
  10  -2  -5  350.71   16.82
  10   2  -5  326.04   17.15
  10  -2  -5  330.74   17.83
  10   2  -5  338.24   17.28
  10  -2  -5  334.28   17.06
 -10   2   4  484.81   26.48
  10  -2  -4  409.53   24.05
  10   2  -4  426.21   24.65
  10  -2  -4  434.16   22.07
  10   2  -4  458.55   22.17
 -10   2   3   90.94    9.04
  10  -2  -3   91.70    8.37
  10   2  -2 1128.12   58.32
  10  -2  -2 1157.87   58.47
 -10   2   2 1218.82   57.28
 -10   2   2 1121.29   58.75
  10  -2  -2 1215.70   59.10
  10   2  -1  199.22   13.22
  10  -2  -1  204.43   13.38
 -10   2   1  181.62   12.92
 -10   2   1  200.56   14.42
 -10   2   0 1468.32   68.45
  10   2   0 1306.73   68.20
 -10   2   0 1370.47   69.05
 -10   2  -1 1396.08   68.25
  10   2   1 1341.75   67.78
 -10   2  -2  275.54   18.71
  10   2   2  266.00   17.90
 -10  -2  -2  299.28   17.00
  10   2   3 1238.60   63.59
 -10  -2  -3 1220.87   62.28
 -10  -2  -3 1420.98   66.98
 -10   2  -3 1281.30   65.83
 -10   2  -4  193.56   15.37
 -10  -2  -4  211.97   16.92
 -10   2  -4  149.68   14.71
 -10  -2  -4  184.81   12.80
 -10  -2  -4  176.69   10.64
  10  -2   4  164.07   14.09
 -10   2  -5   40.55    7.59
 -10  -2  -5   28.20    7.44
  10  -2   5   47.36    6.85
 -10   2  -5   29.26    6.47
 -10   2  -6  168.68   14.98
 -10  -2  -6  167.79   14.17
 -10  -2  -6  171.86   16.90
 -10   2  -6  171.35   16.54
 -10   2  -6  167.34   10.25
 -10  -2  -6  166.95   10.29
 -10  -2  -7  218.60   13.19
 -10   2  -7  254.01   13.49
 -10  -2  -7  228.22   20.51
 -10   2  -7  229.60   20.13
 -10   2  -7  258.32   14.22
 -10   2  -7  221.20   12.37
 -10   2  -7  224.97   17.84
 -10  -2  -8   10.80    2.91
 -10   2  -8    4.10    2.59
 -10   2  -8   18.56    4.00
 -10   2  -8    8.63    3.19
 -10  -2  -8   12.09    3.20
 -10   2  -8    7.90    2.83
 -10   2  -8    9.92    2.58
 -10   2  -9  176.82   10.25
 -10  -2  -9  178.75    9.82
 -10   2  -9  160.20    9.61
 -10   2  -9  162.06    8.90
 -10   2 -10    0.16    1.95
 -10  -2 -10    1.11    2.07
 -10  -2 -10    1.62    1.58
 -10   2 -10    0.81    1.55
 -10  -2 -11  107.19    5.37
  10   3 -11  148.55    7.23
  10   3 -11  145.04    7.32
  10   3 -11  132.53    7.13
  10   3 -10   83.86    6.15
  10   3 -10   75.26    5.13
  10  -3 -10   84.17    5.45
  10   3 -10   86.55    5.09
  10   3 -10   75.48    5.25
  10   3  -9  557.86   25.23
  10   3  -9  525.77   25.32
  10  -3  -9  528.05   25.96
  10  -3  -9  523.93   25.51
  10  -3  -9  467.66   25.66
  10   3  -9  506.25   25.91
  10   3  -8   28.50    3.13
  10  -3  -8   23.23    3.47
  10  -3  -8   27.89    4.24
  10  -3  -8   36.15    4.18
  10  -3  -8   26.14    3.78
  10   3  -8   29.91    4.03
  10   3  -8   21.57    3.56
  10   3  -8   28.93    3.33
  10  -3  -8   34.68    4.90
  10  -3  -8   29.63    3.00
  10  -3  -8   29.12    3.73
  10   3  -8   28.33    3.81
  10   3  -8   30.44    3.35
  10   3  -7  390.18   20.23
  10  -3  -7  383.93   19.26
  10  -3  -7  402.38   20.09
  10  -3  -7  372.66   20.26
  10   3  -7  382.89   20.35
  10   3  -7  414.95   20.23
  10  -3  -7  336.69   25.99
  10   3  -7  354.14   26.56
  10  -3  -7  426.06   20.15
  10  -3  -7  380.00   20.35
  10  -3  -7  384.74   20.44
  10  -3  -7  363.62   20.14
  10   3  -7  422.09   19.43
  10   3  -7  373.72   20.11
  10  -3  -7  382.10   20.34
  10  -3  -7  384.93   20.90
  10   3  -7  385.28   19.40
  10   3  -6    3.51    2.19
  10  -3  -6    5.31    4.34
  10   3  -6    3.26    4.22
  10  -3  -6    1.50    2.41
  10   3  -6    9.01    2.51
  10   3  -6    0.16    1.76
  10  -3  -6   -0.29    2.50
  10   3  -6    3.53    2.18
  10  -3  -6    0.31    2.90
  10  -3  -6   -0.71    2.38
  10   3  -6    0.99    2.10
  10  -3  -6    3.40    1.99
  10   3  -6    1.61    2.29
  10  -3  -6    1.58    2.39
  10  -3  -6    1.45    2.55
  10   3  -6    3.59    1.97
  10  -3  -5  193.94   11.23
  10   3  -5  206.37   10.29
  10   3  -5  197.79   10.96
  10  -3  -5  201.93   10.44
  10   3  -5  198.81   10.96
  10  -3  -5  197.97   10.99
  10  -3  -5  192.31   11.06
  10   3  -5  192.36   11.04
 -10   3   5  203.84   15.47
  10   3  -5  194.35   11.03
  10   3  -5  182.83   14.06
  10  -3  -5  190.42   10.97
  10  -3  -5  183.33   11.34
  10   3  -5  211.24   10.94
  10  -3  -5  195.32   15.82
  10   3  -5  226.03   16.70
  10  -3  -5  186.55   11.23
  10   3  -5  187.45   11.23
  10   3  -5  212.42   10.89
  10  -3  -5  167.83   10.59
  10  -3  -4  179.11   10.23
  10  -3  -4  185.56   12.82
 -10   3   4  181.65   14.60
  10   3  -4  179.15   13.64
  10  -3  -4  171.93   14.13
  10  -3  -4  188.55   10.51
  10   3  -4  189.23   10.51
  10  -3  -3 1743.12   87.27
 -10   3   3 1852.71   88.75
  10   3  -3 1931.07   88.09
  10  -3  -3 1735.75   83.05
  10   3  -3 1816.20   83.11
 -10   3   2    5.35    2.41
 -10   3   2    4.47    3.98
  10  -3  -1 2036.01   98.36
  10   3  -1 2050.45   98.20
 -10   3   1 2132.49  100.61
 -10   3   1 2050.38   98.64
  10  -3   0  175.05   12.07
  10   3   0  170.20   11.83
 -10   3   0  177.21   12.93
 -10   3  -1   58.66    8.37
 -10   3  -1   74.40    8.16
 -10  -3  -2   16.44    4.49
 -10  -3  -2   24.76    5.26
 -10   3  -2   15.51    4.65
 -10   3  -2   16.15    4.68
 -10  -3  -3    1.37    2.07
 -10  -3  -3    2.68    3.74
 -10   3  -3    0.85    3.39
 -10  -3  -3    4.76    3.40
 -10  -3  -4  195.02   14.73
  10   3   4  188.03   11.09
 -10  -3  -4  212.87   16.95
 -10   3  -4  195.58   16.29
 -10  -3  -4  230.44   12.36
 -10   3  -4  210.92   16.82
 -10  -3  -4  190.10   11.44
 -10   3  -5  286.75   20.94
  10   3   5  274.11   14.27
 -10  -3  -5  276.20   20.99
 -10   3  -5  279.57   20.77
 -10   3  -5  257.09   14.42
 -10  -3  -5  272.38   14.57
  10  -3   5  242.72   19.05
 -10   3  -6   63.14    5.07
 -10  -3  -6   60.19    5.03
 -10   3  -6   59.87    8.90
 -10  -3  -6   41.77    8.20
 -10   3  -6   44.52    8.22
 -10   3  -7  262.40   14.29
 -10   3  -7  251.01   20.17
 -10  -3  -7  269.09   21.04
 -10  -3  -7  240.78   19.92
 -10   3  -7  240.94   19.73
 -10   3  -7  234.02   18.88
 -10  -3  -7  254.76   13.89
 -10   3  -7  254.83   13.88
 -10   3  -7  240.11   14.78
 -10   3  -8   97.97    7.03
 -10  -3  -8  104.94    6.70
 -10   3  -8   92.98    6.48
 -10   3  -9  114.33    7.00
 -10   3  -9  100.85    6.37
 -10   3 -10  240.45   11.68
 -10  -3 -10  237.87   12.17
  10   4 -11  143.60    6.88
  10   4 -11  139.28    6.98
  10   4 -11  124.90    6.84
  10   4 -10   -0.59    1.84
  10   4 -10    1.12    2.41
  10  -4 -10   -0.60    2.89
  10   4 -10    0.47    1.74
  10   4 -10    1.36    1.79
  10  -4 -10   -0.29    2.02
  10  -4  -9   36.27    4.68
  10  -4  -9   37.41    4.07
  10  -4  -9   27.42    3.21
  10   4  -9   33.60    3.76
  10   4  -9   34.71    3.24
  10   4  -8   76.42    5.05
  10  -4  -8   58.27    5.22
  10   4  -8   77.10    5.80
  10  -4  -8   65.81    6.04
  10  -4  -8   85.81    6.57
  10   4  -8   70.03    5.69
  10  -4  -8   72.61    5.63
  10   4  -8   80.80    5.70
  10  -4  -8   74.80    6.21
  10   4  -7  945.67   43.47
  10   4  -7  715.03   48.71
  10   4  -7  994.03   43.43
  10  -4  -7  902.57   44.36
  10  -4  -7  937.27   44.26
  10  -4  -7  892.18   44.02
  10   4  -7  895.74   43.55
  10  -4  -7  805.36   43.90
  10  -4  -7  790.47   43.03
  10   4  -7  887.65   43.37
  10   4  -7  979.92   42.66
  10   4  -7  948.54   43.63
  10  -4  -7  916.90   43.40
  10   4  -6   40.19    4.17
  10   4  -6   45.61    4.27
  10   4  -6   47.41    4.17
 -10   4   6   33.00    6.70
  10   4  -6   41.09    4.14
  10   4  -6   49.52    7.86
  10  -4  -6   42.54    4.68
  10   4  -6   46.75    3.68
  10  -4  -6   37.97    4.70
  10   4  -6   44.89    4.32
  10  -4  -6   51.48    5.00
  10  -4  -5 1093.04   51.45
  10   4  -5 1143.72   50.26
  10  -4  -5 1072.07   51.61
  10   4  -5 1092.92   51.14
  10  -4  -5 1068.00   51.11
 -10   4   5 1125.72   58.19
  10   4  -5 1187.73   51.04
  10  -4  -5  917.96   55.72
  10   4  -5 1048.11   57.11
  10   4  -5 1060.74   50.86
  10   4  -5 1034.86   51.07
  10   4  -5  939.07   55.87
  10   4  -5 1012.37   50.97
  10  -4  -4   -0.22    1.75
  10   4  -4    2.01    1.78
  10  -4  -4    3.87    3.08
  10   4  -4    0.83    3.11
  10   4  -4    0.54    1.77
  10  -4  -4    1.80    2.17
  10  -4  -4    1.10    2.07
  10   4  -4    2.02    1.81
  10   4  -4    1.41    1.48
  10  -4  -4    1.64    1.93
  10  -4  -4    0.64    2.12
 -10   4   4    3.92    4.10
  10   4  -4    1.25    1.50
  10   4  -4    0.89    2.83
  10  -4  -3  447.41   21.94
  10  -4  -3  428.36   21.73
  10  -4  -3  409.97   25.53
  10   4  -3  497.36   28.18
 -10   4   3  464.06   28.23
 -10   4   2   12.90    3.48
  10  -4  -2   20.90    2.43
 -10   4   2    8.07    5.04
  10   4  -2   17.73    4.76
 -10   4   1  279.10   20.16
 -10   4   1  284.03   18.31
 -10   4   0   14.62    4.20
  10   4   0   12.88    3.21
  10  -4   0    8.79    3.11
 -10   4  -1  961.66   52.37
 -10   4  -1  965.99   51.68
 -10  -4  -1  917.17   50.37
 -10   4  -1  961.98   50.24
  10   4   1 1033.06   49.19
  10  -4   1 1006.42   49.23
  10   4   2  220.15   12.19
  10   4   2  216.99   12.08
 -10  -4  -2  226.19   12.65
 -10  -4  -2  250.75   17.00
 -10   4  -2  198.76   15.48
 -10   4  -2  230.18   17.22
 -10  -4  -2  261.48   17.15
  10  -4   3 1706.14   81.80
  10   4   3 1778.26   82.15
 -10  -4  -3 1750.07   82.35
 -10  -4  -3 1952.81   89.05
 -10   4  -3 1801.23   87.74
 -10   4  -3 1876.92   89.82
 -10  -4  -3 1745.43   88.02
 -10  -4  -4   92.05   10.44
 -10   4  -4   68.13    8.91
 -10   4  -4   78.24    5.65
  10   4   4   76.32    5.43
 -10  -4  -4   72.79    9.29
 -10  -4  -4   89.31    6.34
 -10  -4  -5  105.36   11.87
 -10   4  -5  108.21   11.46
  10   4   5  100.49    6.72
 -10  -4  -5  101.29    7.43
 -10  -4  -5  102.30   10.86
 -10  -4  -5  103.05    6.74
 -10   4  -5   95.54    6.89
 -10   4  -5   89.10   11.36
 -10  -4  -6  112.95    7.02
 -10   4  -6  109.27    6.92
 -10   4  -6  104.49   12.29
 -10   4  -6   92.55    7.10
 -10   4  -7   63.91    5.30
 -10   4  -7   62.26    5.81
 -10   4  -7   57.86    4.63
 -10   4  -8    2.93    2.64
 -10   4  -8    4.39    3.05
 -10   4  -8    2.09    1.64
 -10   4  -9  280.02   14.85
 -10   4  -9  294.85   14.78
 -10   4 -10   53.00    3.41
 -10  -4 -10   52.04    3.43
  10   5 -10   41.35    3.36
  10   5 -10   41.41    2.90
  10   5  -9  169.25    9.41
  10   5  -9  168.61    9.45
  10   5  -9  157.01    8.85
  10  -5  -9  180.11    9.73
  10  -5  -8    6.20    3.12
  10   5  -8    4.88    2.37
  10   5  -8   -0.23    2.33
  10  -5  -8   -1.16    2.85
  10   5  -8   -0.91    1.97
  10  -5  -8    1.29    3.00
  10  -5  -7   11.97    3.73
  10   5  -7    7.83    2.60
  10  -5  -7    9.53    3.45
  10   5  -7    5.67    2.59
  10  -5  -7    3.93    2.81
  10   5  -7   12.75    2.78
  10  -5  -7    5.18    3.49
  10  -5  -7   10.19    3.31
  10   5  -7    6.11    2.28
  10   5  -7    7.27    2.06
  10  -5  -7    6.07    3.10
 -10   5   6   85.75   10.83
  10   5  -6  110.98    6.84
  10   5  -6   92.46    6.83
  10   5  -6   94.05    6.57
  10   5  -6  104.39    7.01
  10  -5  -6  106.83    7.55
  10  -5  -6  112.19    7.94
  10  -5  -6  100.18    7.51
  10   5  -6  100.21    6.02
  10  -5  -5   16.66    3.39
  10  -5  -5   11.75    2.74
  10   5  -5   16.38    2.71
  10  -5  -5   12.40    2.84
  10   5  -5   18.03    2.18
  10   5  -5   10.26    4.14
  10  -5  -5   13.37    3.01
  10   5  -5   16.07    2.84
  10  -5  -5   16.11    3.54
 -10   5   5   11.47    5.59
  10  -5  -4  264.68   15.10
  10  -5  -4  268.10   15.03
  10  -5  -4  274.78   15.09
 -10   5   4  312.07   22.18
  10   5  -4  286.25   14.59
  10  -5  -4  298.00   14.98
  10   5  -4  294.59   21.17
  10   5  -4  255.33   14.53
  10   5  -3  397.02   21.85
  10  -5  -3  446.27   22.50
  10   5  -3  472.30   22.51
  10  -5  -3  425.79   22.01
  10   5  -3  465.00   29.24
  10  -5  -3  474.79   22.36
 -10   5   3  536.85   30.75
 -10   5   2   -1.07    4.67
  10   5  -2    1.73    1.99
  10  -5  -2   -0.79    1.71
  10   5  -2   -3.10    4.00
  10  -5  -2    0.38    1.94
  10  -5  -2    1.06    2.04
  10   5  -2   -1.23    1.79
  10   5  -1 1316.42   59.49
  10  -5  -1 1194.76   58.68
  10   5  -1 1293.10   59.45
  10   5   0  127.70   12.30
  10   5   0  127.29    7.90
  10  -5   0  112.79    7.16
 -10   5   0  122.88   11.62
  10   5   0  123.40    7.86
 -10   5   0  136.52   12.94
  10   5   1  317.01   16.88
  10   5   1  351.50   22.60
 -10   5  -1  319.12   22.08
 -10   5  -1  294.61   22.17
  10   5   2  343.43   18.28
 -10   5  -2  331.86   23.82
 -10  -5  -2  373.00   23.90
 -10   5  -2  356.46   24.46
  10   5   2  372.71   24.07
  10   5   3  178.51   14.81
  10   5   3  179.45   10.27
 -10  -5  -3  158.97   10.28
 -10  -5  -3  185.89   11.21
 -10   5  -3  183.25   16.04
 -10  -5  -3  156.39   14.98
  10   5   3  178.29   10.39
  10   5   4   46.83    4.17
 -10   5  -4   43.70    4.05
 -10  -5  -4   41.77    5.28
  10   5   4   42.28    6.74
 -10  -5  -4   33.69    7.38
 -10  -5  -4   53.31    4.86
 -10  -5  -5  460.54   29.73
 -10   5  -5  452.23   22.86
  10   5   5  444.93   23.02
 -10  -5  -5  497.20   23.87
 -10   5  -5  437.94   22.90
  10   5   6    2.39    1.55
 -10   5  -6    4.20    2.50
 -10   5  -7  468.14   23.36
 -10   5  -7  456.13   23.02
 -10   5  -8   39.63    3.88
 -10   5  -9   46.46    3.51
  10  -6 -10   74.38    6.84
  10  -6  -9   21.00    3.17
  10   6  -9   20.85    1.99
  10   6  -9   19.29    2.36
  10   6  -8  424.79   21.45
  10  -6  -8  419.38   21.91
  10   6  -8  461.92   21.55
  10  -6  -8  393.43   21.77
  10  -6  -8  422.26   22.19
  10  -6  -8  472.20   21.95
  10   6  -7   42.56    4.24
  10  -6  -7   48.08    4.93
  10  -6  -7   50.95    5.01
  10  -6  -7   43.92    5.12
  10  -6  -7   46.53    5.26
  10   6  -7   53.45    4.41
  10   6  -6   43.72    4.16
  10  -6  -6   35.25    4.47
  10  -6  -6   38.83    4.18
  10   6  -6   35.81    3.74
  10   6  -5  207.21   11.34
  10  -6  -5  215.64   12.66
  10  -6  -5  214.40   12.06
  10  -6  -5  204.13   12.05
  10  -6  -5  184.38   11.54
 -10   6   5  194.43   18.08
  10  -6  -4   45.54    4.79
  10  -6  -4   52.45    5.26
  10  -6  -4   44.76    4.71
  10   6  -4   50.31    4.19
  10   6  -4   47.58    3.96
 -10   6   4   35.54    7.88
  10   6  -3   75.23   10.32
  10  -6  -3   63.52    5.12
  10   6  -3   66.91    4.96
  10   6  -3   70.57    5.42
 -10   6   3   64.64    9.79
 -10   6   3   65.84    5.36
  10  -6  -3   73.45    5.74
  10   6  -2  545.70   27.60
  10  -6  -2  571.48   27.31
  10   6  -2  566.17   27.68
 -10   6   2  559.22   35.34
  10  -6  -2  521.36   27.22
  10   6  -1  155.47    9.38
  10   6  -1  146.99    9.26
  10   6  -1  164.91   15.23
  10  -6  -1  136.64    8.82
  10   6   0  408.75   27.46
  10   6   0  414.00   21.21
 -10  -6   0  425.50   21.39
 -10   6   0  426.26   28.14
  10  -6   0  379.58   20.39
  10   6   1    5.64    4.17
 -10  -6  -1   24.85    6.19
  10   6   1   11.21    2.82
 -10  -6  -1   19.84    3.43
 -10   6  -1    9.07    5.60
  10  -6   1   11.05    2.61
  10   6   2  425.00   29.41
  10   6   2  497.67   24.06
  10  -6   2  460.06   23.39
 -10  -6  -2  469.20   24.39
 -10   6  -2  425.85   29.49
 -10  -6  -2  487.18   30.51
  10   6   3  263.48   14.10
 -10  -6  -3  230.41   13.87
  10   6   3  257.41   14.23
 -10   6  -3  253.70   14.30
 -10  -6  -3  269.97   14.92
 -10  -6  -3  270.13   20.32
  10   6   3  230.88   18.87
 -10  -6  -4   36.32    4.30
 -10   6  -4   48.23    4.64
 -10  -6  -4   48.44    5.35
 -10  -6  -4   46.60    8.16
  10   6   4   47.81    4.35
  10   6   5   29.67    3.08
 -10   6  -5   23.94    3.17
  10   6   5   31.11    3.47
 -10  -6  -5   29.64    3.79
 -10   6  -6  139.81    8.61
  10   6   6  137.13    8.01
 -10   6  -7   45.50    3.98
 -10   6  -8  136.80    7.85
 -10   6  -8  151.05    7.89
 -10  -6  -9   39.87    2.60
  10  -7  -9   -2.96    4.16
  10   7  -9    1.95    0.92
  10   7  -8   27.20    2.51
  10  -7  -8   21.23    2.95
  10  -7  -8   17.22    3.02
  10   7  -7   59.50    4.57
  10  -7  -7   57.43    5.15
  10  -7  -7   68.93    5.16
  10  -7  -7   58.59    5.14
  10  -7  -7   60.21    5.36
  10   7  -7   68.92    4.52
  10   7  -6  369.96   19.67
  10  -7  -6  406.62   20.72
  10   7  -6  380.41   19.35
  10  -7  -6  423.13   21.04
  10  -7  -6  396.66   19.97
  10   7  -5    2.68    2.13
  10  -7  -5    3.29    3.01
  10  -7  -5    5.41    2.99
  10   7  -5    3.08    1.75
  10  -7  -4  668.97   32.16
  10  -7  -4  679.22   32.96
  10  -7  -4  693.56   32.76
 -10   7   4  662.01   40.67
  10   7  -4  608.08   31.72
  10   7  -3  166.25   15.94
  10  -7  -3  140.17    9.01
 -10   7   3  124.76   14.48
  10  -7  -3  140.17    8.95
  10  -7  -3  152.23    9.72
  10   7  -3  157.90    9.27
 -10   7   3  157.60    9.29
  10   7  -2   13.89    2.85
 -10   7   2   16.58    3.05
  10   7  -2   14.35    3.10
  10  -7  -2    6.46    2.67
  10  -7  -2   12.91    3.05
  10   7  -1   89.44   12.00
  10  -7  -1  105.33    7.28
  10   7  -1   99.81    7.22
  10  -7  -1   97.12    7.10
  10   7  -1  106.22    7.41
 -10   7   1  106.68   12.44
 -10   7   1   99.97    7.34
  10  -7  -1   96.24    7.07
 -10  -7   0  176.49   10.61
  10  -7   0  158.48    9.91
  10  -7   0  143.80    9.60
  10   7   0  146.61   15.08
 -10   7   0  161.62   15.80
 -10   7   0  171.53   10.24
 -10  -7  -1    3.70    2.95
  10   7   1   -1.23    4.06
 -10  -7  -1   -2.25    4.12
  10  -7   1    1.50    2.62
  10   7   1    0.61    2.33
 -10   7  -1    1.89    2.63
  10   7   1    2.12    2.35
 -10   7  -1    7.19    5.02
  10   7   2  492.92   34.28
  10   7   2  583.16   28.46
  10  -7   2  541.97   27.88
 -10  -7  -2  540.73   34.98
 -10   7  -2  563.74   28.48
 -10  -7  -2  600.24   28.99
  10   7   2  570.39   28.32
  10  -7   3   36.25    4.32
  10   7   3   49.34    4.62
 -10   7  -3   49.72    4.79
 -10  -7  -3   52.35    5.25
  10  -7   4  187.45   10.71
  10   7   4  192.63   10.77
 -10  -7  -4  165.66   10.56
 -10  -7  -4  200.71   11.65
 -10   7  -4  194.51   10.98
 -10   7  -5   17.61    2.83
 -10  -7  -5   16.18    2.79
  10  -7   5   13.70    3.13
  10   7   5   16.47    2.71
  10   7   5   19.58    2.38
  10   7   6   37.14    3.18
 -10   7  -6   38.20    3.35
  10  -7   7   81.05    4.96
 -10   7  -7   71.86    4.39
 -10   7  -8   31.64    2.30
  10   8  -8  178.30    8.69
  10  -8  -7   14.52    2.57
  10  -8  -7   13.84    2.18
  10   8  -7   18.69    1.97
  10  -8  -7   20.23    2.70
  10  -8  -6   29.89    3.72
  10   8  -6   30.90    2.87
  10  -8  -6   25.56    2.97
  10  -8  -5    4.20    2.82
  10  -8  -5    0.28    2.99
  10   8  -5   -0.67    1.69
  10  -8  -5    2.92    2.21
  10   8  -4    0.85    1.56
  10  -8  -4   -2.18    2.83
  10  -8  -3    2.19    2.52
  10   8  -3    2.02    1.80
 -10   8   3    2.07    2.02
  10  -8  -3   -0.28    2.45
 -10  -8   2  113.23    8.01
  10   8  -2  131.57    7.91
  10  -8  -2  119.12    7.82
  10  -8  -2  105.75    7.66
 -10   8   2  112.92    7.60
 -10  -8   1   71.01    5.74
  10  -8  -1   53.62    5.21
  10   8  -1   59.04    5.29
  10   8  -1   69.67    5.42
  10  -8  -1   59.52    5.26
  10  -8  -1   50.76    4.79
 -10   8   1   54.23    5.06
 -10   8   0  336.32   17.98
  10  -8   0  353.06   18.06
  10  -8   0  322.02   17.75
 -10  -8   0  334.87   18.20
  10  -8   1    2.79    2.85
 -10   8  -1    4.29    2.68
  10   8   1    2.23    2.36
  10   8   1    3.03    2.54
 -10  -8  -1    3.11    2.86
  10  -8   2   65.62    5.48
  10  -8   2   59.70    5.39
  10   8   2   67.64    5.45
 -10  -8  -2   69.07    5.82
 -10   8  -2   66.77    5.55
  10  -8   3  118.40    7.62
  10  -8   3  108.02    7.29
  10   8   3  102.76    7.17
 -10  -8  -3  118.85    7.76
 -10   8  -3  110.01    7.35
  10  -8   4  206.45   11.22
  10   8   4  215.09   11.51
  10   8   4  213.10   11.18
 -10   8  -4  185.45   11.09
  10   8   5    0.63    1.17
  10  -8   5    2.98    2.06
  10  -8   5    0.16    2.16
  10   8   5   -0.34    1.50
  10  -8   6  249.06   11.95
  10   8   6  217.28   11.54
  10  -8   6  254.56   12.10
  10  -8   7    0.92    1.06
 -10   8  -7    0.08    0.89
  10  -9  -6  100.12    5.80
 -10  -9   6   89.70    5.45
 -10   9   5    1.15    1.41
  10   9  -5    1.43    0.91
  10  -9  -5    2.80    2.16
 -10  -9   5    1.61    1.76
  10  -9  -4  225.29   12.33
 -10  -9   4  223.45   12.05
 -10  -9   3   95.45    6.55
 -10   9   3  100.37    6.11
  10  -9  -3  108.27    6.97
  10  -9  -2   11.63    2.84
 -10   9   2   11.33    2.32
 -10  -9   2    9.87    2.67
  10   9  -2   12.46    2.22
 -10   9   1  122.95    7.93
  10  -9  -1  126.96    8.08
 -10  -9   1  139.40    8.26
  10   9  -1  136.36    8.10
 -10  -9   0  152.69    9.09
 -10   9   0  161.64    9.14
  10  -9   0  144.43    9.00
  10   9   0  148.88    8.81
  10   9   0  146.36    8.95
 -10  -9  -1   20.38    2.97
 -10   9  -1   19.20    3.02
  10   9   1   19.51    2.85
  10  -9   1   19.15    3.16
  10   9   1   16.74    2.74
  10  -9   2  172.97    9.78
  10   9   2  182.89    9.72
  10  -9   2  154.17    9.56
 -10   9  -3   18.43    2.59
  10  -9   3   20.96    2.94
  10   9   3   23.17    2.50
  10  -9   3   18.18    2.91
  10   9   3   18.30    2.56
  10  -9   4   70.95    4.62
  10   9   4   65.53    4.18
  10   9   4   67.58    4.47
  10  -9   4   63.02    4.59
  10   9   5    1.14    0.92
  10  -9   5    0.41    1.47
  10  -9   5    0.67    1.22
  10 -10  -4   -0.43    1.03
  10 -10  -4   -0.11    1.30
 -10  10   4   -0.14    0.76
 -10  10   3    0.59    1.38
  10 -10  -3    0.85    1.30
 -10  10   2    1.79    1.05
  10 -10  -2    2.44    1.39
  10  10  -1    7.55    1.53
 -10  10   1   11.64    1.73
  10 -10  -1    9.73    1.53
 -10  10   0   93.50    5.54
  10  10   0   98.64    5.49
 -10  10   0   82.76    5.41
  10  10   1  134.83    7.66
 -10  10  -1  156.16    7.93
  10  10   2   31.16    2.47
  10  10   2   34.94    2.60
  10  10   3   55.09    3.36
  10  10   3   66.42    3.59
  11   0 -11   -2.57    2.40
  11   0 -10  181.07    9.89
  11   0 -10  159.26    8.98
  11   0 -10  173.88    9.21
  11   0 -10  157.25   10.34
  11   0  -9    0.92    2.22
  11   0  -9   -0.41    2.09
  11   0  -9    0.33    3.29
  11   0  -9   -1.12    2.21
  11   0  -9   -0.15    2.17
  11   0  -9    2.07    3.19
  11   0  -8 1809.75   83.74
  11   0  -8 1773.89   84.24
  11   0  -8 1923.44   83.41
  11   0  -8 1727.74   84.19
  11   0  -8 1686.27   83.19
  11   0  -8 1840.93   82.60
  11   0  -7    0.19    2.23
  11   0  -7    0.88    2.36
  11   0  -7    2.57    2.89
  11   0  -7    4.34    3.21
  11   0  -7    0.24    2.17
  11   0  -7   -0.69    1.93
  11   0  -7    2.84    3.01
  11   0  -7   -0.31    1.92
  11   0  -7    1.36    5.11
  11   0  -6  383.74   27.08
  11   0  -6  384.36   20.70
  11   0  -6  391.72   19.63
  11   0  -6  390.82   19.18
  11   0  -6  387.17   19.48
  11   0  -6  403.85   20.33
  11   0  -6  370.88   20.27
  11   0  -6  388.51   19.59
  11   0  -6  348.40   20.09
  11   0  -6  384.55   20.19
  11   0  -6  396.22   18.94
  11   0  -5    0.52    2.00
  11   0  -5   -1.50    2.12
  11   0  -5    1.87    1.57
  11   0  -5    2.35    2.55
  11   0  -5    0.20    1.57
  11   0  -5    1.46    1.68
  11   0  -5    0.57    1.51
  11   0  -4   27.37    4.40
  11   0  -4   33.19    3.92
  11   0  -3    1.20    2.68
  11   0  -2 1762.69   97.87
  11   0  -2 2317.71   98.39
  11   0  -1    1.20    3.61
  11   0  -1   -0.62    3.45
  11   0   0 5228.91  243.12
  11   0   1    0.67    3.45
  11   0   2 1721.03   84.43
 -11   0  -3    1.12    5.71
  11   0   3   -1.41    2.95
 -11   0  -4    2.62    6.00
  11   0   4    2.92    2.84
 -11   0  -5    2.98    5.94
 -11   0  -5   -3.04    3.70
 -11   0  -6 1460.89   85.47
 -11   0  -6 1532.62   75.34
 -11   0  -7    0.53    2.37
 -11   0  -7    0.37    3.23
 -11   0  -8  304.63   16.06
 -11   0  -8  334.60   16.32
 -11   0  -9   -2.09    3.14
 -11   0  -9    0.90    2.43
 -11   0  -9   -1.39    2.33
 -11   0 -10   -2.48    2.04
 -11   0 -10   -0.15    1.86
 -11   0 -10   -0.86    1.53
 -11   0 -11   -0.18    0.72
  11   1 -11   17.28    2.14
  11  -1 -11   17.24    2.90
  11   1 -11   15.62    2.85
  11  -1 -10  106.80    6.09
  11   1 -10  105.15    6.86
  11  -1 -10  104.72    6.74
  11  -1 -10   95.22    7.08
  11   1 -10   92.75    7.04
  11   1 -10  107.69    6.27
  11   1 -10   79.28    5.78
  11  -1  -9    9.59    3.25
  11  -1  -9    6.46    2.55
  11   1  -9    6.48    2.53
  11   1  -9    3.90    3.38
  11   1  -9    6.23    2.30
  11  -1  -9    5.62    3.37
  11   1  -9    4.74    3.17
  11  -1  -9    2.63    2.68
  11   1  -9    6.29    2.25
  11  -1  -9    4.68    2.14
  11  -1  -9    7.04    2.37
  11   1  -9    3.65    2.24
  11  -1  -8   75.78    5.29
  11  -1  -8   68.81    5.66
  11  -1  -8   71.53    6.34
  11   1  -8   72.05    6.41
  11   1  -8   64.66   10.31
  11  -1  -8   61.16   10.29
  11  -1  -8   73.76    5.33
  11   1  -8   69.53    5.12
  11  -1  -8   79.16    6.22
  11   1  -8   83.00    5.61
  11  -1  -8   65.37    6.46
  11   1  -8   67.18    5.52
  11   1  -8   75.07    6.55
  11  -1  -8   73.44    6.45
  11  -1  -8   57.84    5.06
  11  -1  -8   79.61    5.67
  11   1  -8   78.77    5.24
  11   1  -7   22.55    3.00
  11   1  -7   20.35    3.10
  11  -1  -7   17.94    3.60
  11  -1  -7   18.92    4.01
  11   1  -7   18.35    3.55
  11   1  -7   21.47    3.13
  11  -1  -7   26.93    4.17
  11   1  -7   25.74    3.95
  11  -1  -7   23.69    6.66
  11   1  -7   17.30    6.27
  11   1  -7   22.45    3.16
  11  -1  -7   20.76    2.98
  11  -1  -7   21.14    3.37
  11  -1  -7   21.00    2.71
  11   1  -6  334.91   16.33
  11  -1  -6  298.94   15.57
  11  -1  -6  341.14   15.37
  11  -1  -6  316.96   15.92
  11   1  -6  316.31   16.11
  11   1  -6  300.44   16.65
  11  -1  -6  318.76   16.78
  11  -1  -6  305.71   23.02
  11   1  -6  251.86   21.89
  11  -1  -6  303.43   16.97
  11   1  -6  281.88   16.82
  11  -1  -6  315.35   16.04
  11   1  -6  288.35   15.88
  11  -1  -6  299.47   16.11
  11   1  -6  288.47   15.49
  11   1  -6  282.19   16.44
  11  -1  -6  296.31   16.53
  11  -1  -6  292.16   16.70
  11   1  -6  305.16   16.39
  11   1  -6  321.61   15.86
  11   1  -6  306.14   16.36
  11  -1  -5   23.90    2.87
  11  -1  -5   28.61    2.81
  11   1  -5   22.32    2.61
  11   1  -5   26.36    2.82
  11   1  -5   28.45    2.61
  11  -1  -5   23.19    2.77
  11   1  -5   26.17    2.92
  11  -1  -5   26.39    3.61
  11  -1  -5   29.63    3.94
  11   1  -5   23.77    3.75
  11  -1  -5   28.09    6.62
  11   1  -5   41.15    7.50
  11   1  -5   32.43    3.24
  11  -1  -5   22.64    3.16
  11   1  -5   28.35    3.41
  11  -1  -4  997.30   50.88
  11  -1  -4 1020.54   48.45
  11   1  -4 1018.28   48.42
 -11   1   3   15.66    4.84
  11  -1  -3   24.48    4.50
  11   1  -3   23.39    4.76
  11   1  -2  459.82   28.09
  11  -1  -2  493.99   28.43
  11   1  -2  493.50   28.15
  11  -1  -2  525.27   28.29
  11  -1  -1 1349.81   65.99
  11   1  -1 1321.57   65.87
  11  -1  -1 1327.57   66.59
  11   1   0  116.52   10.28
  11  -1   1  543.70   30.96
  11   1   1  534.59   30.19
 -11  -1  -2 1380.39   65.85
  11  -1   2 1399.18   69.92
  11   1   2 1397.85   69.12
 -11  -1  -3   15.32    5.88
 -11   1  -3   23.19    6.78
  11  -1   3   13.16    4.07
  11   1   3   18.68    4.26
 -11   1  -4  800.01   45.70
 -11  -1  -4  912.48   49.25
 -11   1  -4  873.74   48.63
  11   1   4  820.44   43.63
  11  -1   4  767.79   44.15
 -11   1  -5  128.97   12.23
 -11  -1  -5  107.03   13.72
 -11   1  -5  118.80   13.78
  11  -1   5   91.95   10.06
 -11   1  -6   24.68    5.97
 -11  -1  -6   22.22    5.41
 -11  -1  -6   26.83    8.48
 -11   1  -6   21.09    7.23
  11  -1   6   26.88    2.89
 -11  -1  -6   24.09    3.31
 -11   1  -6   20.18    3.92
 -11  -1  -6   24.40    4.13
 -11  -1  -7  149.25    9.43
 -11   1  -7  134.81    9.18
 -11   1  -7  124.74    8.08
 -11  -1  -7  167.67   17.42
 -11   1  -7  161.67   16.61
 -11   1  -7  122.33   12.12
 -11  -1  -7  131.32    8.21
 -11   1  -7  128.59    8.93
 -11   1  -8   25.26    3.34
 -11   1  -8   26.96    3.82
 -11  -1  -8   24.02    3.98
 -11   1  -8   27.78    4.05
 -11   1  -9   14.70    3.02
 -11  -1  -9   17.35    3.28
 -11   1  -9   21.68    3.35
 -11  -1  -9   19.31    3.03
 -11   1  -9   18.57    2.62
 -11  -1 -10  129.73    7.31
 -11   1 -10  139.46    7.37
 -11   1 -10  123.59    6.47
 -11  -1 -10  122.89    6.91
 -11   1 -10  125.43    7.20
  11   2 -11  106.65    5.79
  11  -2 -10   27.44    3.50
  11   2 -10   28.85    3.62
[truncated: 279,246 more chars]
