# Supplementary material for: Crystal structure and Hirshfeld surface analysis of 4-bromo-2-[3-methyl-5-(2,4,6-tri­methyl­benz­yl)oxazolidin-2-yl]phenol
Source: Acta Crystallogr E Crystallogr Commun. 2022 Jun 10;78(Pt 7):695–8. doi: 10.1107/S2056989022005928 (PMC9260360; doi:10.1107/S2056989022005928)
Supplement: Supplementary file 2 [file e-78-00695-Isup2.hkl]

data_I                                                                          
_shelx_title ' Ai2 in P2(1)/c'                                                  
_shelx_refln_list_code          4                                               
_shelx_F_calc_maximum      181.59                                               
_exptl_crystal_F_000       808.00                                               
_reflns_d_resolution_high  0.7838                                               
                                                                                
loop_                                                                           
 _space_group_symop_operation_xyz                                               
 'x, y, z'                                                                      
 '-x, y+1/2, -z+1/2'                                                            
 '-x, -y, -z'                                                                   
 'x, -y-1/2, z-1/2'                                                             
                                                                                
_cell_length_a    21.1019                                                       
_cell_length_b     9.0136                                                       
_cell_length_c    10.0398                                                       
_cell_angle_alpha  90.000                                                       
_cell_angle_beta   96.143                                                       
_cell_angle_gamma  90.000                                                       
                                                                                
_shelx_F_squared_multiplier     1.000                                           
                                                                                
loop_                                                                           
 _refln_index_h                                                                 
 _refln_index_k                                                                 
 _refln_index_l                                                                 
 _refln_F_squared_calc                                                          
 _refln_F_squared_meas                                                          
 _refln_F_squared_sigma                                                         
 _refln_observed_status                                                         
   1   0   0      21362.43      14303.31       649.83 o                         
   2   0   0         18.34         26.59         5.09 o                         
   3   0   0       5959.95       6036.85       278.74 o                         
   4   0   0        324.16        352.68        23.10 o                         
   5   0   0       7201.65       7164.51       333.34 o                         
   6   0   0       1078.28       1173.20        63.87 o                         
   7   0   0         29.35         37.06        11.20 o                         
   8   0   0      12635.99      13471.44       625.35 o                         
   9   0   0       3847.50       3743.00       186.51 o                         
  10   0   0       4661.02       4638.95       229.64 o                         
  11   0   0      16975.69      19017.80       884.24 o                         
  12   0   0       4391.91       4721.69       238.34 o                         
  13   0   0       7861.60       8929.54       623.74 o                         
  14   0   0       5481.65       5995.06       212.25 o                         
  15   0   0       1579.19       1442.93        35.58 o                         
  16   0   0        846.01        883.34        27.31 o                         
  17   0   0        476.28        474.19        15.62 o                         
  18   0   0         40.11         48.50         6.46 o                         
  19   0   0          6.47          5.46         4.59 o                         
  20   0   0        411.82        425.35        17.33 o                         
  21   0   0       1547.40       1615.87        47.43 o                         
  22   0   0       1030.65       1131.90        34.40 o                         
  23   0   0       1907.67       1986.81        56.14 o                         
  24   0   0        973.94        908.51        45.66 o                         
  25   0   0        876.90        883.73        26.13 o                         
  26   0   0        899.35        909.63        44.84 o                         
   1   1   0       1816.39       1651.40        78.41 o                         
   2   1   0         16.61         27.14         8.15 o                         
   3   1   0       6153.24       5886.54       153.90 o                         
   4   1   0       4107.36       4150.84       138.43 o                         
   5   1   0       1991.55       1879.59        66.84 o                         
   6   1   0      11245.03      11366.63       372.36 o                         
   7   1   0       4766.97       4881.74       165.97 o                         
   8   1   0       4522.42       4658.90       160.34 o                         
   9   1   0       1533.53       1327.09        76.49 o                         
  10   1   0        755.82        728.28        50.63 o                         
  11   1   0        353.07        423.79        37.39 o                         
  12   1   0         25.18         15.78        12.77 o                         
  13   1   0         24.96         42.94        12.98 o                         
  14   1   0       1864.88       1813.03        44.41 o                         
  15   1   0       3019.47       3204.67        60.41 o                         
  16   1   0       2477.36       2398.70        47.43 o                         
  17   1   0       1923.62       2078.40        40.07 o                         
  18   1   0       2435.07       2480.90        47.21 o                         
  19   1   0       3570.55       3731.28        63.06 o                         
  20   1   0       1166.78       1209.18        24.92 o                         
  21   1   0        223.62        236.38         9.49 o                         
  22   1   0         63.38         63.73         5.20 o                         
  23   1   0         25.66         21.54         3.84 o                         
  24   1   0         42.38         34.30         8.11 o                         
  25   1   0        208.12        199.25         8.58 o                         
  26   1   0         95.33         95.61         5.21 o                         
   0   2   0       5690.06       5506.20       256.81 o                         
   1   2   0       1209.09       1217.54        44.25 o                         
   2   2   0       9161.64       8331.24       269.16 o                         
   3   2   0      10987.24       9689.79       312.49 o                         
   4   2   0       7424.65       7378.48       351.27 o                         
   5   2   0        286.71        290.56        22.88 o                         
   6   2   0       2025.32       2078.75       105.84 o                         
   7   2   0        575.41        537.81        21.99 o                         
   8   2   0       1811.20       1919.64        59.59 o                         
   9   2   0       1523.69       1663.73        54.08 o                         
  10   2   0       4585.87       5037.09       150.93 o                         
  11   2   0       4345.61       4827.87       138.65 o                         
  12   2   0       2375.49       2564.84        69.24 o                         
  13   2   0        652.14        666.83        25.81 o                         
  14   2   0        565.01        554.81        16.77 o                         
  15   2   0       2129.04       2225.00        44.88 o                         
  16   2   0        467.73        451.36        14.16 o                         
  17   2   0          2.01          0.97         3.91 o                         
  18   2   0        762.03        796.01        17.78 o                         
  19   2   0         29.92         36.71         3.95 o                         
  20   2   0        319.45        317.55        10.17 o                         
  21   2   0          9.14          5.97         3.40 o                         
  22   2   0        507.15        493.94        17.26 o                         
  23   2   0        536.79        578.48        19.16 o                         
  24   2   0        339.84        374.83        10.21 o                         
  25   2   0        526.63        529.43        14.24 o                         
  26   2   0        127.76         85.38         5.02 o                         
   1   3   0       1095.42       1089.52        42.79 o                         
   2   3   0        586.98        417.99       102.29 o                         
   3   3   0       2992.47       2944.22        70.78 o                         
   4   3   0       3063.11       2817.83        67.26 o                         
   5   3   0         45.66         37.24         4.17 o                         
   6   3   0        906.41        842.07        30.66 o                         
   7   3   0        207.34        192.89        11.02 o                         
   8   3   0       1798.32       1963.97        92.53 o                         
   9   3   0       1978.20       2043.21        62.41 o                         
  10   3   0        580.41        632.89        25.72 o                         
  11   3   0         49.72         52.32         7.23 o                         
  12   3   0          0.62          6.43         6.03 o                         
  13   3   0          7.46         10.39         2.78 o                         
  14   3   0       2598.47       2646.21        50.37 o                         
  15   3   0        588.71        584.66        14.53 o                         
  16   3   0         22.70         18.37         3.02 o                         
  17   3   0        537.61        537.73        14.64 o                         
  18   3   0        433.01        391.89         9.54 o                         
  19   3   0        926.67        926.45        24.07 o                         
  20   3   0         54.21         62.01         5.79 o                         
  21   3   0          8.09         17.04         3.48 o                         
  22   3   0         50.42         67.10         5.68 o                         
  23   3   0         48.38         59.55         4.96 o                         
  24   3   0         45.36         41.68         3.86 o                         
  25   3   0        395.99        379.47        12.20 o                         
   0   4   0        678.10        665.62        45.35 o                         
   1   4   0         11.93         51.06        12.48 o                         
   2   4   0        417.29        408.11        33.28 o                         
   3   4   0       1717.36       1810.29       133.75 o                         
   4   4   0        109.69         75.66         9.59 o                         
   5   4   0        104.84         89.63         6.04 o                         
   6   4   0        480.77        548.54        14.91 o                         
   7   4   0          5.69          7.45         4.01 o                         
   8   4   0        737.31        793.87        25.67 o                         
   9   4   0        584.96        645.84        25.51 o                         
  10   4   0         31.29         43.85         7.17 o                         
  11   4   0          7.75         13.63         3.82 o                         
  12   4   0         27.70         27.38         3.42 o                         
  13   4   0         16.03         23.10         3.84 o                         
  14   4   0       2807.82       2898.76        49.70 o                         
  15   4   0         10.39          6.71         3.32 o                         
  16   4   0        403.01        398.33        11.92 o                         
  17   4   0         25.49         20.96         4.31 o                         
  18   4   0          0.08          2.57         3.96 o                         
  19   4   0         80.49         96.26         4.85 o                         
  20   4   0         80.09         77.23         4.89 o                         
  21   4   0        128.30        130.45         5.66 o                         
  22   4   0          7.81          9.06         3.86 o                         
  23   4   0        126.54        134.91         8.13 o                         
  24   4   0         40.73         41.07         3.49 o                         
  25   4   0         97.22         68.41         5.56 o                         
   1   5   0        326.00        338.28        33.21 o                         
   2   5   0          1.21          2.06         7.16 o                         
   3   5   0        506.30        519.23        28.20 o                         
   4   5   0       1238.90       1272.57        88.16 o                         
   5   5   0       3738.11       3742.07       128.50 o                         
   6   5   0       5178.78       5664.64       199.00 o                         
   7   5   0        335.97        339.09        25.09 o                         
   8   5   0          3.88         -3.01         4.42 o                         
   9   5   0       1584.34       1673.12        46.01 o                         
  10   5   0        477.11        448.17        13.58 o                         
  11   5   0          2.65          1.79         3.33 o                         
  12   5   0         35.64         31.85         4.56 o                         
  13   5   0        434.48        460.96        14.94 o                         
  14   5   0        382.83        411.63        12.70 o                         
  15   5   0         26.38         42.96         6.28 o                         
  16   5   0          2.37          7.10         3.52 o                         
  17   5   0       1252.67       1268.67        33.47 o                         
  18   5   0        243.41        229.71         9.53 o                         
  19   5   0         70.99         63.81         5.24 o                         
  20   5   0       1168.21       1233.00        31.51 o                         
  21   5   0          4.79          6.75         3.16 o                         
  22   5   0         30.99         32.49         3.14 o                         
  23   5   0         49.56         50.72         3.72 o                         
  24   5   0          5.55          7.49         2.69 o                         
   0   6   0       1531.73       1635.54        96.38 o                         
   1   6   0       3025.21       3123.02       163.89 o                         
   2   6   0       3273.43       3236.54        94.71 o                         
   3   6   0       1286.65       1190.23        26.65 o                         
   4   6   0         22.36         40.29         5.00 o                         
   5   6   0        118.83        114.20         6.67 o                         
   6   6   0        564.14        522.85        16.17 o                         
   7   6   0         29.60         38.81         4.96 o                         
   8   6   0        271.97        272.13        12.48 o                         
   9   6   0        703.08        678.94        27.42 o                         
  10   6   0       1545.75       1489.67        37.51 o                         
  11   6   0       1221.89       1241.43        50.75 o                         
  12   6   0       1098.89       1120.72        44.06 o                         
  13   6   0       1148.85       1146.75        39.12 o                         
  14   6   0       1081.23       1130.05        30.46 o                         
  15   6   0        642.34        709.07        24.41 o                         
  16   6   0        332.58        388.26        15.65 o                         
  17   6   0        310.79        361.64        14.57 o                         
  18   6   0          1.24          5.22         4.40 o                         
  19   6   0        131.83        161.27         7.03 o                         
  20   6   0          9.94         12.36         2.86 o                         
  21   6   0        347.08        353.33        13.19 o                         
  22   6   0        314.72        292.94        10.62 o                         
   1   7   0        132.43        135.53         5.58 o                         
   2   7   0        695.72        686.87        15.02 o                         
   3   7   0       1914.35       1916.35        35.78 o                         
   4   7   0       2213.18       2239.38        44.43 o                         
   5   7   0       3562.70       3523.25        80.06 o                         
   6   7   0       2472.36       2500.31        59.05 o                         
   7   7   0        863.66        881.35        22.30 o                         
   8   7   0       1037.98        988.82        22.28 o                         
   9   7   0       1228.06       1229.88        29.93 o                         
  10   7   0        551.71        586.39        16.63 o                         
  11   7   0          3.42          4.26         3.60 o                         
  12   7   0         93.35         88.60         5.22 o                         
  13   7   0        174.73        169.88         6.74 o                         
  14   7   0        238.77        238.07         8.75 o                         
  15   7   0        396.20        477.87        14.05 o                         
  16   7   0        733.37        787.88        19.59 o                         
  17   7   0       1461.44       1632.99        38.96 o                         
  18   7   0       1264.09       1426.30        33.49 o                         
  19   7   0        400.26        416.10        17.17 o                         
  20   7   0        266.73        258.28         8.93 o                         
  21   7   0        209.02        145.60        12.29 o                         
   0   8   0       2837.57       2922.38        67.67 o                         
   1   8   0       2351.87       2368.71        41.28 o                         
   2   8   0       1516.48       1596.09        33.03 o                         
   3   8   0       2329.79       2456.74        47.63 o                         
   4   8   0        732.14        771.95        18.47 o                         
   5   8   0        288.96        329.81        11.37 o                         
   6   8   0        962.84        981.73        25.55 o                         
   7   8   0        251.72        279.10        10.11 o                         
   8   8   0       2050.46       2188.05        45.10 o                         
   9   8   0       1880.20       2080.38        52.10 o                         
  10   8   0       1161.21       1225.00        32.72 o                         
  11   8   0        819.15        898.30        25.12 o                         
  12   8   0       1569.74       1751.48        39.26 o                         
  13   8   0       2024.00       2224.01        54.43 o                         
  14   8   0       1604.55       1685.58        72.45 o                         
  15   8   0        430.54        455.16        16.13 o                         
  16   8   0        292.27        342.35        12.22 o                         
  17   8   0         83.13        107.45         4.90 o                         
  18   8   0         14.35         18.46         2.94 o                         
  19   8   0         27.57         18.70         2.25 o                         
   1   9   0        279.90        325.18        15.00 o                         
   2   9   0        658.32        736.27        25.14 o                         
   3   9   0         95.46        100.27         7.27 o                         
   4   9   0        494.15        559.56        19.62 o                         
   5   9   0        324.53        355.32        12.68 o                         
   6   9   0        583.28        630.58        28.11 o                         
   7   9   0       1254.48       1405.55        51.71 o                         
   8   9   0         24.05         30.16         4.95 o                         
   9   9   0         86.48         95.78         7.17 o                         
  10   9   0        508.88        548.98        14.63 o                         
  11   9   0        114.33        122.39         6.79 o                         
  12   9   0         80.14         96.98         5.47 o                         
  13   9   0        479.72        527.17        14.80 o                         
  14   9   0        308.16        326.06        14.36 o                         
  15   9   0        496.90        509.50        19.48 o                         
  16   9   0        229.75        191.23        10.47 o                         
   0  10   0        229.38        264.98        14.20 o                         
   1  10   0        445.92        534.76        16.09 o                         
   2  10   0        562.83        635.07        17.45 o                         
   3  10   0        305.77        343.98        11.63 o                         
   4  10   0        260.17        300.98        10.43 o                         
   5  10   0          5.05          5.95         3.52 o                         
   6  10   0        193.94        194.12        12.54 o                         
   7  10   0          8.00         11.67         3.96 o                         
   8  10   0          6.80          2.57         3.36 o                         
   9  10   0        429.63        443.13        20.53 o                         
  10  10   0        308.46        334.68        14.88 o                         
  11  10   0         71.82         66.01         4.16 o                         
  12  10   0        150.76        141.42         6.81 o                         
  13  10   0        258.40        189.67        10.77 o                         
   1  11   0          0.83          2.75         2.10 o                         
   2  11   0         15.29         17.39         2.30 o                         
   3  11   0         35.40         33.60         2.96 o                         
   4  11   0         20.10         25.18         3.04 o                         
   5  11   0         48.52         46.08         3.50 o                         
   6  11   0         75.07         55.20         3.94 o                         
   7  11   0          0.88          4.04         2.20 o                         
 -26   1   1        152.64        143.20         5.94 o                         
 -25   1   1         47.08         52.18         3.52 o                         
 -24   1   1         38.17         35.01         3.69 o                         
 -23   1   1         19.90         22.33         3.98 o                         
 -22   1   1          7.64         13.31         3.52 o                         
 -21   1   1        289.85        283.98        10.54 o                         
 -20   1   1        892.48        927.90        21.84 o                         
 -19   1   1        599.21        636.36        13.38 o                         
 -18   1   1        407.72        453.00        10.27 o                         
 -17   1   1        184.15        183.71         6.99 o                         
 -16   1   1          2.60          6.18         2.54 o                         
 -15   1   1         31.30         23.72         3.07 o                         
 -14   1   1        797.98        885.93        41.75 o                         
 -13   1   1         17.19         14.79         7.75 o                         
 -12   1   1         60.84        107.18        12.02 o                         
 -11   1   1       4455.73       4848.60       138.90 o                         
 -10   1   1       4184.62       4555.73       129.79 o                         
  -9   1   1        796.30        983.23        51.98 o                         
  -8   1   1         17.62         19.93         6.19 o                         
  -7   1   1        580.85        667.06        31.98 o                         
  -6   1   1       1716.72       1711.15        50.52 o                         
  -5   1   1        392.24        350.02        13.98 o                         
  -4   1   1       6937.89       7289.50       194.31 o                         
  -3   1   1       6907.64       6747.37       179.21 o                         
  -2   1   1        804.79        757.95        18.96 o                         
  -1   1   1       3892.38       3814.30        66.28 o                         
   0   1   1       3080.85       2865.82        59.87 o                         
   1   1   1      10030.58       9453.80       250.08 o                         
   2   1   1        584.16        601.07        18.83 o                         
   3   1   1      20426.06      20810.34       671.20 o                         
   4   1   1      12989.17      13600.26       441.95 o                         
   5   1   1       2401.61       2446.39       120.53 o                         
   6   1   1          0.71         -2.44         9.17 o                         
   7   1   1        439.63        467.87        33.32 o                         
   8   1   1        912.13       1057.51        62.52 o                         
   9   1   1         16.81         13.09        11.75 o                         
  10   1   1         28.18         10.98         9.02 o                         
  11   1   1       1894.55       1960.62        78.61 o                         
  12   1   1          2.12          8.23         8.91 o                         
  13   1   1          7.00          4.65         9.33 o                         
  14   1   1        287.62        297.90        10.76 o                         
  15   1   1        968.20       1025.42        27.18 o                         
  16   1   1       1424.94       1574.55        40.17 o                         
  17   1   1        194.72        206.44         7.55 o                         
  18   1   1         56.75         52.32         4.43 o                         
  19   1   1          1.19         -0.03         3.47 o                         
  20   1   1          8.44         16.59         3.71 o                         
  21   1   1         52.54         55.01         5.24 o                         
  22   1   1         54.93         47.16         4.64 o                         
  23   1   1        503.81        506.71        18.27 o                         
  24   1   1        250.17        226.66        11.45 o                         
  25   1   1         98.68        113.65         5.65 o                         
  26   1   1        149.28        121.69         4.84 o                         
 -26   2   1        126.40        111.19         6.02 o                         
 -25   2   1        303.65        295.38         8.14 o                         
 -24   2   1        177.25        168.00         6.46 o                         
 -23   2   1        117.39        124.80         5.32 o                         
 -22   2   1        105.01        110.95         7.41 o                         
 -21   2   1        464.87        478.71        10.59 o                         
 -20   2   1        266.09        289.08         7.79 o                         
 -19   2   1        520.91        545.38        12.23 o                         
 -18   2   1       1859.29       1832.96        29.79 o                         
 -17   2   1        946.03        948.85        17.10 o                         
 -16   2   1       1374.61       1333.22        22.31 o                         
 -15   2   1       1897.29       1912.69        33.98 o                         
 -14   2   1       1076.22       1146.75        25.62 o                         
 -13   2   1       2098.57       2137.49       103.18 o                         
 -12   2   1        770.69        852.47        26.61 o                         
 -11   2   1        326.24        414.63        16.26 o                         
 -10   2   1        614.26        714.58        24.46 o                         
  -9   2   1       2448.76       2594.30        66.81 o                         
  -8   2   1       6405.53       7169.73       169.51 o                         
  -7   2   1       3357.40       3362.45        82.20 o                         
  -6   2   1        367.03        348.47        12.82 o                         
  -5   2   1       6915.39       6582.87       152.89 o                         
  -4   2   1      27832.60      26277.12       599.01 o                         
  -3   2   1        907.45        872.14        32.92 o                         
  -2   2   1        840.52        810.81        44.19 o                         
  -1   2   1      12713.13      11589.92       224.45 o                         
   0   2   1       2483.50       2241.46        42.62 o                         
   1   2   1        202.97        191.77        11.88 o                         
   2   2   1       8536.13       7955.69       273.65 o                         
   3   2   1       7575.81       7295.55       237.25 o                         
   4   2   1       2782.28       2761.13        96.04 o                         
   5   2   1       3996.82       4098.59       140.11 o                         
   6   2   1       7399.59       7326.00       199.28 o                         
   7   2   1       4886.81       5144.75       143.84 o                         
   8   2   1       4786.56       5045.21       173.97 o                         
   9   2   1       7765.66       8230.99       277.56 o                         
  10   2   1       4513.89       4980.09       174.92 o                         
  11   2   1        227.12        189.09        18.23 o                         
  12   2   1         27.24         37.50         8.85 o                         
  13   2   1         80.42         66.00         6.21 o                         
  14   2   1          1.93          4.27         2.71 o                         
  15   2   1        507.68        547.60        12.38 o                         
  16   2   1       1766.12       1841.93        43.65 o                         
  17   2   1       1513.13       1572.93        29.51 o                         
  18   2   1        752.71        788.04        17.21 o                         
  19   2   1        718.02        730.61        15.33 o                         
  20   2   1        985.80       1045.10        22.80 o                         
  21   2   1        973.11       1074.83        25.21 o                         
  22   2   1        513.31        555.51        18.77 o                         
  23   2   1        604.48        627.26        18.28 o                         
  24   2   1        188.55        206.97         7.33 o                         
  25   2   1         12.12         11.73         2.31 o                         
  26   2   1        135.54        110.82         7.38 o                         
 -25   3   1        635.15        624.45        22.64 o                         
 -24   3   1        758.42        778.42        20.05 o                         
 -23   3   1       1129.90       1184.64        33.28 o                         
 -22   3   1       1274.50       1357.90        26.09 o                         
 -21   3   1       2118.07       2320.32        50.76 o                         
 -20   3   1       1590.87       1665.54        33.78 o                         
 -19   3   1       1537.68       1532.35        28.27 o                         
 -18   3   1        860.53        876.30        16.48 o                         
 -17   3   1        359.12        350.75         8.10 o                         
 -16   3   1         32.24         32.30         4.10 o                         
 -15   3   1        103.85         89.48         5.04 o                         
 -14   3   1       1674.50       1674.11        32.58 o                         
 -13   3   1        846.20        800.72        18.32 o                         
 -12   3   1       2668.26       2546.45        69.44 o                         
 -11   3   1       4869.61       4939.45       177.81 o                         
 -10   3   1       7980.42       7518.87       179.92 o                         
  -9   3   1       2426.24       2177.32        57.96 o                         
  -8   3   1       3831.69       3387.98        84.53 o                         
  -7   3   1       9632.82      10096.17       236.01 o                         
  -6   3   1       2059.98       2104.32        53.63 o                         
  -5   3   1        729.62        728.68        38.24 o                         
  -4   3   1        336.17        338.48        17.82 o                         
  -3   3   1       1993.35       1900.20        65.90 o                         
  -2   3   1       2505.10       1958.41        65.05 o                         
  -1   3   1       4031.50       3827.70       106.46 o                         
   0   3   1       8798.93       8437.68       278.55 o                         
   1   3   1       7203.09       6589.81       135.52 o                         
   2   3   1       4367.93       3841.60        89.59 o                         
   3   3   1       5078.30       4481.47       105.01 o                         
   4   3   1       2667.92       2586.77        63.75 o                         
   5   3   1       4017.62       3920.22       104.57 o                         
   6   3   1       1476.15       1502.29        59.54 o                         
   7   3   1         69.83         58.24        10.48 o                         
   8   3   1         14.84         28.97         9.82 o                         
   9   3   1        507.38        458.41        28.09 o                         
  10   3   1        293.47        246.07        28.62 o                         
  11   3   1       2809.04       2676.50       146.57 o                         
  12   3   1       4708.28       4760.00       131.20 o                         
  13   3   1       3218.35       3253.21        56.57 o                         
  14   3   1       3841.22       3799.28        59.65 o                         
  15   3   1       1427.99       1480.92        29.77 o                         
  16   3   1        922.45        908.97        20.47 o                         
  17   3   1        791.38        821.83        17.84 o                         
  18   3   1        541.05        543.12        12.25 o                         
  19   3   1        231.50        248.59         8.09 o                         
  20   3   1        836.87        880.07        21.48 o                         
  21   3   1        988.93       1027.18        24.17 o                         
  22   3   1        839.96        900.08        21.11 o                         
  23   3   1        626.94        685.76        21.18 o                         
  24   3   1         59.33         57.79         3.91 o                         
  25   3   1        207.67        202.15        10.41 o                         
 -25   4   1        295.53        243.28        13.89 o                         
 -24   4   1        214.58        211.92         9.92 o                         
 -23   4   1          9.56          8.04         3.66 o                         
 -22   4   1          7.59         11.59         3.94 o                         
 -21   4   1        141.11        133.94         8.59 o                         
 -20   4   1       1489.70       1463.78        31.34 o                         
 -19   4   1        528.54        572.99        11.97 o                         
 -18   4   1         58.36         83.13         4.13 o                         
 -17   4   1       2213.28       2263.88        38.60 o                         
 -16   4   1       3171.59       3216.60        64.95 o                         
 -15   4   1       3318.56       3272.99        67.29 o                         
 -14   4   1       3061.40       3044.22        64.72 o                         
 -13   4   1        335.55        312.23        13.14 o                         
 -12   4   1         22.43         11.85         4.66 o                         
 -11   4   1         98.79        106.20        17.97 o                         
 -10   4   1        988.21       1025.00        49.30 o                         
  -9   4   1          9.23         12.99        10.84 o                         
  -8   4   1       2246.88       2414.02        92.29 o                         
  -7   4   1       7761.11       7785.72       371.05 o                         
  -6   4   1      12924.07      11957.77       395.18 o                         
  -5   4   1       3759.55       3489.86       266.63 o                         
  -4   4   1       5933.10       5565.34       281.87 o                         
  -3   4   1       7450.46       7327.06       460.38 o                         
  -2   4   1       8355.17       8188.57       273.26 o                         
  -1   4   1      11109.60      10929.03       295.40 o                         
   0   4   1       1101.85       1034.19        35.96 o                         
   1   4   1         27.12         33.68        11.60 o                         
   2   4   1          2.33         13.68         9.75 o                         
   3   4   1       1960.85       1971.59        73.93 o                         
   4   4   1       4603.64       4420.78       151.54 o                         
   5   4   1       2577.04       2452.32        56.06 o                         
   6   4   1       9386.63       9177.57       191.93 o                         
   7   4   1       4450.91       4124.11        90.40 o                         
   8   4   1       4004.74       3889.99        79.38 o                         
   9   4   1       7163.16       7249.89       149.17 o                         
  10   4   1       3496.52       3552.51        74.94 o                         
  11   4   1       1956.55       1910.55        37.59 o                         
  12   4   1       1092.34       1110.09        23.45 o                         
  13   4   1        719.95        719.60        17.51 o                         
  14   4   1        966.67        958.67        19.98 o                         
  15   4   1        269.27        273.61         9.27 o                         
  16   4   1          4.16          5.37         3.78 o                         
  17   4   1       3481.78       3589.36        79.69 o                         
  18   4   1       1553.60       1670.45        49.10 o                         
  19   4   1        752.15        816.90        22.59 o                         
  20   4   1       1745.99       1862.61        40.81 o                         
  21   4   1       1145.08       1275.54        45.55 o                         
  22   4   1        720.20        709.95        26.71 o                         
  23   4   1        515.53        494.75        26.91 o                         
  24   4   1        391.36        364.50        30.28 o                         
 -24   5   1        335.94        221.10        12.62 o                         
 -23   5   1        375.99        427.60        15.73 o                         
 -22   5   1       1152.49       1268.03        39.89 o                         
 -21   5   1       1137.47       1185.18        29.76 o                         
 -20   5   1        365.36        368.39        11.95 o                         
 -19   5   1       1563.72       1563.51        45.01 o                         
 -18   5   1        761.80        756.73        18.89 o                         
 -17   5   1         43.63         48.05         5.15 o                         
 -16   5   1          5.37          3.00         3.72 o                         
 -15   5   1         67.19         55.80         5.63 o                         
 -14   5   1        512.34        493.49        16.35 o                         
 -13   5   1       3560.48       3506.77        86.45 o                         
 -12   5   1       2040.52       2081.07        81.37 o                         
 -11   5   1       2669.42       2726.16        92.49 o                         
 -10   5   1       4764.27       4617.75       124.40 o                         
  -9   5   1       2072.37       2031.92        77.50 o                         
  -8   5   1       2985.23       3069.74       168.25 o                         
  -7   5   1        740.46        795.06        60.78 o                         
  -6   5   1        215.87        167.64        24.31 o                         
  -5   5   1          0.75         -2.02         7.14 o                         
  -4   5   1          4.96         10.83         8.45 o                         
  -3   5   1          1.91          2.29         8.43 o                         
  -2   5   1       1893.13       1740.50        69.97 o                         
  -1   5   1       2781.81       2615.72        98.40 o                         
   0   5   1       1896.35       1592.59        64.69 o                         
   1   5   1       1518.07       1530.74       102.44 o                         
   2   5   1       5250.95       5347.26       264.41 o                         
   3   5   1       3276.61       3169.62       178.98 o                         
   4   5   1       3874.40       3788.41       177.13 o                         
   5   5   1       2679.43       2736.11       103.46 o                         
   6   5   1       1240.93       1274.37        56.91 o                         
   7   5   1        179.41        155.66        17.04 o                         
   8   5   1       1374.25       1423.95        32.65 o                         
   9   5   1          1.59         -1.64         4.18 o                         
  10   5   1       1181.33       1166.90        37.21 o                         
  11   5   1       1319.98       1313.48        28.33 o                         
  12   5   1       1996.57       2032.08        41.88 o                         
  13   5   1       3094.60       3087.39        70.75 o                         
  14   5   1       1556.56       1679.06        36.63 o                         
  15   5   1       1776.87       1818.46        41.68 o                         
  16   5   1         75.07         79.60         6.24 o                         
  17   5   1        245.36        255.54        11.78 o                         
  18   5   1         85.03         92.26         7.11 o                         
  19   5   1         11.03          9.96         4.36 o                         
  20   5   1         17.06         22.83         5.58 o                         
  21   5   1        524.01        560.91        41.84 o                         
  22   5   1        107.68        111.36         9.06 o                         
  23   5   1        509.30        437.90        22.95 o                         
 -22   6   1         33.94         35.48         3.79 o                         
 -21   6   1        101.90        101.84         4.22 o                         
 -20   6   1          9.17          6.12         2.97 o                         
 -19   6   1        392.23        409.26        12.69 o                         
 -18   6   1        472.20        486.98        12.99 o                         
 -17   6   1        556.02        588.67        22.60 o                         
 -16   6   1        554.42        647.30        22.23 o                         
 -15   6   1         84.05        102.99         7.48 o                         
 -14   6   1        340.56        352.78        15.19 o                         
 -13   6   1        622.33        604.18        21.64 o                         
 -12   6   1       1310.44       1356.20        39.71 o                         
 -11   6   1         14.20         12.90         4.81 o                         
 -10   6   1        555.27        540.45        19.29 o                         
  -9   6   1          5.99          8.22         5.07 o                         
  -8   6   1        500.75        439.05        17.02 o                         
  -7   6   1        981.09        938.14        22.59 o                         
  -6   6   1       1539.71       1540.89        31.10 o                         
  -5   6   1       2485.20       2471.37        48.13 o                         
  -4   6   1       3043.99       2963.62        66.54 o                         
  -3   6   1       1513.38       1480.99        49.08 o                         
  -2   6   1       1285.95       1336.16        37.64 o                         
  -1   6   1        527.48        492.88        18.81 o                         
   0   6   1        247.16        279.91        31.50 o                         
   1   6   1         29.71         55.43        18.08 o                         
   2   6   1        424.03        444.89        12.29 o                         
   3   6   1        285.11        313.39         9.80 o                         
   4   6   1       1489.87       1476.93        37.55 o                         
   5   6   1       1517.71       1537.92        35.05 o                         
   6   6   1       1483.31       1488.01        31.22 o                         
   7   6   1       3171.59       3166.15        64.66 o                         
   8   6   1       4628.68       4797.53        96.00 o                         
   9   6   1       1399.61       1394.01        33.05 o                         
  10   6   1         48.75         50.65         9.64 o                         
  11   6   1         51.22         48.80         5.37 o                         
  12   6   1        219.56        218.92        13.18 o                         
  13   6   1          0.49         -1.02         4.65 o                         
  14   6   1         14.30         21.53         4.55 o                         
  15   6   1         64.60         72.33         8.65 o                         
  16   6   1        229.85        242.36        15.24 o                         
  17   6   1        311.45        337.88        17.04 o                         
  18   6   1        682.45        759.26        30.09 o                         
  19   6   1        463.44        518.83        21.51 o                         
  20   6   1        164.85        176.31         7.56 o                         
  21   6   1        600.00        597.20        20.04 o                         
  22   6   1        193.97        164.59         7.48 o                         
 -21   7   1          6.80         11.20         3.13 o                         
 -20   7   1        281.97        276.28        14.97 o                         
 -19   7   1         56.38         65.25         5.96 o                         
 -18   7   1         48.52         58.48         5.42 o                         
 -17   7   1         96.76         95.71         5.74 o                         
 -16   7   1         69.97         68.81         5.39 o                         
 -15   7   1          8.36          9.49         4.25 o                         
 -14   7   1         24.99         25.91         3.82 o                         
 -13   7   1          3.81          6.16         3.86 o                         
 -12   7   1        110.78        131.46         8.75 o                         
 -11   7   1        505.69        481.22        13.06 o                         
 -10   7   1        371.09        365.82        10.16 o                         
  -9   7   1          2.32          7.76         3.44 o                         
  -8   7   1         23.95         16.34         3.90 o                         
  -7   7   1         45.74         45.62         4.48 o                         
  -6   7   1        396.26        382.94        11.17 o                         
  -5   7   1        322.77        340.09        11.47 o                         
  -4   7   1        147.47        149.54         7.91 o                         
  -3   7   1        138.96        147.32         6.49 o                         
  -2   7   1        107.33         95.32         5.43 o                         
  -1   7   1         26.67         25.05         3.95 o                         
   0   7   1         94.14         91.21         5.71 o                         
   1   7   1         25.34         26.11         3.82 o                         
   2   7   1        110.20         95.96         5.70 o                         
   3   7   1        365.39        325.30         9.67 o                         
   4   7   1        152.14        160.48         6.46 o                         
   5   7   1         96.04        108.89         7.86 o                         
   6   7   1        427.44        421.54        12.61 o                         
   7   7   1        511.72        539.24        12.62 o                         
   8   7   1        278.10        295.66         9.65 o                         
   9   7   1        227.56        254.84        10.22 o                         
  10   7   1          6.48          5.91         3.77 o                         
  11   7   1        270.65        297.79        11.53 o                         
  12   7   1        184.78        205.53         8.52 o                         
  13   7   1         24.42         32.20         5.10 o                         
  14   7   1         97.91        114.67         8.03 o                         
  15   7   1        161.27        172.73         7.29 o                         
  16   7   1         88.15         96.78         5.36 o                         
  17   7   1         37.88         46.57         4.39 o                         
  18   7   1         24.67         32.06         3.63 o                         
  19   7   1          6.12          1.49         2.58 o                         
  20   7   1         22.01         20.51         3.10 o                         
 -19   8   1         13.23          4.40         3.53 o                         
 -18   8   1          9.60          9.20         3.30 o                         
 -17   8   1          5.66          6.09         4.16 o                         
 -16   8   1          3.56          1.82         2.96 o                         
 -15   8   1         89.30         75.85         6.67 o                         
 -14   8   1         90.13         90.04         6.80 o                         
 -13   8   1        117.39        122.08         5.79 o                         
 -12   8   1         48.28         48.76         4.20 o                         
 -11   8   1         51.34         50.57         4.30 o                         
 -10   8   1        198.87        217.82         9.16 o                         
  -9   8   1        115.77        133.62         8.61 o                         
  -8   8   1         30.29         27.83         4.01 o                         
  -7   8   1         34.33         39.70         4.66 o                         
  -6   8   1         45.92         47.02         6.06 o                         
  -5   8   1          2.58          3.70         5.31 o                         
  -4   8   1        423.61        417.10        16.68 o                         
  -3   8   1          5.64          8.53         3.82 o                         
  -2   8   1        214.81        197.86         6.75 o                         
  -1   8   1        304.46        321.91         8.20 o                         
   0   8   1         50.84         50.26         6.25 o                         
   1   8   1          1.08          6.42         4.16 o                         
   2   8   1         91.72         89.63         5.64 o                         
   3   8   1        379.49        372.92        10.93 o                         
   4   8   1        490.25        520.93        13.49 o                         
   5   8   1        483.33        511.90        12.67 o                         
   6   8   1         11.11          4.46         3.61 o                         
   7   8   1        151.93        163.47         6.12 o                         
   8   8   1        328.93        330.79        12.03 o                         
   9   8   1          7.78          5.36         4.35 o                         
  10   8   1          6.41         11.16         4.29 o                         
  11   8   1          0.31          4.30         4.14 o                         
  12   8   1        167.31        182.39         6.95 o                         
  13   8   1        145.31        155.68         6.78 o                         
  14   8   1         31.20         24.47         3.72 o                         
  15   8   1          0.00          1.10         3.22 o                         
  16   8   1         20.67         29.66         4.61 o                         
  17   8   1          6.46          2.32         2.59 o                         
  18   8   1          2.25          0.02         1.93 o                         
 -16   9   1         82.65         58.77         5.58 o                         
 -15   9   1         10.06         10.74         2.67 o                         
 -14   9   1          0.65          4.89         2.96 o                         
 -13   9   1         20.22         23.12         3.92 o                         
 -12   9   1        125.27        145.26        12.40 o                         
 -11   9   1        355.53        360.35        11.78 o                         
 -10   9   1        433.86        478.59        14.71 o                         
  -9   9   1        172.23        206.32         8.74 o                         
  -8   9   1        233.73        243.19        10.06 o                         
  -7   9   1        252.93        277.62        10.05 o                         
  -6   9   1          0.72          3.41         4.20 o                         
  -5   9   1        671.73        697.89        20.33 o                         
  -4   9   1        364.44        395.29        13.52 o                         
  -3   9   1        505.78        560.84        26.82 o                         
  -2   9   1        588.24        670.05        23.22 o                         
  -1   9   1        401.69        472.92        14.50 o                         
   0   9   1        627.69        701.00        21.37 o                         
   1   9   1        441.08        485.64        12.98 o                         
   2   9   1         82.20         99.66         5.74 o                         
   3   9   1        885.25        980.41        22.17 o                         
   4   9   1        320.40        327.13         9.99 o                         
   5   9   1          0.94          5.40         3.76 o                         
   6   9   1         47.49         54.94         7.53 o                         
   7   9   1          1.05          4.55         4.36 o                         
   8   9   1         12.04         16.48         4.80 o                         
   9   9   1          5.26         15.32         5.33 o                         
  10   9   1         65.57         69.13         4.78 o                         
  11   9   1        230.82        264.61         8.51 o                         
  12   9   1        133.22        148.56         5.89 o                         
  13   9   1        116.41        133.19         5.20 o                         
  14   9   1        233.44        246.17         7.10 o                         
  15   9   1         40.89         36.39         2.98 o                         
  16   9   1        162.23        111.51         5.40 o                         
 -13  10   1          1.74         -1.53         2.76 o                         
 -12  10   1          2.19          1.85         3.47 o                         
 -11  10   1          1.21          0.76         4.33 o                         
 -10  10   1         42.78         35.52         3.54 o                         
  -9  10   1         15.68         12.65         2.81 o                         
  -8  10   1        155.06        157.73         7.91 o                         
  -7  10   1       1219.75       1349.22        47.31 o                         
  -6  10   1        764.25        852.22        25.90 o                         
  -5  10   1       1024.64       1043.37        29.14 o                         
  -4  10   1        775.36        852.24        28.09 o                         
  -3  10   1        175.24        200.46         8.21 o                         
  -2  10   1         98.84        111.31         7.24 o                         
  -1  10   1         40.48         45.56         4.85 o                         
   0  10   1         29.42         33.45         4.12 o                         
   1  10   1         41.31         41.78         4.26 o                         
   2  10   1         18.17         13.01         3.53 o                         
   3  10   1        214.96        227.30         7.93 o                         
   4  10   1        773.09        816.21        27.80 o                         
   5  10   1        308.69        331.37        13.91 o                         
   6  10   1        229.73        220.77        11.18 o                         
   7  10   1        650.01        690.49        29.34 o                         
   8  10   1        484.02        543.73        21.48 o                         
   9  10   1        555.41        575.25        24.02 o                         
  10  10   1        530.55        530.68        38.79 o                         
  11  10   1        145.22        138.26         7.14 o                         
  12  10   1         49.15         39.06         5.47 o                         
  -7  11   1        271.62        205.33        16.51 o                         
  -6  11   1        276.71        197.38        11.38 o                         
  -5  11   1         77.54         57.79         5.60 o                         
  -4  11   1          0.96          3.87         2.91 o                         
  -3  11   1         28.04         30.97         3.97 o                         
  -2  11   1         43.95         39.56         3.70 o                         
  -1  11   1        234.01        215.75        12.84 o                         
   0  11   1        510.58        514.82        16.03 o                         
   1  11   1        658.90        654.58        16.93 o                         
   2  11   1        877.79        870.90        42.25 o                         
   3  11   1        814.64        830.04        20.77 o                         
   4  11   1        295.16        269.97        11.58 o                         
   5  11   1         79.17         71.28         6.60 o                         
   6  11   1         31.36         27.97         3.48 o                         
   7  11   1          5.51          3.13         1.61 o                         
 -26   0   2          1.69          4.47         4.55 o                         
 -25   0   2         53.15         53.95         4.66 o                         
 -24   0   2        206.51        225.09         9.95 o                         
 -23   0   2       1448.43       1444.22        36.81 o                         
 -22   0   2       2358.81       2391.11        67.54 o                         
 -21   0   2       2011.36       2000.92        49.79 o                         
 -20   0   2        355.72        331.89        11.92 o                         
 -19   0   2        174.66        165.47         9.20 o                         
 -18   0   2        564.46        548.38        14.55 o                         
 -17   0   2       1185.14       1124.56        23.06 o                         
 -16   0   2       1131.95       1132.73        24.15 o                         
 -15   0   2        240.41        221.23         6.55 o                         
 -14   0   2        235.45        204.68        12.86 o                         
 -13   0   2         80.85         78.00        13.44 o                         
 -12   0   2       2350.90       2213.48       108.29 o                         
 -11   0   2       7728.07       7552.34      1009.32 o                         
 -10   0   2       6366.85       6048.13      1012.30 o                         
  -9   0   2       2765.81       2341.18       182.36 o                         
  -8   0   2       4633.20       4549.83       234.64 o                         
  -7   0   2      14106.72      13708.99       365.81 o                         
  -6   0   2       3125.45       2833.23        79.84 o                         
  -5   0   2       4522.26       4377.31       145.24 o                         
  -4   0   2       8445.80       7931.56       258.13 o                         
  -3   0   2      17938.33      17113.88       550.81 o                         
  -2   0   2       6227.69       5985.87       191.86 o                         
  -1   0   2         44.07         36.32         7.00 o                         
   0   0   2      21522.97      20951.82       676.89 o                         
   1   0   2      28715.27      28316.49      1291.30 o                         
   2   0   2      20179.17      20754.23       949.56 o                         
   3   0   2         77.51         98.06         8.86 o                         
   4   0   2       5176.25       5039.15       207.36 o                         
   5   0   2      12098.29      12475.21       405.15 o                         
   6   0   2       5080.40       5407.99       178.62 o                         
   7   0   2       1573.17       1677.56        60.01 o                         
   8   0   2       1725.63       1935.25        80.49 o                         
   9   0   2        190.57        175.87        10.91 o                         
  10   0   2        128.82         92.74        16.91 o                         
  11   0   2       5151.07       6259.47       307.08 o                         
  12   0   2       6523.77       7156.26       350.17 o                         
  13   0   2       6631.17       7375.79       362.80 o                         
  14   0   2       2378.70       2349.79        87.19 o                         
  15   0   2       2410.36       2457.45       118.66 o                         
  16   0   2       2359.53       2401.77        61.17 o                         
  17   0   2       1581.41       1581.84        44.88 o                         
  18   0   2         88.78        131.15        10.70 o                         
  19   0   2        955.20        931.73        33.07 o                         
  20   0   2        237.47        241.65        20.11 o                         
  21   0   2         29.43         32.33         9.27 o                         
  22   0   2          0.71          4.17         5.15 o                         
  23   0   2        723.64        726.30        27.70 o                         
  24   0   2         60.03         69.98         8.51 o                         
  25   0   2        452.41        440.64        20.67 o                         
 -26   1   2        733.03        704.30        20.52 o                         
 -25   1   2       1039.49        972.62        24.20 o                         
 -24   1   2        992.65        978.51        24.18 o                         
 -23   1   2        488.67        500.62        11.61 o                         
 -22   1   2        424.19        432.26        12.80 o                         
 -21   1   2        102.42        102.78         6.47 o                         
 -20   1   2        182.55        181.47         6.21 o                         
 -19   1   2        576.44        577.24        11.99 o                         
 -18   1   2       4038.58       4168.96        66.27 o                         
 -17   1   2       2088.00       2066.60        32.15 o                         
 -16   1   2       1849.40       1780.62        25.28 o                         
 -15   1   2       7690.11       7755.77       101.22 o                         
 -14   1   2       6595.27       6526.94       129.04 o                         
 -13   1   2       3307.47       3405.90        90.56 o                         
 -12   1   2       2854.27       2676.87        72.65 o                         
 -11   1   2       1697.83       1797.12        51.35 o                         
 -10   1   2       5244.22       5698.40       124.35 o                         
  -9   1   2        220.64        233.58        11.16 o                         
  -8   1   2       1197.17       1176.84        30.28 o                         
  -7   1   2       5964.50       6231.62       132.01 o                         
  -6   1   2       2662.05       2550.68        72.84 o                         
  -5   1   2        731.83        684.53        28.20 o                         
  -4   1   2      32976.54      34256.55      1317.44 o                         
  -3   1   2        796.44        710.10        20.92 o                         
  -2   1   2      20603.11      19813.97       340.40 o                         
  -1   1   2      17652.72      16963.83       257.67 o                         
   0   1   2        570.21        577.47        15.04 o                         
   1   1   2       5820.17       5556.08       149.83 o                         
   2   1   2       7408.97       7746.37       159.66 o                         
   3   1   2      13450.07      14476.07       296.74 o                         
   4   1   2        412.24        449.69        15.05 o                         
   5   1   2          8.89          9.53         5.07 o                         
   6   1   2       2957.03       3162.78       108.69 o                         
   7   1   2      12297.48      12966.08       422.98 o                         
   8   1   2       2178.65       2229.80        80.37 o                         
   9   1   2       5663.15       5741.11       160.62 o                         
  10   1   2       4528.91       4638.24       130.62 o                         
  11   1   2       4877.02       5063.06       143.27 o                         
  12   1   2       3724.42       4129.67       151.00 o                         
  13   1   2       2718.19       3083.60        92.47 o                         
  14   1   2        638.84        708.28        16.35 o                         
  15   1   2         88.04         96.82         5.63 o                         
  16   1   2        159.88        155.31         6.67 o                         
  17   1   2        351.28        356.68         9.76 o                         
  18   1   2        324.45        380.98        10.29 o                         
  19   1   2       2150.71       2159.87        36.54 o                         
  20   1   2       2345.00       2476.91        70.30 o                         
  21   1   2       1118.02       1207.34        30.97 o                         
  22   1   2        439.28        475.84        14.32 o                         
  23   1   2        301.60        330.03        10.47 o                         
  24   1   2        305.67        311.60        13.41 o                         
  25   1   2         42.99         43.60         3.89 o                         
 -26   2   2          0.04          2.76         4.36 o                         
 -25   2   2        227.55        214.17         7.30 o                         
 -24   2   2         61.94         53.91         3.26 o                         
 -23   2   2         43.80         48.38         3.62 o                         
 -22   2   2         62.58         73.64         4.74 o                         
 -21   2   2       1323.62       1405.07        29.50 o                         
 -20   2   2        674.43        646.54        14.42 o                         
 -19   2   2        539.86        564.81        11.17 o                         
 -18   2   2       1945.08       1944.94        32.95 o                         
 -17   2   2        259.27        266.45         6.94 o                         
 -16   2   2        729.64        735.79        14.15 o                         
 -15   2   2        368.53        396.11         9.83 o                         
 -14   2   2        242.26        231.69         6.89 o                         
 -13   2   2          1.81          2.79         5.80 o                         
 -12   2   2       1055.10       1072.17        31.48 o                         
 -11   2   2        596.86        517.89        32.62 o                         
 -10   2   2       4215.89       4255.81        94.95 o                         
  -9   2   2       1346.03       1248.30        36.48 o                         
  -8   2   2       6266.16       6524.84       218.91 o                         
  -7   2   2       5654.07       5446.23       183.00 o                         
  -6   2   2       1946.91       1773.00        75.40 o                         
  -5   2   2       5748.95       5641.51       185.51 o                         
  -4   2   2       1768.56       1745.96        61.25 o                         
  -3   2   2       1178.82       1228.98        28.62 o                         
  -2   2   2        999.53        998.95        21.71 o                         
  -1   2   2        299.32        309.23         7.12 o                         
   0   2   2       4786.70       4450.89        78.83 o                         
   1   2   2      26430.18      24983.63       571.36 o                         
   2   2   2      18678.15      18171.73       480.53 o                         
   3   2   2       9013.69       8955.34       207.72 o                         
   4   2   2       6902.97       7100.71       166.50 o                         
   5   2   2       7006.80       7668.36       180.41 o                         
   6   2   2        218.25        206.81        15.43 o                         
   7   2   2        147.13        286.96        15.19 o                         
   8   2   2        423.45        463.27        20.77 o                         
   9   2   2         27.53         22.25         6.82 o                         
  10   2   2       1026.70       1025.00        37.44 o                         
  11   2   2        883.47        915.68        35.05 o                         
  12   2   2       1803.21       1842.91        54.95 o                         
  13   2   2       1828.37       1882.91        35.10 o                         
  14   2   2        478.22        500.76        12.35 o                         
  15   2   2       1169.23       1243.09        23.36 o                         
  16   2   2       2498.25       2668.04        47.17 o                         
  17   2   2       2472.05       2529.99        40.88 o                         
  18   2   2        364.79        364.94        10.29 o                         
  19   2   2         20.61         20.38         5.06 o                         
  20   2   2         70.68         80.41         5.49 o                         
  21   2   2        234.26        225.73         8.94 o                         
  22   2   2         11.03         12.00         3.67 o                         
  23   2   2        309.99        335.78        10.53 o                         
  24   2   2        386.00        385.35         9.71 o                         
  25   2   2        590.30        504.27        44.92 o                         
 -25   3   2        204.67        206.11        13.53 o                         
 -24   3   2         72.67         77.41         5.98 o                         
 -23   3   2         46.62         46.39         3.77 o                         
 -22   3   2         11.22         10.58         2.71 o                         
 -21   3   2         70.55         66.02         3.73 o                         
 -20   3   2         24.04         26.60         3.13 o                         
 -19   3   2          6.78          9.30         3.37 o                         
 -18   3   2         38.28         38.00         3.33 o                         
 -17   3   2       1979.92       1929.90        40.60 o                         
 -16   3   2        124.45        118.94         5.26 o                         
 -15   3   2         17.09         20.76         3.09 o                         
 -14   3   2       1051.39       1053.26        21.48 o                         
 -13   3   2       1197.17       1212.40        28.06 o                         
 -12   3   2        822.73        739.27        32.15 o                         
 -11   3   2         27.85         37.97        13.24 o                         
 -10   3   2         20.74         18.25         7.50 o                         
  -9   3   2        841.13        980.74        43.44 o                         
  -8   3   2        125.15        155.61        13.83 o                         
  -7   3   2        313.30        456.03        24.77 o                         
  -6   3   2        822.24        873.60        37.09 o                         
  -5   3   2        508.54        623.69        29.45 o                         
  -4   3   2         13.34         31.89         5.93 o                         
  -3   3   2       1536.18       1524.79        39.72 o                         
  -2   3   2       2150.75       1914.91        42.98 o                         
  -1   3   2        473.61        417.41        13.32 o                         
   0   3   2         18.62         25.03         3.08 o                         
   1   3   2       2970.00       2800.84        50.90 o                         
   2   3   2        853.03        834.31        23.59 o                         
   3   3   2        966.64        975.03        31.56 o                         
   4   3   2       5709.59       5824.04       124.37 o                         
   5   3   2       2635.53       3034.55        68.57 o                         
   6   3   2       1700.84       1646.87        40.86 o                         
   7   3   2          2.77         19.60         5.41 o                         
   8   3   2        968.33        996.35        28.87 o                         
   9   3   2       3654.99       4042.69       102.70 o                         
  10   3   2         86.54         67.34         8.63 o                         
  11   3   2          2.99         -2.51         6.58 o                         
  12   3   2        108.21        138.66         5.33 o                         
  13   3   2        796.92        764.04        16.79 o                         
  14   3   2        283.12        294.61         9.43 o                         
  15   3   2        121.70        115.65         6.32 o                         
  16   3   2          3.20          1.94         3.22 o                         
  17   3   2        718.23        735.00        16.37 o                         
  18   3   2          0.82          4.96         3.27 o                         
  19   3   2         18.19         21.71         4.70 o                         
  20   3   2        430.19        473.52        15.12 o                         
  21   3   2         84.21         99.42         6.75 o                         
  22   3   2          6.34         11.05         4.98 o                         
  23   3   2          1.09          3.99         2.53 o                         
  24   3   2         24.28         36.77         3.79 o                         
  25   3   2         35.09         32.88         4.00 o                         
 -25   4   2          2.88          2.44         3.40 o                         
 -24   4   2         21.76         30.42        12.78 o                         
 -23   4   2          4.38          8.48         4.92 o                         
 -22   4   2          0.31          1.54         4.21 o                         
 -21   4   2         44.92         52.60         3.91 o                         
 -20   4   2          9.07          6.31         3.08 o                         
 -19   4   2        167.81        149.30         6.35 o                         
 -18   4   2         42.91         42.14         3.22 o                         
 -17   4   2         67.74         73.41         3.97 o                         
 -16   4   2          0.26         -1.59         2.54 o                         
 -15   4   2         51.21         56.11         3.44 o                         
 -14   4   2        226.48        224.31         7.32 o                         
 -13   4   2        838.13        833.09        18.36 o                         
 -12   4   2        239.18        237.13        11.60 o                         
 -11   4   2         82.65         83.49        12.95 o                         
 -10   4   2         63.82         64.68         9.33 o                         
  -9   4   2        276.33        299.34        33.10 o                         
  -8   4   2        281.31        329.64        36.48 o                         
  -7   4   2         61.03         79.51        12.60 o                         
  -6   4   2       3143.71       3679.17       122.02 o                         
  -5   4   2        744.94        694.06        21.96 o                         
  -4   4   2        960.93        815.12        35.99 o                         
  -3   4   2        584.46        540.84        81.98 o                         
  -2   4   2         64.32         69.98        15.86 o                         
  -1   4   2          5.99          9.61         7.02 o                         
   0   4   2         27.60         28.72         8.17 o                         
   1   4   2          0.97          1.08         3.26 o                         
   2   4   2        584.37        579.44        14.48 o                         
   3   4   2        333.27        348.95        10.82 o                         
   4   4   2        172.58        186.43        14.99 o                         
   5   4   2          2.19          4.23         3.98 o                         
   6   4   2        311.17        328.68        14.96 o                         
   7   4   2          8.48          9.62         5.22 o                         
   8   4   2        154.54        159.87        12.84 o                         
   9   4   2         22.97         29.54         6.21 o                         
  10   4   2        812.20        827.55        22.88 o                         
  11   4   2         54.42         56.63         4.66 o                         
  12   4   2         42.42         45.38         3.95 o                         
  13   4   2          1.13          4.69         3.10 o                         
  14   4   2         30.32         34.86         3.73 o                         
  15   4   2          1.64          7.43         3.63 o                         
  16   4   2        422.90        444.36        14.22 o                         
  17   4   2        316.30        319.51        12.06 o                         
  18   4   2         24.94         24.29         4.35 o                         
  19   4   2        269.47        289.73        11.93 o                         
  20   4   2         91.86         98.34         5.51 o                         
  21   4   2          4.02          7.04         2.93 o                         
  22   4   2          9.64         24.00         4.49 o                         
  23   4   2         42.16         45.79         4.28 o                         
  24   4   2         44.47         36.47         2.55 o                         
 -24   5   2         62.70         37.57         4.69 o                         
 -23   5   2         14.50         10.68         2.44 o                         
 -22   5   2         14.82         18.45         4.44 o                         
 -21   5   2         15.24         17.63         3.00 o                         
 -20   5   2          2.04          1.16         3.60 o                         
 -19   5   2          0.49          3.16         3.22 o                         
 -18   5   2        324.13        306.60        11.26 o                         
 -17   5   2        885.97        872.56        24.29 o                         
 -16   5   2       1036.19       1011.98        24.70 o                         
 -15   5   2         68.64         87.88         5.54 o                         
 -14   5   2         40.10         30.25         5.49 o                         
 -13   5   2        405.25        403.07        10.97 o                         
 -12   5   2        764.23        742.66        23.52 o                         
 -11   5   2       1176.69       1169.28        34.07 o                         
 -10   5   2          0.09         -0.66         2.95 o                         
  -9   5   2        612.46        603.14        13.23 o                         
  -8   5   2         32.10         32.23         4.52 o                         
  -7   5   2         86.34         81.83        19.86 o                         
  -6   5   2          3.88          2.07        10.44 o                         
  -5   5   2       1735.38       1571.31        90.09 o                         
  -4   5   2       3594.95       3600.02       183.34 o                         
  -3   5   2       1422.27       1376.77        82.05 o                         
  -2   5   2         21.33         30.08        14.55 o                         
  -1   5   2       1553.76       1529.74        90.13 o                         
   0   5   2       1414.64       1234.32        53.51 o                         
   1   5   2        127.76        124.84        10.92 o                         
   2   5   2        194.82        195.21        13.93 o                         
   3   5   2       1321.90       1382.14        76.40 o                         
   4   5   2          0.77          1.48         6.37 o                         
   5   5   2          7.15         11.12         7.92 o                         
   6   5   2        943.51        885.44        43.75 o                         
   7   5   2       1422.05       1490.55        41.26 o                         
   8   5   2        891.38        827.99        24.61 o                         
   9   5   2        290.24        321.79        15.18 o                         
  10   5   2       1224.32       1289.69        36.55 o                         
  11   5   2        114.43        109.38         9.44 o                         
  12   5   2        138.58        137.50         8.78 o                         
  13   5   2        595.71        613.48        15.98 o                         
  14   5   2          6.95          9.32         3.55 o                         
  15   5   2        149.10        157.03         7.02 o                         
  16   5   2         87.24         90.93         6.23 o                         
  17   5   2        375.11        398.35        13.21 o                         
  18   5   2        129.65        137.27         6.89 o                         
  19   5   2          3.49          7.43         3.80 o                         
  20   5   2        178.28        186.03         8.01 o                         
  21   5   2        339.50        352.59        15.46 o                         
  22   5   2        110.83        125.22         7.07 o                         
  23   5   2          1.12         -0.41         1.85 o                         
 -22   6   2        525.01        441.32        53.88 o                         
 -21   6   2        891.83        922.34        33.23 o                         
 -20   6   2        227.40        226.73         6.93 o                         
 -19   6   2        786.88        886.30        22.47 o                         
 -18   6   2        267.49        276.73        11.78 o                         
 -17   6   2         67.59         73.03         5.42 o                         
 -16   6   2         99.21         97.07         6.30 o                         
 -15   6   2        476.46        429.18        14.42 o                         
 -14   6   2         11.35          7.88         3.34 o                         
 -13   6   2       1191.34       1143.53        27.19 o                         
 -12   6   2       1175.33       1150.59        30.54 o                         
 -11   6   2       1885.17       1897.59        61.24 o                         
 -10   6   2       2148.04       2010.41        46.53 o                         
  -9   6   2       1453.86       1387.61        27.95 o                         
  -8   6   2       1459.23       1446.83        33.21 o                         
  -7   6   2       2415.15       2299.67        42.57 o                         
  -6   6   2       1703.82       1627.38        30.98 o                         
  -5   6   2        666.10        661.38        13.86 o                         
  -4   6   2        184.88        136.94         6.79 o                         
  -3   6   2         59.40         45.14         3.83 o                         
  -2   6   2        196.82        185.13        10.65 o                         
  -1   6   2       1844.86       1819.10        59.56 o                         
   0   6   2        544.94        546.69        14.30 o                         
   1   6   2       1061.47       1032.20        38.74 o                         
   2   6   2       4999.86       4788.40       104.79 o                         
   3   6   2       2435.41       2228.53        59.27 o                         
   4   6   2       1868.70       1714.19        32.32 o                         
   5   6   2        659.72        641.85        16.06 o                         
   6   6   2        839.60        854.25        19.24 o                         
   7   6   2       3156.50       3123.05        58.93 o                         
   8   6   2       2730.91       2743.59        58.61 o                         
   9   6   2         29.79         36.86         6.69 o                         
  10   6   2       1652.31       1691.25        39.18 o                         
  11   6   2        551.08        598.09        18.60 o                         
  12   6   2        269.44        256.35        12.35 o                         
  13   6   2       1618.56       1698.85        41.53 o                         
  14   6   2       1470.66       1610.62        45.58 o                         
  15   6   2       1639.33       1723.35        50.79 o                         
  16   6   2       1400.91       1556.85        54.44 o                         
  17   6   2        689.30        768.33        24.88 o                         
  18   6   2        466.00        558.23        18.72 o                         
  19   6   2        104.36        116.93         6.38 o                         
  20   6   2         15.40         12.16         2.44 o                         
  21   6   2          0.93          3.50         2.79 o                         
  22   6   2          0.85         -0.22         1.93 o                         
 -21   7   2         28.79         31.57         3.75 o                         
 -20   7   2         71.53         67.63         3.98 o                         
 -19   7   2         93.75         71.16         5.21 o                         
 -18   7   2        287.95        298.12        11.45 o                         
 -17   7   2        671.09        686.46        20.75 o                         
 -16   7   2       1082.49       1142.24        30.03 o                         
 -15   7   2       1203.65       1249.86        32.75 o                         
 -14   7   2       1104.96       1218.57        28.78 o                         
 -13   7   2       1096.90       1208.84        35.33 o                         
 -12   7   2       2291.80       2314.34        51.40 o                         
 -11   7   2        755.38        814.63        20.71 o                         
 -10   7   2         53.11         48.47         4.77 o                         
  -9   7   2        420.10        366.70         9.86 o                         
  -8   7   2         25.52         15.23         3.46 o                         
  -7   7   2        474.35        471.34        17.11 o                         
  -6   7   2       1164.24       1193.32        24.03 o                         
  -5   7   2       2517.31       2471.92        43.55 o                         
  -4   7   2       2352.81       2277.99        37.99 o                         
  -3   7   2       2932.45       2783.56        51.71 o                         
  -2   7   2       3035.89       3045.80        52.88 o                         
  -1   7   2       3497.79       3469.27        68.78 o                         
   0   7   2        547.08        564.13        14.68 o                         
   1   7   2        479.35        495.49        12.24 o                         
   2   7   2       1357.35       1228.90        25.87 o                         
   3   7   2          0.94          2.71         3.14 o                         
   4   7   2          9.00          8.00         3.40 o                         
   5   7   2        468.95        453.92        15.47 o                         
   6   7   2       2953.32       2907.04        53.01 o                         
   7   7   2       1907.61       1920.78        35.97 o                         
   8   7   2        558.69        558.29        14.47 o                         
   9   7   2        295.65        330.79        10.98 o                         
  10   7   2       1932.61       2041.86        41.03 o                         
  11   7   2       2409.31       2583.08        62.55 o                         
  12   7   2       1484.79       1570.58        36.12 o                         
  13   7   2        210.38        213.77        11.01 o                         
  14   7   2         22.91         24.26         5.31 o                         
  15   7   2          1.94         -1.28         4.15 o                         
  16   7   2         54.75         58.29         4.83 o                         
  17   7   2        195.20        225.41         7.33 o                         
  18   7   2        195.95        212.89         8.43 o                         
  19   7   2        130.78        117.15         6.72 o                         
  20   7   2        216.71        160.83        12.55 o                         
 -19   8   2        435.75        298.46        16.33 o                         
 -18   8   2        281.98        288.13        12.02 o                         
 -17   8   2        222.14        232.70        16.35 o                         
 -16   8   2         47.53         53.56         4.09 o                         
 -15   8   2          5.33          7.09         3.37 o                         
 -14   8   2        287.48        307.78        12.12 o                         
 -13   8   2        555.67        583.86        19.75 o                         
 -12   8   2        475.61        499.25        15.88 o                         
 -11   8   2        591.83        625.11        16.65 o                         
 -10   8   2        425.55        425.48        13.01 o                         
  -9   8   2        866.62        925.96        22.94 o                         
  -8   8   2       2575.42       2722.08        54.27 o                         
  -7   8   2       1578.16       1622.28        32.54 o                         
  -6   8   2        216.75        244.40         8.91 o                         
  -5   8   2         74.55         70.30         4.76 o                         
  -4   8   2        130.60        125.90         8.31 o                         
  -3   8   2          8.78          5.29         4.05 o                         
  -2   8   2        292.55        276.51         8.43 o                         
  -1   8   2        151.85        147.04         6.89 o                         
   0   8   2       1197.45       1274.14        26.34 o                         
   1   8   2       1082.04       1133.90        23.94 o                         
   2   8   2       1058.96       1115.23        25.26 o                         
   3   8   2       4180.41       4469.23        81.62 o                         
   4   8   2       2274.52       2370.75        42.27 o                         
   5   8   2        807.83        849.47        17.67 o                         
   6   8   2        480.70        492.75        12.69 o                         
   7   8   2        267.72        287.25         9.75 o                         
   8   8   2         31.27         34.38         4.59 o                         
   9   8   2        203.40        228.33         8.00 o                         
  10   8   2        224.06        239.33         9.00 o                         
  11   8   2        273.01        288.20        12.68 o                         
  12   8   2        176.17        175.09         9.27 o                         
  13   8   2        776.28        872.12        27.22 o                         
  14   8   2       1614.65       1851.80        52.15 o                         
  15   8   2        573.35        620.69        27.50 o                         
  16   8   2        648.71        653.11        23.26 o                         
  17   8   2        679.69        673.88        24.01 o                         
  18   8   2        423.60        296.93        16.15 o                         
 -16   9   2        664.79        556.40        28.59 o                         
 -15   9   2        919.58        679.66        33.46 o                         
 -14   9   2        844.23        827.65        33.90 o                         
 -13   9   2        646.78        700.84        40.46 o                         
 -12   9   2        900.11        996.53        29.52 o                         
 -11   9   2       1272.29       1346.64        39.07 o                         
 -10   9   2         41.69         41.83         4.50 o                         
  -9   9   2         34.88         27.84         4.71 o                         
  -8   9   2          7.49          8.70         3.74 o                         
  -7   9   2         40.10         32.44         5.00 o                         
  -6   9   2         41.33         43.31         4.29 o                         
  -5   9   2        514.08        541.92        14.84 o                         
  -4   9   2        740.07        817.10        29.41 o                         
  -3   9   2       1036.00       1103.90        26.33 o                         
  -2   9   2       2070.70       2287.25        50.19 o                         
  -1   9   2       2398.04       2582.55        54.04 o                         
   0   9   2       1804.39       1911.67        36.34 o                         
   1   9   2        133.31        163.14         6.40 o                         
   2   9   2         12.44         14.27         3.72 o                         
   3   9   2         62.68         83.11         6.82 o                         
   4   9   2         27.89         39.06         4.80 o                         
   5   9   2         18.59         27.24         5.63 o                         
   6   9   2        152.37        158.58         9.09 o                         
   7   9   2        752.85        800.30        32.83 o                         
   8   9   2        872.82        956.31        25.76 o                         
   9   9   2        667.81        734.36        27.51 o                         
  10   9   2        562.27        620.72        26.60 o                         
  11   9   2        736.75        789.13        57.28 o                         
  12   9   2        348.64        367.52        21.97 o                         
  13   9   2         32.00         44.52         6.40 o                         
  14   9   2         62.53         54.19         4.56 o                         
  15   9   2         21.09         20.12         2.18 o                         
 -12  10   2         68.45         59.50         6.51 o                         
 -11  10   2        167.74        160.37        16.11 o                         
 -10  10   2          1.87          7.53         3.05 o                         
  -9  10   2        435.04        406.64        16.15 o                         
  -8  10   2        983.01       1065.48        26.74 o                         
  -7  10   2         63.93         77.78         4.85 o                         
  -6  10   2         33.37         32.80         3.90 o                         
  -5  10   2         57.73         63.53         4.44 o                         
  -4  10   2         59.29         57.85         4.20 o                         
  -3  10   2          0.58         -3.45         3.45 o                         
  -2  10   2        152.16        170.92         9.55 o                         
  -1  10   2        204.81        227.81        10.01 o                         
   0  10   2        186.70        203.42         9.58 o                         
   1  10   2        119.66        135.79         7.78 o                         
   2  10   2        285.64        311.60        12.28 o                         
   3  10   2        175.08        202.57        10.01 o                         
   4  10   2        143.49        161.34         8.06 o                         
   5  10   2        442.23        478.27        24.78 o                         
   6  10   2        238.62        267.24        10.78 o                         
   7  10   2         71.32         81.84         6.81 o                         
   8  10   2         23.69         22.54         3.79 o                         
   9  10   2          7.72         10.33         2.99 o                         
  10  10   2        107.98        120.25         6.87 o                         
  11  10   2        176.04        142.82         6.76 o                         
  12  10   2        175.88        113.37         7.42 o                         
  -6  11   2         66.32         50.88         4.98 o                         
  -5  11   2        232.60        189.74        11.89 o                         
  -4  11   2          4.62          4.10         2.94 o                         
  -3  11   2          1.51         -0.04         3.07 o                         
  -2  11   2         32.73         27.79         3.97 o                         
  -1  11   2          3.19          3.69         2.25 o                         
   0  11   2         66.93         53.80         4.39 o                         
   1  11   2         55.55         51.18         3.06 o                         
   2  11   2          0.68          2.26         2.72 o                         
   3  11   2          2.29         -2.44         4.29 o                         
   4  11   2          7.71         -0.76         4.55 o                         
   5  11   2          2.72         -0.44         2.09 o                         
   6  11   2          1.40          1.55         3.46 o                         
 -26   1   3          3.71          0.13         1.75 o                         
 -25   1   3         43.56         39.58         4.66 o                         
 -24   1   3         29.16         33.32         5.37 o                         
 -23   1   3        111.13        108.73         5.23 o                         
 -22   1   3        177.79        182.51         5.32 o                         
 -21   1   3         11.88         18.49         3.09 o                         
 -20   1   3       1321.40       1332.75        24.64 o                         
 -19   1   3       2127.57       2089.00        33.18 o                         
 -18   1   3       1228.44       1249.16        19.92 o                         
 -17   1   3        202.62        197.41         5.39 o                         
 -16   1   3         93.32         95.98         3.47 o                         
 -15   1   3        131.37        142.75         4.01 o                         
 -14   1   3          3.42          3.75         1.90 o                         
 -13   1   3        257.27        264.89        21.48 o                         
 -12   1   3        556.12        595.14        32.77 o                         
 -11   1   3         77.15         80.26         9.85 o                         
 -10   1   3         23.26         42.50         7.70 o                         
  -9   1   3       1624.01       1591.85        50.97 o                         
  -8   1   3       1874.42       1868.01        69.67 o                         
  -7   1   3       6383.07       6810.87       183.27 o                         
  -6   1   3       5030.05       5028.66       134.66 o                         
  -5   1   3       1387.61       1327.53        40.87 o                         
  -4   1   3        858.47        861.21        21.17 o                         
  -3   1   3       3209.65       3238.02        63.09 o                         
  -2   1   3        276.74        276.47         9.35 o                         
  -1   1   3       3746.09       3760.25        64.08 o                         
   0   1   3         10.55         15.35         4.41 o                         
   1   1   3       5714.38       5586.16       132.03 o                         
   2   1   3      10493.84      10381.31       241.41 o                         
   3   1   3       1949.28       1919.07        43.95 o                         
   4   1   3       2589.95       2851.46        63.53 o                         
   5   1   3       1078.58       1184.09        29.99 o                         
   6   1   3        949.22       1036.02        27.65 o                         
   7   1   3        996.88       1124.68        30.09 o                         
   8   1   3         27.71         62.72         7.57 o                         
   9   1   3        359.98        429.17        16.27 o                         
  10   1   3        527.74        628.07        21.31 o                         
  11   1   3         49.96         63.04         8.92 o                         
  12   1   3         14.11         13.32         7.43 o                         
  13   1   3        407.86        441.43        13.55 o                         
  14   1   3        816.27        906.59        25.82 o                         
  15   1   3        995.31       1130.25        26.69 o                         
  16   1   3        748.04        777.76        19.47 o                         
  17   1   3        396.94        431.95        13.08 o                         
  18   1   3        138.38        176.24         6.66 o                         
  19   1   3        770.82        759.66        21.68 o                         
  20   1   3        128.59        133.41         6.94 o                         
  21   1   3         21.82         23.25         5.55 o                         
  22   1   3          0.04          3.43         3.59 o                         
  23   1   3         93.72         87.91         6.37 o                         
  24   1   3         65.82         49.97         6.33 o                         
  25   1   3         73.84         59.55         3.82 o                         
 -26   2   3        170.23        122.10         8.26 o                         
 -25   2   3        737.14        722.02        16.53 o                         
 -24   2   3        408.67        432.59        10.50 o                         
 -23   2   3        265.64        275.87         7.32 o                         
 -22   2   3        672.08        651.03        14.35 o                         
 -21   2   3          1.51          5.37         2.86 o                         
 -20   2   3        171.61        194.00         5.82 o                         
 -19   2   3          8.83         13.08         2.62 o                         
 -18   2   3        480.75        492.37         8.78 o                         
 -17   2   3        125.03        138.04         4.39 o                         
 -16   2   3        112.87         96.79         3.69 o                         
 -15   2   3       2104.11       2161.43        32.69 o                         
 -14   2   3       1260.26       1145.06        18.05 o                         
 -13   2   3       1716.27       1732.81        31.82 o                         
 -12   2   3       4708.01       4792.89       172.30 o                         
 -11   2   3       2408.43       2330.82        90.66 o                         
 -10   2   3        234.23        332.25        22.34 o                         
  -9   2   3        428.03        389.18        17.28 o                         
  -8   2   3       3108.33       3313.06        65.44 o                         
  -7   2   3        450.62        558.71        20.37 o                         
  -6   2   3        137.19        193.99        13.88 o                         
  -5   2   3         12.37         20.26         8.55 o                         
  -4   2   3      12410.34      12300.36       253.96 o                         
  -3   2   3       1897.07       1691.33        39.06 o                         
  -2   2   3       1146.62       1004.66        19.96 o                         
  -1   2   3       3730.09       3590.89        65.75 o                         
   0   2   3       4614.86       4255.88        91.43 o                         
   1   2   3      11554.47      11188.80       300.08 o                         
   2   2   3       1580.03       1460.91        39.78 o                         
   3   2   3         38.12         51.53         6.84 o                         
   4   2   3       2222.47       2410.61        62.35 o                         
   5   2   3        512.38        595.12        21.18 o                         
   6   2   3       1117.76       1298.13        40.03 o                         
   7   2   3        310.04        295.37        14.65 o                         
   8   2   3        918.10        842.20        28.23 o                         
   9   2   3       2535.42       2550.39        68.71 o                         
  10   2   3       4256.33       4695.95       137.80 o                         
  11   2   3       2032.08       2250.77        94.16 o                         
  12   2   3       1752.36       1761.89        46.34 o                         
  13   2   3        235.14        232.61         7.77 o                         
  14   2   3        498.50        519.02        13.71 o                         
  15   2   3        900.42        864.59        20.04 o                         
  16   2   3         19.68         22.23         3.62 o                         
  17   2   3         38.56         40.16         3.92 o                         
  18   2   3        107.45        134.49         6.29 o                         
  19   2   3        271.02        291.32        15.33 o                         
  20   2   3         33.81         44.27         7.93 o                         
  21   2   3        619.02        646.49        25.77 o                         
  22   2   3        997.46       1068.98        38.30 o                         
  23   2   3        401.56        445.72        17.54 o                         
  24   2   3        146.99        133.80         5.90 o                         
 -25   3   3          1.89          1.49         4.33 o                         
 -24   3   3        142.46        146.46         6.42 o                         
 -23   3   3        311.74        276.84        20.88 o                         
 -22   3   3        696.90        726.93        16.36 o                         
 -21   3   3       1539.80       1603.94        28.55 o                         
 -20   3   3        599.90        615.97        13.20 o                         
 -19   3   3       1960.85       1971.93        32.65 o                         
 -18   3   3       3760.10       3808.74        56.08 o                         
 -17   3   3       1655.69       1579.13        25.24 o                         
 -16   3   3       1624.57       1555.60        24.80 o                         
 -15   3   3        425.70        421.20         9.28 o                         
 -14   3   3        426.41        444.63        10.14 o                         
 -13   3   3         42.76         51.76         3.07 o                         
 -12   3   3        408.35        403.94        10.30 o                         
 -11   3   3        398.80        346.69        12.60 o                         
 -10   3   3       6597.89       6606.20       139.79 o                         
  -9   3   3       7917.71       7724.95       179.42 o                         
  -8   3   3       9473.68       9354.48       267.78 o                         
  -7   3   3       1733.03       1711.05       105.73 o                         
  -6   3   3       3757.19       3659.56       105.18 o                         
  -5   3   3      13812.29      13829.76       369.88 o                         
  -4   3   3       2266.57       2111.12        55.08 o                         
  -3   3   3       3959.92       3586.87        59.87 o                         
  -2   3   3        198.58        160.47         6.38 o                         
  -1   3   3       1584.68       1479.28        36.57 o                         
   0   3   3        626.09        519.92        12.54 o                         
   1   3   3        217.18        324.81         9.52 o                         
   2   3   3       1778.69       1783.85        41.80 o                         
   3   3   3       2461.42       2137.99        49.91 o                         
   4   3   3       2648.49       2407.24        56.28 o                         
   5   3   3      17945.79      19281.43       515.03 o                         
   6   3   3      11750.98      12650.39       342.88 o                         
   7   3   3       6919.73       7393.27       228.87 o                         
   8   3   3       2900.41       3072.16        93.72 o                         
   9   3   3        468.49        459.58        23.73 o                         
  10   3   3          4.71          8.22         5.26 o                         
  11   3   3         89.54         82.06         5.31 o                         
  12   3   3          1.28          4.93         2.95 o                         
  13   3   3       1033.15       1056.77        27.92 o                         
  14   3   3        318.55        325.82        10.01 o                         
  15   3   3       1328.42       1292.43        27.34 o                         
  16   3   3       4612.98       4905.47        77.12 o                         
  17   3   3        961.19       1053.17        22.83 o                         
  18   3   3        873.46        888.25        27.88 o                         
  19   3   3        972.71        989.04        30.83 o                         
  20   3   3        408.22        445.98        13.59 o                         
  21   3   3        135.64        144.28         8.26 o                         
  22   3   3         14.02          9.45         3.21 o                         
  23   3   3          5.92          6.91         1.76 o                         
  24   3   3         96.68         88.91         4.55 o                         
 -24   4   3        577.48        533.72        20.00 o                         
 -23   4   3        772.57        799.19        29.69 o                         
 -22   4   3        607.70        659.91        17.93 o                         
 -21   4   3        362.27        387.60        18.39 o                         
 -20   4   3         72.79         85.35         6.24 o                         
 -19   4   3        105.77        109.09         4.14 o                         
 -18   4   3        121.43        128.00         4.35 o                         
 -17   4   3        190.76        185.45         5.12 o                         
 -16   4   3        695.31        684.98        14.06 o                         
 -15   4   3       1628.39       1565.30        26.85 o                         
 -14   4   3       3596.34       3393.71        53.20 o                         
 -13   4   3       3491.17       3437.19        53.78 o                         
 -12   4   3       3584.57       3350.36        55.17 o                         
 -11   4   3       2211.17       2121.73        44.27 o                         
 -10   4   3       1724.19       1627.40        44.78 o                         
  -9   4   3       1630.22       1561.30        51.94 o                         
  -8   4   3        196.89        228.54        13.14 o                         
  -7   4   3        261.55        273.03        14.10 o                         
  -6   4   3       2763.68       2733.41       133.28 o                         
  -5   4   3       1461.90       1367.40        58.37 o                         
  -4   4   3       2922.01       2558.77        88.92 o                         
  -3   4   3       6657.53       6344.66       200.03 o                         
  -2   4   3       6557.77       5538.78       225.74 o                         
  -1   4   3      10079.48       9302.18       276.88 o                         
   0   4   3       6570.94       6142.86       163.02 o                         
   1   4   3       1484.33       1332.63        27.20 o                         
   2   4   3       1197.42       1007.07        30.82 o                         
   3   4   3        639.43        518.34        14.72 o                         
   4   4   3        272.24        243.57        11.89 o                         
   5   4   3        277.58        236.79        13.14 o                         
   6   4   3       5267.03       5150.42       127.52 o                         
   7   4   3       4286.94       4266.51       125.44 o                         
   8   4   3       1998.97       1928.07        48.57 o                         
   9   4   3       2463.40       2364.14        64.86 o                         
  10   4   3       6499.17       6548.75       117.75 o                         
  11   4   3       4283.56       4309.14        75.40 o                         
  12   4   3       1567.04       1539.98        30.83 o                         
  13   4   3       3269.39       3227.82        58.57 o                         
  14   4   3         85.13         75.41         4.90 o                         
  15   4   3          8.43         10.22         3.60 o                         
  16   4   3        238.90        225.82         8.70 o                         
  17   4   3         55.86         62.82         5.79 o                         
  18   4   3        287.63        284.32        20.46 o                         
  19   4   3       1265.57       1328.63        46.70 o                         
  20   4   3        845.43        898.04        38.23 o                         
  21   4   3        632.29        721.95        21.90 o                         
  22   4   3        679.10        698.92        33.04 o                         
  23   4   3        789.70        679.84        33.64 o                         
 -23   5   3         15.63          8.61         3.54 o                         
 -22   5   3        405.57        387.21        26.31 o                         
 -21   5   3       1206.49       1287.20        27.45 o                         
 -20   5   3       1033.14       1052.42        25.06 o                         
 -19   5   3       1022.67       1044.50        24.62 o                         
 -18   5   3       2116.57       2151.67        47.16 o                         
 -17   5   3       1931.86       2012.13        44.69 o                         
 -16   5   3        811.33        832.24        18.86 o                         
 -15   5   3        137.42        142.44         6.00 o                         
 -14   5   3         10.59          8.73         3.14 o                         
 -13   5   3          0.34          3.64         3.00 o                         
 -12   5   3         12.94         12.56         3.37 o                         
 -11   5   3        202.29        194.33         6.93 o                         
 -10   5   3       1685.86       1658.27        47.50 o                         
  -9   5   3       2515.39       2317.89        38.26 o                         
  -8   5   3       3472.18       3208.98        56.95 o                         
  -7   5   3       3848.02       3728.10       112.18 o                         
  -6   5   3       3401.40       3211.69       202.44 o                         
  -5   5   3       2137.78       2047.37       169.21 o                         
  -4   5   3        926.10        904.10        45.48 o                         
  -3   5   3       4336.48       4346.43       158.06 o                         
  -2   5   3       3556.34       3661.31       190.84 o                         
  -1   5   3        176.72        134.11        13.05 o                         
   0   5   3        846.59        678.00        43.39 o                         
   1   5   3        152.89        109.08        13.90 o                         
   2   5   3       1620.91       1647.79        76.51 o                         
   3   5   3       3300.45       3398.46       135.75 o                         
   4   5   3       3601.91       3303.14       302.60 o                         
   5   5   3       2540.14       2346.67       246.57 o                         
   6   5   3       2487.17       2460.67        80.13 o                         
   7   5   3       1945.55       2064.68        47.81 o                         
   8   5   3        968.80        986.80        23.11 o                         
   9   5   3       1323.82       1347.66        35.68 o                         
  10   5   3        641.61        636.81        16.42 o                         
  11   5   3       1107.22       1161.75        37.90 o                         
  12   5   3         10.55         11.15         4.82 o                         
  13   5   3       1865.65       1859.60        42.64 o                         
  14   5   3        859.90        869.27        23.99 o                         
  15   5   3        918.00        903.59        28.99 o                         
  16   5   3        635.82        724.49        20.55 o                         
  17   5   3       1143.85       1212.73        35.72 o                         
  18   5   3        625.70        654.48        22.05 o                         
  19   5   3        561.42        568.79        24.46 o                         
  20   5   3        562.61        607.47        22.75 o                         
  21   5   3          6.14          6.18         3.39 o                         
  22   5   3         11.06         13.35         3.46 o                         
 -22   6   3        133.84        126.13         9.60 o                         
 -21   6   3         37.97         37.46         3.39 o                         
 -20   6   3         92.88         93.17         4.14 o                         
 -19   6   3         37.84         43.68         3.41 o                         
 -18   6   3         43.98         39.88         4.38 o                         
 -17   6   3         44.39         57.91         5.15 o                         
 -16   6   3        200.25        235.64        12.31 o                         
 -15   6   3        552.16        582.90        16.73 o                         
 -14   6   3        367.36        432.85        16.17 o                         
 -13   6   3         21.17         29.23         3.35 o                         
 -12   6   3       1239.05       1043.74        25.33 o                         
 -11   6   3        430.53        420.98        11.55 o                         
 -10   6   3        246.52        247.97         8.18 o                         
  -9   6   3        908.03        873.15        17.18 o                         
  -8   6   3        261.82        237.07         6.94 o                         
  -7   6   3        272.50        262.08         7.26 o                         
  -6   6   3         30.91         24.56         3.29 o                         
  -5   6   3        437.39        468.72        11.69 o                         
  -4   6   3       1814.80       1765.36        31.72 o                         
  -3   6   3       1837.34       1813.94        32.47 o                         
  -2   6   3        895.84        837.00        21.17 o                         
  -1   6   3        725.37        693.56        18.37 o                         
   0   6   3        728.53        691.47        21.59 o                         
   1   6   3       1880.41       1877.44        54.73 o                         
   2   6   3        967.55        884.44        23.96 o                         
   3   6   3         22.97         28.16         3.17 o                         
   4   6   3         12.12         15.15         3.00 o                         
   5   6   3        197.51        197.17         6.96 o                         
   6   6   3        702.88        710.75        19.65 o                         
   7   6   3         47.21         47.15         5.53 o                         
   8   6   3        335.84        331.06        10.17 o                         
   9   6   3       2491.34       2540.46        49.72 o                         
  10   6   3        913.84        925.35        21.08 o                         
  11   6   3        129.70        144.40         9.66 o                         
  12   6   3         48.74         55.22         5.98 o                         
  13   6   3        327.58        347.38        14.03 o                         
  14   6   3        442.23        508.46        20.97 o                         
  15   6   3        115.56        111.58         7.68 o                         
  16   6   3         13.19         12.88         3.82 o                         
  17   6   3          5.83          7.40         3.58 o                         
  18   6   3         42.56         45.17         4.30 o                         
  19   6   3        358.53        362.55        14.61 o                         
  20   6   3        288.45        321.95        18.04 o                         
  21   6   3        221.97        140.52        54.96 o                         
 -20   7   3        107.66        107.21         8.84 o                         
 -19   7   3         99.05         86.30         4.12 o                         
 -18   7   3        203.00        174.87         6.76 o                         
 -17   7   3         25.56         21.57         3.69 o                         
 -16   7   3        246.57        283.85        11.60 o                         
 -15   7   3        446.72        432.63        13.94 o                         
 -14   7   3        119.23        100.06         6.52 o                         
 -13   7   3          1.70          9.00         4.65 o                         
 -12   7   3        245.11        225.72        10.41 o                         
 -11   7   3        674.99        660.01        16.10 o                         
 -10   7   3        518.39        543.17        16.87 o                         
  -9   7   3        109.29        118.15         4.90 o                         
  -8   7   3         91.65         88.79         4.58 o                         
  -7   7   3         52.72         54.14         3.99 o                         
  -6   7   3        511.72        485.38        11.48 o                         
  -5   7   3        205.63        182.11         7.06 o                         
  -4   7   3         79.22         92.06         6.88 o                         
  -3   7   3          0.25          4.10         3.56 o                         
  -2   7   3         14.57         17.85         3.37 o                         
  -1   7   3       1148.72       1139.20        23.70 o                         
   0   7   3        294.88        281.35         9.24 o                         
   1   7   3        172.05        169.34         7.28 o                         
   2   7   3         12.05         14.87         3.65 o                         
   3   7   3        667.79        630.69        15.82 o                         
   4   7   3         71.37         66.49         4.04 o                         
   5   7   3         28.64         26.84         3.79 o                         
   6   7   3        183.43        194.22         9.13 o                         
   7   7   3       1872.34       1925.77        48.76 o                         
   8   7   3        441.54        454.69        12.00 o                         
   9   7   3          1.55          3.72         3.97 o                         
  10   7   3        165.47        171.20        11.03 o                         
  11   7   3        160.25        148.68         7.89 o                         
  12   7   3        153.83        165.33         7.35 o                         
  13   7   3         11.48         17.35         3.96 o                         
  14   7   3        166.49        159.83         7.55 o                         
  15   7   3        235.06        236.11        10.02 o                         
  16   7   3         96.51         93.86         5.71 o                         
  17   7   3         35.11         38.02         3.27 o                         
  18   7   3         23.76         29.53         2.76 o                         
  19   7   3         20.80         23.82         4.04 o                         
 -18   8   3         11.37         16.80         4.73 o                         
 -17   8   3        111.87        110.27         7.64 o                         
 -16   8   3         43.99         51.33         4.22 o                         
 -15   8   3        355.00        371.44        13.33 o                         
 -14   8   3        320.96        315.37        12.34 o                         
 -13   8   3         24.57         24.42         4.36 o                         
 -12   8   3          1.42          0.30         4.03 o                         
 -11   8   3          5.61          7.38         4.18 o                         
 -10   8   3         12.10          5.69         3.88 o                         
  -9   8   3         13.16         19.43         4.89 o                         
  -8   8   3        138.28        142.60         7.33 o                         
  -7   8   3         38.70         40.05         4.33 o                         
  -6   8   3         56.41         55.31         5.24 o                         
  -5   8   3         34.66         30.32         3.69 o                         
  -4   8   3        321.15        336.63        10.55 o                         
  -3   8   3         32.23         30.91         4.42 o                         
  -2   8   3          1.01          1.79         3.42 o                         
  -1   8   3        240.60        236.21         7.38 o                         
   0   8   3          0.14          3.09         3.05 o                         
   1   8   3         10.62         17.15         3.32 o                         
   2   8   3        245.10        249.06         7.20 o                         
   3   8   3         12.34         16.63         3.59 o                         
   4   8   3         20.62         14.52         3.72 o                         
   5   8   3         33.87         38.35         4.65 o                         
   6   8   3         25.99         37.97         4.61 o                         
   7   8   3         66.81         73.23         6.02 o                         
   8   8   3          5.52          5.54         3.18 o                         
   9   8   3         43.45         44.96         4.82 o                         
  10   8   3        401.50        405.89        12.08 o                         
  11   8   3         88.66        100.90         5.09 o                         
  12   8   3         32.34         41.31         3.68 o                         
  13   8   3         18.56         20.41         3.99 o                         
  14   8   3         30.89         34.56         6.71 o                         
  15   8   3         29.27         31.21         3.07 o                         
  16   8   3          3.01          4.96         1.90 o                         
  17   8   3          2.38          7.71         2.84 o                         
 -16   9   3         81.68         61.81         4.11 o                         
 -15   9   3          4.42          3.42         4.91 o                         
 -14   9   3         24.08         42.63         7.53 o                         
 -13   9   3         10.35         10.89         5.13 o                         
 -12   9   3         32.72         34.34         4.14 o                         
 -11   9   3        306.60        321.20        17.40 o                         
 -10   9   3        368.22        368.44        13.68 o                         
  -9   9   3        132.96        136.10         6.84 o                         
  -8   9   3        258.35        254.66         9.75 o                         
  -7   9   3        954.90        986.02        30.70 o                         
  -6   9   3        434.29        472.08        14.98 o                         
  -5   9   3         68.11         78.36         5.22 o                         
  -4   9   3        100.31         99.75         6.24 o                         
  -3   9   3        149.39        140.18         6.38 o                         
  -2   9   3         19.48         17.52         4.34 o                         
  -1   9   3        105.21        117.85         5.70 o                         
   0   9   3        169.68        195.67         7.47 o                         
   1   9   3        281.75        310.24        10.20 o                         
   2   9   3        223.42        222.90         7.01 o                         
   3   9   3        320.75        354.39        11.21 o                         
   4   9   3        396.79        442.51        12.91 o                         
   5   9   3        409.39        430.81        12.65 o                         
   6   9   3        534.49        564.97        14.33 o                         
   7   9   3        213.10        207.37         7.45 o                         
   8   9   3         96.23        107.99         7.05 o                         
   9   9   3          5.34          7.22         3.62 o                         
  10   9   3         69.63         73.03         4.36 o                         
  11   9   3         15.70         20.95         3.84 o                         
  12   9   3          0.78         -0.68         2.49 o                         
  13   9   3        100.20        100.36         6.24 o                         
  14   9   3        240.67        206.40        12.37 o                         
 -12  10   3        461.29        313.13        12.12 o                         
 -11  10   3        275.39        239.06        14.71 o                         
 -10  10   3          1.32          2.63         3.44 o                         
  -9  10   3         92.24         77.88         7.57 o                         
  -8  10   3        125.62        133.77         6.72 o                         
  -7  10   3         70.64         66.19         5.31 o                         
  -6  10   3         73.63         71.58         5.64 o                         
  -5  10   3        410.25        419.77        18.65 o                         
  -4  10   3        446.69        437.71        19.04 o                         
  -3  10   3         36.05         35.58         3.91 o                         
  -2  10   3         15.83         25.05         3.36 o                         
  -1  10   3        267.66        279.39        12.80 o                         
   0  10   3        444.38        505.87        17.28 o                         
   1  10   3        252.05        283.64         9.86 o                         
   2  10   3        485.30        541.74        15.52 o                         
   3  10   3        205.38        225.63        12.94 o                         
   4  10   3          6.39          5.23         2.76 o                         
   5  10   3          6.16          6.65         2.51 o                         
   6  10   3          5.31         14.36         3.48 o                         
   7  10   3         65.74         71.61         4.01 o                         
   8  10   3        366.71        395.08        11.07 o                         
   9  10   3        354.55        336.78        14.26 o                         
  10  10   3        262.56        221.53        20.60 o                         
  -5  11   3        822.53        615.93        30.77 o                         
  -4  11   3        821.07        534.97        35.30 o                         
  -3  11   3        195.27        125.63         9.06 o                         
  -2  11   3         79.74         50.50         6.31 o                         
  -1  11   3         18.49         11.53         3.27 o                         
   0  11   3        275.93        193.74        13.13 o                         
   1  11   3        343.41        277.32        15.60 o                         
   2  11   3        559.29        432.70        22.33 o                         
   3  11   3        619.85        423.39        21.64 o                         
 -26   0   4        292.37        226.33         9.43 o                         
 -25   0   4         78.24         90.04         6.53 o                         
 -24   0   4        452.50        400.21        16.18 o                         
 -23   0   4          0.58          2.64         3.58 o                         
 -22   0   4        452.74        478.97        15.64 o                         
 -21   0   4          7.94          5.97         4.35 o                         
 -20   0   4        961.44        926.58        23.26 o                         
 -19   0   4        916.15        933.54        21.35 o                         
 -18   0   4        337.19        339.17         9.36 o                         
 -17   0   4       3660.35       3760.44        68.41 o                         
 -16   0   4       9073.93       8985.41       157.92 o                         
 -15   0   4       4561.66       4481.07        71.55 o                         
 -14   0   4        619.55        547.28        10.73 o                         
 -13   0   4        816.70        740.73        15.40 o                         
 -12   0   4       1639.57       1623.04        72.03 o                         
 -11   0   4        117.83        112.34        10.65 o                         
 -10   0   4       1102.04        965.51        38.96 o                         
  -9   0   4       3868.51       3711.65       126.45 o                         
  -8   0   4       3877.66       2952.32        99.39 o                         
  -7   0   4        339.96        218.25         9.89 o                         
  -6   0   4       3534.21       2900.84        87.09 o                         
  -5   0   4      12487.98      11697.58       486.61 o                         
  -4   0   4      16123.79      15683.17       412.25 o                         
  -3   0   4      14053.19      14232.77       381.37 o                         
  -2   0   4       3345.19       3262.09       115.07 o                         
  -1   0   4       2549.03       2468.23        63.54 o                         
   0   0   4         37.14         45.53         6.08 o                         
   1   0   4          1.35         13.61         7.11 o                         
   2   0   4       2473.07       2373.14        67.95 o                         
   3   0   4       5518.42       5790.61       160.70 o                         
   4   0   4       5775.61       6166.80       170.96 o                         
   5   0   4      11658.33      11772.82       390.97 o                         
   6   0   4       6273.75       6560.92       224.76 o                         
   7   0   4       3967.77       4377.85       155.32 o                         
   8   0   4       1646.35       1699.95        88.73 o                         
   9   0   4       4202.73       4417.14       160.25 o                         
  10   0   4       3121.68       3076.40       119.03 o                         
  11   0   4          2.95         10.27         9.34 o                         
  12   0   4        341.98        396.53        29.94 o                         
  13   0   4       1204.32       1216.71        44.07 o                         
  14   0   4         29.96         32.05         6.41 o                         
  15   0   4         18.61         17.66         5.94 o                         
  16   0   4        743.33        735.91        24.66 o                         
  17   0   4       3695.66       3882.71       120.99 o                         
  18   0   4       2949.24       3253.40       110.21 o                         
  19   0   4        992.16       1035.72        38.82 o                         
  20   0   4        302.11        324.91        15.33 o                         
  21   0   4        601.01        690.49        37.64 o                         
  22   0   4       1095.75       1196.66       105.11 o                         
  23   0   4        176.38        187.01        11.18 o                         
  24   0   4          3.87          0.87         1.87 o                         
 -26   1   4        200.79        145.94         5.37 o                         
 -25   1   4       1089.84       1066.30        23.57 o                         
 -24   1   4        830.07        755.44        19.50 o                         
 -23   1   4        862.94        834.74        16.75 o                         
 -22   1   4       1908.32       1925.20        33.57 o                         
 -21   1   4         73.95         73.72         4.68 o                         
 -20   1   4       1181.16       1197.60        19.07 o                         
 -19   1   4       1303.58       1270.79        20.25 o                         
 -18   1   4         41.24         43.76         2.97 o                         
 -17   1   4        693.37        711.09        11.24 o                         
 -16   1   4       1934.57       1931.42        26.04 o                         
 -15   1   4       1148.53       1158.64        15.38 o                         
 -14   1   4       3963.81       3880.93        46.05 o                         
 -13   1   4       4163.65       4229.83        55.54 o                         
 -12   1   4       3529.91       3769.07       106.39 o                         
 -11   1   4       3890.71       3682.95       103.33 o                         
 -10   1   4       2319.61       2125.12        48.70 o                         
  -9   1   4       9892.63       9458.17       195.43 o                         
  -8   1   4       3021.06       2814.47        61.07 o                         
  -7   1   4       1481.34       1511.48        39.40 o                         
  -6   1   4        305.13        360.82        13.57 o                         
  -5   1   4          2.29          0.37         3.39 o                         
  -4   1   4       1408.78       1431.99        39.89 o                         
  -3   1   4       1871.11       1863.59        40.58 o                         
  -2   1   4       7804.51       7590.51       146.16 o                         
  -1   1   4       8564.42       8313.91       163.70 o                         
   0   1   4       4646.46       4301.40        83.56 o                         
   1   1   4       6270.76       6112.99       146.10 o                         
   2   1   4       5286.67       5093.27       142.36 o                         
   3   1   4       9133.30       9133.92       248.82 o                         
   4   1   4       3114.90       3313.97        83.35 o                         
   5   1   4        936.30       1029.86        31.57 o                         
   6   1   4        802.73       1016.85        36.98 o                         
   7   1   4         75.15         88.45         7.69 o                         
   8   1   4       1421.83       1515.36        40.72 o                         
   9   1   4       3388.35       3735.44        87.44 o                         
  10   1   4       1899.87       1988.37        59.01 o                         
  11   1   4       2896.95       3031.92        84.23 o                         
  12   1   4       4408.02       4914.57       103.34 o                         
  13   1   4       2636.44       2812.12        59.03 o                         
  14   1   4       2600.71       3053.03        75.81 o                         
  15   1   4       3397.80       3613.19        85.56 o                         
  16   1   4        370.61        430.59        12.82 o                         
  17   1   4         10.29          9.09         3.69 o                         
  18   1   4        155.96        138.36         9.45 o                         
  19   1   4        145.61        152.24         7.15 o                         
  20   1   4        327.76        375.05        13.82 o                         
  21   1   4        808.53        849.46        25.61 o                         
  22   1   4        391.68        409.53        11.67 o                         
  23   1   4        276.75        294.68         8.78 o                         
  24   1   4        462.50        393.31        13.30 o                         
 -25   2   4         83.70         76.39         4.19 o                         
 -24   2   4          1.22          2.87         1.97 o                         
 -23   2   4         19.09         19.37         2.93 o                         
 -22   2   4          1.07          2.57         2.98 o                         
 -21   2   4        649.25        641.58        13.97 o                         
 -20   2   4        506.22        494.36        10.92 o                         
 -19   2   4       1090.29       1118.82        18.00 o                         
 -18   2   4        295.64        294.08         6.69 o                         
 -17   2   4        100.56        110.69         3.80 o                         
 -16   2   4        915.70        910.90        12.76 o                         
 -15   2   4        229.52        237.47         5.00 o                         
 -14   2   4       1763.31       1703.18        24.11 o                         
 -13   2   4       1213.37       1115.13        16.87 o                         
 -12   2   4       1014.31       1034.27        18.34 o                         
 -11   2   4        100.32         87.08         6.26 o                         
 -10   2   4       1576.28       1611.27        42.36 o                         
  -9   2   4        225.21        215.45         9.53 o                         
  -8   2   4       1432.70       1210.72        29.44 o                         
  -7   2   4        556.52        509.96        12.84 o                         
  -6   2   4      10179.34       9666.36       181.55 o                         
  -5   2   4      11916.42      11568.57       240.90 o                         
  -4   2   4        278.92        202.95        15.88 o                         
  -3   2   4        865.29        883.60        27.07 o                         
  -2   2   4         26.82         26.38         4.85 o                         
  -1   2   4       1810.78       1702.89        41.16 o                         
   0   2   4          9.43          2.96         4.56 o                         
   1   2   4         41.68         41.07         6.06 o                         
   2   2   4      10771.05      11158.76       261.78 o                         
   3   2   4       3969.66       3942.04        98.57 o                         
   4   2   4        996.75       1220.66        36.80 o                         
   5   2   4       3987.77       3936.21        99.30 o                         
   6   2   4       3046.70       3075.16        80.69 o                         
   7   2   4        745.09        640.26        24.58 o                         
   8   2   4         85.20         89.76         9.65 o                         
   9   2   4        847.66        920.63        36.00 o                         
  10   2   4        596.47        655.24        27.08 o                         
  11   2   4         34.79         43.29         4.73 o                         
  12   2   4        407.01        408.46        14.13 o                         
  13   2   4       1610.90       1757.66        59.05 o                         
  14   2   4        888.81        975.15        26.86 o                         
  15   2   4        812.20        787.16        23.40 o                         
  16   2   4        671.25        738.46        23.35 o                         
  17   2   4         57.25         56.72         6.12 o                         
  18   2   4        672.69        678.46        27.49 o                         
  19   2   4        204.39        236.57        10.49 o                         
  20   2   4        474.23        523.12        21.81 o                         
  21   2   4        234.27        235.51         9.39 o                         
  22   2   4         55.87         63.30         3.18 o                         
  23   2   4          0.53         -0.10         3.11 o                         
  24   2   4         56.95         42.01         4.26 o                         
 -25   3   4        136.93        124.31         8.84 o                         
 -24   3   4        347.85        310.84        22.45 o                         
 -23   3   4        153.45        151.05        10.90 o                         
 -22   3   4        178.27        171.31         7.37 o                         
 -21   3   4        441.79        430.73         9.57 o                         
 -20   3   4        284.98        279.53         7.00 o                         
 -19   3   4          5.64          9.68         2.89 o                         
 -18   3   4         54.53         62.86         3.54 o                         
 -17   3   4          4.69          4.93         2.37 o                         
 -16   3   4         12.81         12.67         2.47 o                         
 -15   3   4         36.48         38.50         3.09 o                         
 -14   3   4        960.03        872.77        14.78 o                         
 -13   3   4       1831.40       1763.63        25.48 o                         
 -12   3   4       1003.93        941.07        17.80 o                         
 -11   3   4         31.47         18.65         2.32 o                         
 -10   3   4        668.90        666.39        16.46 o                         
  -9   3   4        950.12        916.69        21.43 o                         
  -8   3   4         22.10         26.48         3.64 o                         
  -7   3   4       2828.15       2828.76        61.47 o                         
  -6   3   4          6.98          3.45         5.89 o                         
  -5   3   4        957.42        934.70        34.16 o                         
  -4   3   4        138.85        174.55        11.76 o                         
  -3   3   4         46.31         36.54         5.49 o                         
  -2   3   4        237.57        233.07        11.68 o                         
  -1   3   4       2928.43       2903.23        65.74 o                         
   0   3   4        416.24        438.26        15.26 o                         
   1   3   4         14.28         30.06         5.55 o                         
   2   3   4       3768.23       3966.92        74.87 o                         
   3   3   4       2864.91       2989.92        78.03 o                         
   4   3   4        900.99       1039.74        33.69 o                         
   5   3   4         27.73         15.45         6.29 o                         
   6   3   4        176.81        174.70        12.46 o                         
   7   3   4       2448.73       2627.27        72.25 o                         
   8   3   4         20.31         17.15         7.27 o                         
   9   3   4        725.85        723.61        23.57 o                         
  10   3   4        695.19        738.48        18.78 o                         
  11   3   4        276.08        261.33        14.24 o                         
  12   3   4         11.87         22.25         4.17 o                         
  13   3   4       3259.78       3358.61        71.02 o                         
  14   3   4        983.88       1018.54        29.56 o                         
  15   3   4        101.96        109.97         7.51 o                         
  16   3   4        259.41        253.69        13.13 o                         
  17   3   4         51.45         49.83         8.87 o                         
  18   3   4         47.08         41.95         6.31 o                         
  19   3   4         29.47         28.09         5.33 o                         
  20   3   4          4.02          8.23         3.51 o                         
  21   3   4        152.43        167.63         7.31 o                         
  22   3   4        141.51        149.44        13.08 o                         
  23   3   4         24.91         12.40         3.64 o                         
 -24   4   4          0.37         -2.94         4.18 o                         
 -23   4   4         74.87         83.04         5.38 o                         
 -22   4   4        104.45         98.13         5.03 o                         
 -21   4   4          6.93          7.45         4.12 o                         
 -20   4   4         49.11         53.05         3.47 o                         
 -19   4   4        411.21        397.79        10.34 o                         
 -18   4   4         22.48         21.76         2.93 o                         
 -17   4   4         76.45         76.06         3.89 o                         
 -16   4   4        117.47         92.13         4.26 o                         
 -15   4   4         33.52         34.25         3.44 o                         
 -14   4   4        273.46        267.37         6.83 o                         
 -13   4   4          8.98         16.55         2.81 o                         
 -12   4   4        162.24        145.92         4.33 o                         
 -11   4   4        296.30        324.83         8.57 o                         
 -10   4   4          5.14          5.11         1.94 o                         
  -9   4   4          9.22          6.26         2.48 o                         
  -8   4   4        422.12        385.75        14.56 o                         
  -7   4   4          3.57          9.09         5.74 o                         
  -6   4   4         22.26         29.44         8.74 o                         
  -5   4   4         83.93         74.50         8.75 o                         
  -4   4   4         16.18         16.92         7.31 o                         
  -3   4   4         51.72         69.58        18.08 o                         
  -2   4   4        444.07        515.99        21.26 o                         
  -1   4   4        116.72         96.47         8.56 o                         
   0   4   4         38.41         42.19         6.69 o                         
   1   4   4          6.41          4.83         3.91 o                         
   2   4   4          4.57          1.91         3.63 o                         
   3   4   4        151.77        165.84         8.09 o                         
   4   4   4         81.55         69.45         6.32 o                         
   5   4   4        351.41        381.33        16.07 o                         
   6   4   4        297.94        350.67        15.75 o                         
   7   4   4         35.57         47.79         4.27 o                         
   8   4   4        517.21        528.57        14.87 o                         
   9   4   4        593.00        632.48        31.01 o                         
  10   4   4        268.17        291.24        12.48 o                         
  11   4   4        591.44        590.66        15.08 o                         
  12   4   4        110.71         94.54         4.84 o                         
  13   4   4        246.20        250.34        10.01 o                         
  14   4   4        371.04        351.26        10.42 o                         
  15   4   4         56.40         52.85         5.96 o                         
  16   4   4         53.91         50.81         5.38 o                         
  17   4   4         52.75         55.14         6.59 o                         
  18   4   4          7.53         12.23         4.72 o                         
  19   4   4         30.38         32.66         4.11 o                         
  20   4   4         41.42         43.48         4.15 o                         
  21   4   4         20.60         22.78         2.84 o                         
  22   4   4         18.14         13.64         2.05 o                         
 -23   5   4        267.46        211.28        12.80 o                         
 -22   5   4        250.50        250.56        16.48 o                         
 -21   5   4        122.47        111.18         9.23 o                         
 -20   5   4          4.82          3.75         2.56 o                         
 -19   5   4          0.91          2.10         2.91 o                         
 -18   5   4         23.96         30.32         3.29 o                         
 -17   5   4         16.92         12.36         3.54 o                         
 -16   5   4         91.42         86.26         5.55 o                         
 -15   5   4        436.40        442.24        13.30 o                         
 -14   5   4        343.92        346.85        14.26 o                         
 -13   5   4        322.51        327.83        12.20 o                         
 -12   5   4        112.69        133.86         6.09 o                         
 -11   5   4        882.04        824.96        18.79 o                         
 -10   5   4       1070.53       1015.96        22.00 o                         
  -9   5   4        492.41        496.31        10.28 o                         
  -8   5   4        945.13        880.50        15.05 o                         
  -7   5   4        564.46        518.03        13.82 o                         
  -6   5   4        256.83        214.93         6.75 o                         
  -5   5   4        220.77        215.38        10.08 o                         
  -4   5   4        907.75        900.86        35.03 o                         
  -3   5   4       1561.13       1536.15        47.54 o                         
  -2   5   4       1448.17       1361.46        37.25 o                         
  -1   5   4        222.59        235.50        12.47 o                         
   0   5   4       1278.88       1097.50        37.36 o                         
   1   5   4       1400.71       1367.42        51.13 o                         
   2   5   4        466.55        460.91        15.85 o                         
   3   5   4        810.79        747.46        24.40 o                         
   4   5   4        909.44        931.71        18.43 o                         
   5   5   4        501.73        511.23        13.56 o                         
   6   5   4         28.03         24.67         3.15 o                         
   7   5   4        667.56        703.98        16.67 o                         
   8   5   4        681.35        678.66        17.80 o                         
   9   5   4         67.45         69.15         6.09 o                         
  10   5   4        155.99        165.66         8.08 o                         
  11   5   4        159.53        148.70         6.37 o                         
  12   5   4        299.89        293.96        12.25 o                         
  13   5   4        352.71        349.19        13.71 o                         
  14   5   4        572.46        607.29        21.70 o                         
  15   5   4        611.41        613.23        46.50 o                         
  16   5   4        209.76        216.49        11.60 o                         
  17   5   4         20.96         15.17         6.66 o                         
  18   5   4         30.99         45.58         5.07 o                         
  19   5   4          2.17          1.06         3.21 o                         
  20   5   4         26.04         29.39         3.75 o                         
  21   5   4          6.31          6.32         1.83 o                         
 -22   6   4         45.57         36.04         4.76 o                         
 -21   6   4        139.60        118.31         7.40 o                         
 -20   6   4        351.87        362.81        11.73 o                         
 -19   6   4        657.07        682.24        18.48 o                         
 -18   6   4        683.86        676.50        19.52 o                         
 -17   6   4        668.28        707.76        21.82 o                         
 -16   6   4        392.60        406.65        14.65 o                         
 -15   6   4        685.24        719.04        25.80 o                         
 -14   6   4       1006.49       1009.35        28.80 o                         
 -13   6   4        182.31        174.68         9.20 o                         
 -12   6   4        830.19        767.65        23.01 o                         
 -11   6   4       1012.34        994.57        23.36 o                         
 -10   6   4        181.84        173.18         7.11 o                         
  -9   6   4        222.49        226.17         8.48 o                         
  -8   6   4        740.37        738.92        15.19 o                         
  -7   6   4       1380.76       1300.66        25.50 o                         
  -6   6   4        784.52        725.44        16.76 o                         
  -5   6   4       2302.85       2093.56        58.95 o                         
  -4   6   4        167.65        124.41         7.23 o                         
  -3   6   4        353.88        293.47        12.27 o                         
  -2   6   4       1510.76       1525.45        41.16 o                         
  -1   6   4        349.71        314.29        10.09 o                         
   0   6   4        418.95        444.82        14.00 o                         
   1   6   4         89.53        102.78         6.52 o                         
   2   6   4        927.41        924.96        21.78 o                         
   3   6   4       1244.55       1215.87        23.56 o                         
   4   6   4       1275.43       1225.74        27.46 o                         
   5   6   4        720.04        697.16        19.33 o                         
   6   6   4       2524.56       2488.41        60.18 o                         
   7   6   4        403.68        418.05        12.38 o                         
   8   6   4       1272.30       1285.49        31.99 o                         
   9   6   4       1772.56       1735.58        41.26 o                         
  10   6   4        162.54        165.35         8.07 o                         
  11   6   4          3.94          9.60         3.59 o                         
  12   6   4          0.20          1.74         4.06 o                         
  13   6   4         40.26         37.37         4.14 o                         
  14   6   4        125.07        148.99         7.26 o                         
  15   6   4        489.10        483.26        26.31 o                         
  16   6   4        519.48        516.38        17.96 o                         
  17   6   4        433.25        469.14        26.91 o                         
  18   6   4        249.41        253.79        16.00 o                         
  19   6   4        536.31        555.42        21.08 o                         
  20   6   4        376.90        161.38        10.07 o                         
 -20   7   4        173.79        128.46         9.24 o                         
 -19   7   4        204.53        195.27         9.44 o                         
 -18   7   4         15.80         26.86         5.52 o                         
 -17   7   4        118.42        118.56         8.80 o                         
 -16   7   4        119.79        133.94        10.15 o                         
 -15   7   4       1183.01       1150.54        43.91 o                         
 -14   7   4        828.25        829.56        74.74 o                         
 -13   7   4        278.75        324.23        34.32 o                         
 -12   7   4       2174.80       2164.38        65.85 o                         
 -11   7   4       3353.67       3377.97        80.06 o                         
 -10   7   4       2287.83       2411.57        54.72 o                         
  -9   7   4        953.70        924.41        24.27 o                         
  -8   7   4        376.85        337.24        13.44 o                         
  -7   7   4        258.93        276.07         7.86 o                         
  -6   7   4         32.27         42.23         3.65 o                         
  -5   7   4        319.10        320.86        10.52 o                         
  -4   7   4        855.69        832.87        25.77 o                         
  -3   7   4         33.93         28.45         4.15 o                         
  -2   7   4        588.65        605.23        15.35 o                         
  -1   7   4       5245.98       5296.03        94.49 o                         
   0   7   4       5174.41       5215.16        98.14 o                         
   1   7   4       3390.10       3453.79        64.22 o                         
   2   7   4       1390.37       1334.22        30.15 o                         
   3   7   4        510.28        481.33        13.80 o                         
   4   7   4        735.52        770.79        19.21 o                         
   5   7   4        498.60        500.96        14.49 o                         
   6   7   4         87.20         86.13         9.12 o                         
   7   7   4         34.15         29.21         4.29 o                         
   8   7   4        539.72        538.07        17.17 o                         
   9   7   4       1371.03       1425.26        33.06 o                         
  10   7   4        642.95        685.11        17.75 o                         
  11   7   4        566.91        592.64        24.42 o                         
  12   7   4       1548.68       1611.16        40.25 o                         
  13   7   4       1125.63       1128.91        32.41 o                         
  14   7   4        574.43        580.57        18.72 o                         
  15   7   4        365.14        368.00        38.37 o                         
  16   7   4        282.79        249.56        11.77 o                         
  17   7   4        138.60        128.15         9.24 o                         
  18   7   4         90.43         66.04         4.04 o                         
 -18   8   4        594.76        448.85        23.13 o                         
 -17   8   4        503.59        485.47        12.92 o                         
 -16   8   4        742.69        806.87        29.65 o                         
 -15   8   4        465.61        503.28        20.75 o                         
 -14   8   4        178.86        182.92        11.22 o                         
 -13   8   4        455.40        459.21        20.57 o                         
 -12   8   4        213.48        193.38        17.79 o                         
 -11   8   4         16.83          9.28         4.65 o                         
 -10   8   4          2.67         -0.82         5.51 o                         
  -9   8   4        292.83        275.91        15.73 o                         
  -8   8   4       1030.13       1055.67        41.21 o                         
  -7   8   4       1902.62       2139.65        62.19 o                         
  -6   8   4       1307.58       1369.76        42.01 o                         
  -5   8   4        755.42        807.76        23.07 o                         
  -4   8   4       1877.04       2004.80        44.51 o                         
  -3   8   4       1496.87       1575.71        46.64 o                         
  -2   8   4        326.54        352.28        14.57 o                         
  -1   8   4         57.99         68.92         4.91 o                         
   0   8   4          0.73         -3.74         3.74 o                         
   1   8   4         28.02         27.47         3.90 o                         
   2   8   4          1.07          3.58         3.35 o                         
   3   8   4        572.90        606.20        15.24 o                         
   4   8   4       1620.18       1698.91        35.03 o                         
   5   8   4       1378.60       1466.79        33.70 o                         
   6   8   4        481.27        499.97        15.08 o                         
   7   8   4        625.07        657.92        19.13 o                         
   8   8   4       1236.55       1285.08        38.28 o                         
   9   8   4       1257.14       1341.41        39.86 o                         
  10   8   4        721.30        747.33        20.45 o                         
  11   8   4         14.79         11.39         3.17 o                         
  12   8   4          5.92          8.27         3.27 o                         
  13   8   4          5.96         10.32         3.11 o                         
  14   8   4        214.98        195.63        35.84 o                         
  15   8   4        301.42        267.29        15.64 o                         
  16   8   4        428.28        301.38        11.47 o                         
 -15   9   4        467.59        343.73        14.31 o                         
 -14   9   4        366.96        344.61        20.29 o                         
 -13   9   4        504.16        524.03        29.61 o                         
 -12   9   4        520.02        561.88        26.77 o                         
 -11   9   4        638.29        718.05        43.24 o                         
 -10   9   4        706.31        815.98        31.34 o                         
  -9   9   4        417.73        423.15        20.87 o                         
  -8   9   4         85.93        108.68         9.95 o                         
  -7   9   4         24.35         36.29        12.00 o                         
  -6   9   4        214.37        226.83        13.76 o                         
  -5   9   4         37.80         40.13         4.96 o                         
  -4   9   4        399.03        426.55        12.26 o                         
  -3   9   4        972.61        997.33        23.37 o                         
  -2   9   4       1096.26       1138.13        22.54 o                         
  -1   9   4       1185.91       1279.01        35.81 o                         
   0   9   4        918.35        973.21        24.14 o                         
   1   9   4        456.19        489.99        12.36 o                         
   2   9   4        434.63        468.87        13.99 o                         
   3   9   4        681.61        732.81        18.33 o                         
   4   9   4        377.55        390.31        11.09 o                         
   5   9   4         71.34         73.44         4.70 o                         
   6   9   4          2.48          3.75         3.16 o                         
   7   9   4         75.72         94.92         6.12 o                         
   8   9   4         71.51         60.69         4.71 o                         
   9   9   4         64.86         60.71         4.33 o                         
  10   9   4        220.60        243.05         8.10 o                         
  11   9   4        840.95        839.87        47.28 o                         
  12   9   4        894.73        881.34        30.82 o                         
  13   9   4        284.05        214.08         8.79 o                         
 -11  10   4         22.93         18.69         4.00 o                         
 -10  10   4          0.29         -0.82         2.01 o                         
  -9  10   4          9.04          7.32         2.68 o                         
  -8  10   4          4.81          2.81         2.98 o                         
  -7  10   4        272.80        296.80         9.28 o                         
  -6  10   4        214.52        192.99         7.87 o                         
  -5  10   4        134.76        138.96         8.58 o                         
  -4  10   4        217.55        222.76        14.48 o                         
  -3  10   4         66.18         61.15         5.85 o                         
  -2  10   4         61.51         62.06         5.66 o                         
  -1  10   4         43.12         40.14         4.35 o                         
   0  10   4         13.61         11.81         3.41 o                         
   1  10   4         30.82         35.10         3.82 o                         
   2  10   4          0.22         -1.51         2.43 o                         
   3  10   4         66.62         77.22         4.87 o                         
   4  10   4        129.32        120.93        10.23 o                         
   5  10   4        294.03        331.71        12.21 o                         
   6  10   4        271.50        267.80         9.53 o                         
   7  10   4        178.93        182.61         8.36 o                         
   8  10   4        144.27        135.35        24.84 o                         
   9  10   4          3.81          4.55         2.40 o                         
 -25   1   5         83.93         69.51         4.94 o                         
 -24   1   5        157.46        143.88         5.24 o                         
 -23   1   5         51.27         50.43         3.33 o                         
 -22   1   5         64.34         62.72         3.58 o                         
 -21   1   5         65.02         67.45         4.14 o                         
 -20   1   5        268.44        284.36         8.89 o                         
 -19   1   5        292.07        309.85         7.01 o                         
 -18   1   5        166.67        172.60         5.07 o                         
 -17   1   5        111.55        122.80         5.01 o                         
 -16   1   5         42.58         40.17         2.84 o                         
 -15   1   5         30.10         26.93         2.88 o                         
 -14   1   5         28.94         26.42         2.50 o                         
 -13   1   5       2165.03       2161.06        27.47 o                         
 -12   1   5        459.41        473.36         7.49 o                         
 -11   1   5         71.02         97.34         3.16 o                         
 -10   1   5         17.54         28.91         6.08 o                         
  -9   1   5        145.45        150.97        10.85 o                         
  -8   1   5        558.52        553.04        16.91 o                         
  -7   1   5       1491.32       1381.31        33.92 o                         
  -6   1   5        869.85        831.89        24.46 o                         
  -5   1   5        540.30        486.34        21.58 o                         
  -4   1   5        166.10        112.56         9.82 o                         
  -3   1   5        242.17        232.80        10.65 o                         
  -2   1   5         72.05         46.45         8.08 o                         
  -1   1   5        648.35        609.55        22.58 o                         
   0   1   5       1494.82       1462.58        35.17 o                         
   1   1   5         83.30        100.51         6.24 o                         
   2   1   5         34.92         31.63         7.00 o                         
   3   1   5        163.45        152.81        11.32 o                         
   4   1   5        104.92        138.37         8.42 o                         
   5   1   5       1184.98       1289.43        40.24 o                         
   6   1   5        529.25        504.75        21.01 o                         
   7   1   5       4617.34       4926.50       124.93 o                         
   8   1   5       3251.43       3563.05        94.71 o                         
   9   1   5          3.50          9.78         6.79 o                         
  10   1   5          5.13         10.74         7.89 o                         
  11   1   5        369.50        404.70        25.61 o                         
  12   1   5         79.01         86.04         7.77 o                         
  13   1   5        310.48        367.37        16.60 o                         
  14   1   5         40.03         37.43         5.16 o                         
  15   1   5        176.61        212.21         9.87 o                         
  16   1   5        143.65        148.37         8.08 o                         
  17   1   5        148.86        177.56        14.41 o                         
  18   1   5         22.89         25.64         4.45 o                         
  19   1   5         30.24         30.73         4.17 o                         
  20   1   5        173.86        188.17        11.13 o                         
  21   1   5        338.93        353.63         9.38 o                         
  22   1   5         32.15         29.84         2.69 o                         
  23   1   5          5.79          5.52         2.05 o                         
 -24   2   5        271.33        265.19         9.18 o                         
 -23   2   5        593.81        615.07        13.21 o                         
 -22   2   5       1224.53       1245.71        25.75 o                         
 -21   2   5        490.88        463.70         9.29 o                         
 -20   2   5       1168.01       1204.07        20.98 o                         
 -19   2   5        919.04        977.62        18.98 o                         
 -18   2   5          9.22         13.10         2.71 o                         
 -17   2   5         34.80         42.57         2.72 o                         
 -16   2   5        572.10        553.47         8.79 o                         
 -15   2   5        248.71        248.24         5.55 o                         
 -14   2   5       1134.89       1175.61        17.97 o                         
 -13   2   5       1992.47       1846.77        25.35 o                         
 -12   2   5       2209.61       2150.00        25.45 o                         
 -11   2   5       4159.14       4244.23        50.64 o                         
 -10   2   5       1382.85       1228.35        17.10 o                         
  -9   2   5       2599.59       2438.09        51.98 o                         
  -8   2   5       4216.58       4248.76        90.35 o                         
  -7   2   5        812.53        700.39        37.53 o                         
  -6   2   5       1337.70       1296.88        34.89 o                         
  -5   2   5        836.27        799.68        27.19 o                         
  -4   2   5          0.27          5.30         5.77 o                         
  -3   2   5         17.27          1.89         6.27 o                         
  -2   2   5       2835.10       2829.62        60.20 o                         
  -1   2   5       1592.72       1519.11        43.74 o                         
   0   2   5       3535.92       3583.93        91.20 o                         
   1   2   5       7490.67       7193.44       155.75 o                         
   2   2   5       1043.38        857.99        26.43 o                         
   3   2   5       2461.77       2603.38        81.28 o                         
   4   2   5       1940.62       1810.57        76.88 o                         
   5   2   5       1897.94       1977.61        66.17 o                         
   6   2   5        545.75        504.51        41.16 o                         
   7   2   5          4.25          3.28         8.03 o                         
   8   2   5         67.93         83.43         7.88 o                         
   9   2   5        891.87        910.97        34.33 o                         
  10   2   5        119.81        138.38        15.99 o                         
  11   2   5        541.09        567.01        20.54 o                         
  12   2   5       3627.77       3827.12        92.58 o                         
  13   2   5        742.25        761.11        22.12 o                         
  14   2   5       1225.88       1311.97        37.46 o                         
  15   2   5       1214.83       1244.96        34.57 o                         
  16   2   5         62.05         68.67         9.89 o                         
  17   2   5        210.90        228.43        12.21 o                         
  18   2   5        361.96        361.92        10.63 o                         
  19   2   5         15.62         20.68         3.10 o                         
  20   2   5         36.45         43.10         2.92 o                         
  21   2   5          1.87          1.64         2.40 o                         
  22   2   5         61.24         51.28         3.45 o                         
  23   2   5        588.59        485.20        16.90 o                         
 -24   3   5        161.24        120.68         7.75 o                         
 -23   3   5        145.01        129.56         5.28 o                         
 -22   3   5         17.28         11.45         3.63 o                         
 -21   3   5         91.51         94.46         4.34 o                         
 -20   3   5        203.95        219.56         5.73 o                         
 -19   3   5        810.81        795.88        13.32 o                         
 -18   3   5       1059.92       1010.56        15.78 o                         
 -17   3   5       3176.76       3152.21        45.20 o                         
 -16   3   5       4812.68       4699.20        68.76 o                         
 -15   3   5       2273.03       2166.94        31.96 o                         
 -14   3   5        813.27        822.11        13.34 o                         
 -13   3   5        197.78        189.49         4.58 o                         
 -12   3   5         53.54         58.96         2.61 o                         
 -11   3   5         36.78         53.46         2.71 o                         
 -10   3   5        725.08        713.30         9.37 o                         
  -9   3   5        208.42        200.44         5.14 o                         
  -8   3   5       5194.04       4959.77        99.11 o                         
  -7   3   5       2337.47       2217.54        69.04 o                         
  -6   3   5       3630.46       3391.50       160.21 o                         
  -5   3   5       7683.38       7176.98       207.22 o                         
  -4   3   5       3368.67       2938.00        96.20 o                         
  -3   3   5       3927.77       3795.91       109.71 o                         
  -2   3   5       5195.00       4867.54       168.49 o                         
  -1   3   5       2834.86       2709.70        70.82 o                         
   0   3   5        372.64        363.39        16.37 o                         
   1   3   5       1057.02       1090.85        34.52 o                         
   2   3   5         83.30        110.57         8.69 o                         
   3   3   5        941.52        951.61        26.69 o                         
   4   3   5       1582.90       1447.70        44.88 o                         
   5   3   5       4296.25       4370.75       112.66 o                         
   6   3   5       6628.93       6907.48       141.72 o                         
   7   3   5       4282.19       4218.07        89.41 o                         
   8   3   5       2841.93       2849.91        55.91 o                         
   9   3   5       3110.17       2958.96        53.91 o                         
  10   3   5       1046.82        979.43        23.45 o                         
  11   3   5       1344.75       1300.15        37.52 o                         
  12   3   5       1438.95       1513.06        47.24 o                         
  13   3   5         16.15         24.57         4.36 o                         
  14   3   5        221.65        204.18        10.51 o                         
  15   3   5          4.47          5.93         3.41 o                         
  16   3   5        613.08        645.94        16.56 o                         
  17   3   5       1798.94       1925.45        42.19 o                         
  18   3   5       2078.25       2161.96        46.48 o                         
  19   3   5        673.42        708.86        25.53 o                         
  20   3   5        945.82        960.28        41.59 o                         
  21   3   5        520.74        510.38        43.70 o                         
  22   3   5        371.18        342.13        25.99 o                         
 -23   4   5        839.00        771.91        82.38 o                         
 -22   4   5        637.29        654.03        18.00 o                         
 -21   4   5        627.04        703.41        17.08 o                         
 -20   4   5       1153.92       1297.05        31.53 o                         
 -19   4   5        774.29        829.07        18.35 o                         
 -18   4   5       1005.82        970.65        29.78 o                         
 -17   4   5        363.29        348.54         8.93 o                         
 -16   4   5         10.33          8.10         2.55 o                         
 -15   4   5          7.69          9.14         2.70 o                         
 -14   4   5         70.91         74.05         3.73 o                         
 -13   4   5        199.57        188.71         5.62 o                         
 -12   4   5       2077.70       2012.97        31.75 o                         
 -11   4   5       3544.36       3446.56        54.15 o                         
 -10   4   5       4057.74       3886.63        56.75 o                         
  -9   4   5       2326.11       2210.42        34.61 o                         
  -8   4   5        540.99        484.42         8.91 o                         
  -7   4   5       4832.58       4463.98        61.81 o                         
  -6   4   5       2354.30       2162.71        41.88 o                         
  -5   4   5        231.65        221.78         8.31 o                         
  -4   4   5        519.71        474.38        20.21 o                         
  -3   4   5        131.65        136.44        12.55 o                         
  -2   4   5       2392.67       2201.84        81.74 o                         
  -1   4   5        942.25        836.35        43.88 o                         
   0   4   5        450.84        366.43        29.59 o                         
   1   4   5       5194.50       4909.01       107.12 o                         
   2   4   5       6488.04       6296.54        94.44 o                         
   3   4   5       2768.32       2713.94        43.67 o                         
   4   4   5       1252.61       1131.19        28.64 o                         
   5   4   5        317.82        293.77         8.67 o                         
   6   4   5         29.72         24.88         4.22 o                         
   7   4   5        204.77        213.37         9.86 o                         
   8   4   5        300.37        301.62        12.06 o                         
   9   4   5          6.23         10.69         3.41 o                         
  10   4   5        387.69        365.81        10.76 o                         
  11   4   5       1831.62       1766.70        34.63 o                         
  12   4   5       1205.44       1210.05        29.52 o                         
  13   4   5        763.63        748.71        24.18 o                         
  14   4   5        554.37        518.28        18.01 o                         
  15   4   5        397.13        384.93        14.19 o                         
  16   4   5        538.67        539.19        21.60 o                         
  17   4   5        344.84        321.32        14.43 o                         
  18   4   5        361.56        353.07        14.79 o                         
  19   4   5         47.69         51.20         5.26 o                         
  20   4   5          9.11         11.45         2.27 o                         
  21   4   5        115.92         83.94         7.42 o                         
 -22   5   5         14.44         17.72         3.69 o                         
 -21   5   5        147.95        169.04         7.05 o                         
 -20   5   5        286.43        295.46         9.66 o                         
 -19   5   5        306.69        301.76        10.78 o                         
 -18   5   5        977.93       1012.30        21.89 o                         
 -17   5   5       1094.92       1154.89        27.01 o                         
 -16   5   5       1559.68       1585.73        32.39 o                         
 -15   5   5        959.49        988.25        21.66 o                         
 -14   5   5       1249.37       1260.23        33.15 o                         
 -13   5   5       1678.32       1598.50        30.42 o                         
 -12   5   5        324.31        336.83         8.61 o                         
 -11   5   5        694.39        689.79        14.18 o                         
 -10   5   5         56.11         55.37         3.48 o                         
  -9   5   5       1811.31       1840.07        30.17 o                         
  -8   5   5       2312.16       2191.73        38.70 o                         
  -7   5   5       1074.45        990.17        19.20 o                         
  -6   5   5        829.78        769.81        16.20 o                         
  -5   5   5       5862.82       5552.12       159.21 o                         
  -4   5   5       2261.75       2138.36        76.13 o                         
  -3   5   5       1858.66       1870.76        54.95 o                         
  -2   5   5       4166.24       4191.96       115.73 o                         
  -1   5   5       1703.02       1672.53        78.50 o                         
   0   5   5        855.33        822.06        29.67 o                         
   1   5   5          0.86          4.23         3.79 o                         
   2   5   5          9.64          6.16         3.46 o                         
   3   5   5         34.41         23.03         3.95 o                         
   4   5   5        686.34        632.21        19.33 o                         
   5   5   5       1302.99       1233.88        28.09 o                         
   6   5   5       2254.46       2178.22        51.02 o                         
   7   5   5       1811.62       1691.94        50.43 o                         
   8   5   5       4487.65       4377.09       111.73 o                         
   9   5   5       6242.83       6134.38       179.93 o                         
  10   5   5       1581.70       1668.37        39.23 o                         
  11   5   5        904.93        861.75        25.31 o                         
  12   5   5        527.89        529.07        18.78 o                         
  13   5   5         19.55         11.50         4.27 o                         
  14   5   5         82.12         73.23         7.97 o                         
  15   5   5        409.43        369.60        23.24 o                         
  16   5   5        320.06        319.11        14.31 o                         
  17   5   5        595.19        603.50        32.37 o                         
  18   5   5        559.05        558.65        29.28 o                         
  19   5   5        585.68        517.37        19.27 o                         
  20   5   5        613.96        357.59        19.57 o                         
 -21   6   5        579.13        455.18        22.66 o                         
 -20   6   5        557.53        538.96        59.34 o                         
 -19   6   5        325.75        309.86        23.51 o                         
 -18   6   5         56.67         56.21         4.21 o                         
 -17   6   5        173.66        177.68         8.72 o                         
 -16   6   5        451.55        429.38        13.83 o                         
 -15   6   5          4.83          5.44         3.61 o                         
 -14   6   5         86.59         87.43         6.13 o                         
 -13   6   5          2.49          3.14         4.39 o                         
 -12   6   5        442.81        461.47        13.25 o                         
 -11   6   5        794.82        811.65        21.06 o                         
 -10   6   5        783.76        743.58        18.57 o                         
  -9   6   5       1077.95       1073.68        24.91 o                         
  -8   6   5       2109.29       2158.68        41.33 o                         
  -7   6   5       1753.92       1719.25        38.10 o                         
  -6   6   5        238.47        232.58         7.14 o                         
  -5   6   5        284.11        260.94        10.63 o                         
  -4   6   5         26.14         38.02         4.31 o                         
  -3   6   5          0.23         -4.26         4.26 o                         
  -2   6   5        360.74        384.42        13.14 o                         
  -1   6   5       1989.48       1701.78        62.46 o                         
   0   6   5        113.80        119.71         6.80 o                         
   1   6   5        211.65        226.20        10.67 o                         
   2   6   5        495.40        470.25        13.68 o                         
   3   6   5        944.56        872.89        22.80 o                         
   4   6   5       1407.35       1340.53        41.54 o                         
   5   6   5       1378.48       1373.78        28.36 o                         
   6   6   5         98.66         74.18         5.88 o                         
   7   6   5        240.06        207.98        12.32 o                         
   8   6   5         38.89         37.02         5.13 o                         
   9   6   5        119.08        132.36         7.71 o                         
  10   6   5        105.74        104.33         6.08 o                         
  11   6   5        172.99        165.90         9.11 o                         
  12   6   5         90.87         94.56        11.46 o                         
  13   6   5        137.77        137.99        12.91 o                         
  14   6   5        362.78        353.88        22.44 o                         
  15   6   5        359.49        355.34        21.57 o                         
  16   6   5        310.10        293.61        13.36 o                         
  17   6   5         18.99         12.95         3.51 o                         
  18   6   5         50.38         36.68         3.39 o                         
  19   6   5         20.92         17.68         2.73 o                         
 -19   7   5          0.08         -1.02         2.33 o                         
 -18   7   5         24.80         30.64         3.34 o                         
 -17   7   5         16.96         20.89         3.93 o                         
 -16   7   5         82.97         77.95         5.73 o                         
 -15   7   5         98.19        124.18        12.45 o                         
 -14   7   5        108.08        115.12         9.59 o                         
 -13   7   5         51.84         47.28         5.89 o                         
 -12   7   5         74.72         78.97         6.71 o                         
 -11   7   5         58.59         42.73         6.14 o                         
 -10   7   5          8.75         12.61         4.15 o                         
  -9   7   5         10.23          5.89         4.57 o                         
  -8   7   5        123.18        140.96         7.96 o                         
  -7   7   5          0.17         -0.46         3.71 o                         
  -6   7   5         41.25         52.12         4.41 o                         
  -5   7   5         17.14         21.02         3.27 o                         
  -4   7   5        311.33        285.94         9.54 o                         
  -3   7   5         64.64         70.96         4.87 o                         
  -2   7   5          3.26          7.15         3.83 o                         
  -1   7   5        904.47        944.07        23.11 o                         
   0   7   5        178.20        194.54         8.16 o                         
   1   7   5          0.62          3.68         5.14 o                         
   2   7   5          2.41          1.33         3.74 o                         
   3   7   5         42.10         36.98         4.83 o                         
   4   7   5         21.54         22.67         4.44 o                         
   5   7   5        102.86         99.96         6.76 o                         
   6   7   5        111.89         96.86         6.19 o                         
   7   7   5        417.59        380.80        26.81 o                         
   8   7   5        270.62        281.36        10.30 o                         
   9   7   5         25.16         26.74         5.63 o                         
  10   7   5         74.74         62.71         4.45 o                         
  11   7   5        191.13        193.46         7.68 o                         
  12   7   5        258.56        258.79         8.93 o                         
  13   7   5         27.15         28.69         4.27 o                         
  14   7   5          0.89          4.31         4.42 o                         
  15   7   5         18.46         12.36         3.73 o                         
  16   7   5         44.22         31.54         3.13 o                         
  17   7   5         23.26         19.35         3.02 o                         
 -17   8   5         46.82         35.17         3.75 o                         
 -16   8   5         14.93         21.98         2.92 o                         
 -15   8   5         24.33         21.92         4.06 o                         
 -14   8   5         40.76         40.95         4.07 o                         
 -13   8   5         52.69         46.81         5.27 o                         
 -12   8   5        119.29        104.07        12.86 o                         
 -11   8   5         46.85         38.24         4.75 o                         
 -10   8   5          0.94          5.26         4.09 o                         
  -9   8   5          0.68          1.93         4.19 o                         
  -8   8   5         47.61         59.51         9.71 o                         
  -7   8   5         67.47         70.86         5.58 o                         
  -6   8   5          0.03          5.61         4.36 o                         
  -5   8   5         11.94         24.00         5.69 o                         
  -4   8   5         12.78         15.60         3.70 o                         
  -3   8   5         31.98         31.65         3.54 o                         
  -2   8   5        277.40        269.20         8.46 o                         
  -1   8   5         43.27         50.97         4.36 o                         
   0   8   5         40.42         41.40         3.84 o                         
   1   8   5        153.23        145.25         5.45 o                         
   2   8   5          0.94          2.32         3.38 o                         
   3   8   5         23.09         29.70         4.25 o                         
   4   8   5        273.76        276.76         9.85 o                         
   5   8   5         75.88         64.76         5.37 o                         
   6   8   5         25.50         31.65         7.73 o                         
   7   8   5         25.93         31.02         5.22 o                         
   8   8   5          5.25          5.09         3.86 o                         
   9   8   5          1.73          1.13         2.99 o                         
  10   8   5          4.52          2.70         2.85 o                         
  11   8   5          5.71          8.34         2.57 o                         
  12   8   5        253.40        249.65        11.65 o                         
  13   8   5         56.52         67.81         4.88 o                         
  14   8   5         17.01         11.46         2.38 o                         
  15   8   5         46.37         24.37         3.60 o                         
 -14   9   5         16.91         16.69         2.80 o                         
 -13   9   5         22.20         21.08         3.88 o                         
 -12   9   5         25.22         33.00         4.79 o                         
 -11   9   5          0.23          1.26         3.19 o                         
 -10   9   5          4.64          5.89         2.43 o                         
  -9   9   5         27.23         27.81         5.41 o                         
  -8   9   5         38.50         41.84         4.19 o                         
  -7   9   5         26.02         18.52         4.05 o                         
  -6   9   5        461.64        473.18        17.99 o                         
  -5   9   5        520.23        547.86        16.39 o                         
  -4   9   5        184.96        195.25         7.97 o                         
  -3   9   5        177.06        188.20         8.97 o                         
  -2   9   5        426.06        431.17        11.84 o                         
  -1   9   5        276.92        278.57         7.83 o                         
   0   9   5         28.01         34.10         3.42 o                         
   1   9   5         64.54         65.03         4.36 o                         
   2   9   5        145.49        145.57         6.55 o                         
   3   9   5         31.89         37.05         5.09 o                         
   4   9   5         69.40         68.61         5.64 o                         
   5   9   5        147.90        133.02         6.96 o                         
   6   9   5        272.17        290.78        11.90 o                         
   7   9   5        240.61        231.45         7.86 o                         
   8   9   5         72.41         62.51         4.13 o                         
   9   9   5         37.74         32.26         3.85 o                         
  10   9   5          0.76          2.91         2.39 o                         
  11   9   5         24.32         20.34         3.16 o                         
  -9  10   5        197.51        139.08         9.46 o                         
  -8  10   5        347.63        273.28        11.37 o                         
  -7  10   5        158.36        153.58         8.04 o                         
  -6  10   5        178.48        154.36        51.92 o                         
  -5  10   5          1.83          1.06         2.89 o                         
  -4  10   5         75.22         73.05         6.11 o                         
  -3  10   5         46.92         39.61         6.01 o                         
  -2  10   5          5.43          5.43         2.83 o                         
  -1  10   5         68.25         46.49         3.82 o                         
   0  10   5        463.54        482.67        27.10 o                         
   1  10   5        705.88        677.44        35.53 o                         
   2  10   5        659.12        578.48        28.47 o                         
   3  10   5        422.35        361.53        12.95 o                         
   4  10   5        430.49        422.10        13.64 o                         
   5  10   5         64.77         53.44         8.18 o                         
   6  10   5         53.19         48.15         5.78 o                         
 -25   0   6          4.73          2.07         2.66 o                         
 -24   0   6       1197.50       1012.88        44.55 o                         
 -23   0   6        667.67        684.79        25.52 o                         
 -22   0   6         37.29         44.46         4.58 o                         
 -21   0   6        189.98        192.33         8.53 o                         
 -20   0   6         10.25         13.82         3.87 o                         
 -19   0   6        197.02        200.97         9.75 o                         
 -18   0   6       1678.85       1723.85        33.66 o                         
 -17   0   6        523.96        498.12        19.80 o                         
 -16   0   6       1792.56       1818.11        54.05 o                         
 -15   0   6       4361.24       4369.38       163.69 o                         
 -14   0   6       1251.04       1226.62        36.17 o                         
 -13   0   6       5731.10       5703.00        86.40 o                         
 -12   0   6       3681.36       3642.12        56.28 o                         
 -11   0   6       1497.28       1401.53        22.21 o                         
 -10   0   6       1276.04       1242.88        20.63 o                         
  -9   0   6         68.35         70.55         3.49 o                         
  -8   0   6          0.15          6.59         3.33 o                         
  -7   0   6          4.92          0.09         9.19 o                         
  -6   0   6        781.17        788.56        40.80 o                         
  -5   0   6       4789.17       4629.17       166.25 o                         
  -4   0   6      10893.31      10509.83       354.24 o                         
  -3   0   6      17197.50      17064.29       460.57 o                         
  -2   0   6       2805.43       2640.84       161.43 o                         
  -1   0   6       2262.87       2273.63        89.73 o                         
   0   0   6       4947.92       4703.94       168.97 o                         
   1   0   6       1549.61       1446.94        52.51 o                         
   2   0   6        774.91        730.77        29.79 o                         
   3   0   6         62.59         66.23        10.12 o                         
   4   0   6        350.49        397.10        25.43 o                         
   5   0   6       1394.15       1305.62        58.34 o                         
   6   0   6       2500.77       2283.07        59.54 o                         
   7   0   6       2177.34       1976.95        46.36 o                         
   8   0   6        813.03        728.03        28.07 o                         
   9   0   6         11.42          9.74         7.48 o                         
  10   0   6       3714.61       3769.25       132.29 o                         
  11   0   6       6503.01       5463.21       205.56 o                         
  12   0   6        719.83        615.13        94.27 o                         
  13   0   6        428.88        401.06        39.01 o                         
  14   0   6         64.49         67.93         6.31 o                         
  15   0   6         93.41        108.15        12.51 o                         
  16   0   6         16.67         26.93         6.71 o                         
  17   0   6        113.49        136.02        10.00 o                         
  18   0   6        416.13        446.56        27.84 o                         
  19   0   6        733.76        758.80        28.53 o                         
  20   0   6        199.41        189.57        15.38 o                         
  21   0   6        239.64        211.45        11.79 o                         
  22   0   6        767.60        663.78        46.83 o                         
 -24   1   6        245.72        210.72        14.54 o                         
 -23   1   6        599.52        601.23        15.93 o                         
 -22   1   6        641.23        638.47        13.39 o                         
 -21   1   6        875.87        971.27        19.63 o                         
 -20   1   6       1289.90       1403.60        23.92 o                         
 -19   1   6       1165.19       1177.28        18.98 o                         
 -18   1   6       1706.57       1746.45        24.84 o                         
 -17   1   6        644.76        637.04        11.94 o                         
 -16   1   6         22.91         29.22         2.53 o                         
 -15   1   6          2.81          8.16         2.51 o                         
 -14   1   6         18.48         17.07         2.45 o                         
 -13   1   6        257.66        236.01         5.68 o                         
 -12   1   6       2252.89       2191.03        25.39 o                         
 -11   1   6       1045.00       1111.32        13.17 o                         
 -10   1   6       1146.04       1081.39        14.24 o                         
  -9   1   6       3872.31       3621.69        38.87 o                         
  -8   1   6       4551.72       4348.93        53.40 o                         
  -7   1   6       3692.11       3275.98       125.79 o                         
  -6   1   6       1189.73       1067.47        35.61 o                         
  -5   1   6        838.48        737.74        27.50 o                         
  -4   1   6        167.22        172.69        12.52 o                         
  -3   1   6        496.43        440.78        20.11 o                         
  -2   1   6        738.78        716.71        26.89 o                         
  -1   1   6        703.01        637.86        25.03 o                         
   0   1   6        198.58        149.99        12.15 o                         
   1   1   6       2428.49       2321.80        53.65 o                         
   2   1   6       2115.00       1990.80        51.23 o                         
   3   1   6       7951.42       7627.12       186.96 o                         
   4   1   6       5692.84       5554.64       137.38 o                         
   5   1   6       3157.76       3014.67        57.50 o                         
   6   1   6       1431.01       1425.49        30.72 o                         
   7   1   6       2178.19       2183.78        37.79 o                         
   8   1   6       3320.72       3281.29        54.78 o                         
   9   1   6        715.61        694.47        18.42 o                         
  10   1   6        252.87        254.69        11.21 o                         
  11   1   6         85.14         88.68         5.55 o                         
  12   1   6       1378.27       1430.84        29.69 o                         
  13   1   6        818.67        927.31        27.56 o                         
  14   1   6       1852.80       2046.60        44.27 o                         
  15   1   6       2372.83       2541.29        72.38 o                         
  16   1   6       2738.10       3035.56        73.13 o                         
  17   1   6       1055.37       1155.11        26.82 o                         
  18   1   6        326.49        355.08        11.42 o                         
  19   1   6        210.21        220.20        11.65 o                         
  20   1   6         48.02         38.67         2.82 o                         
  21   1   6          6.09          4.54         1.84 o                         
  22   1   6         39.85         21.49         4.35 o                         
 -24   2   6        141.96        102.09         3.75 o                         
 -23   2   6        356.79        320.47         8.36 o                         
 -22   2   6        261.89        250.64         7.69 o                         
 -21   2   6         80.41         89.72         5.42 o                         
 -20   2   6          1.62          3.07         2.79 o                         
 -19   2   6          0.36         -3.03         3.03 o                         
 -18   2   6         24.88         35.30         3.50 o                         
 -17   2   6         92.92        116.39         4.70 o                         
 -16   2   6        818.48        805.85        13.17 o                         
 -15   2   6       1926.21       1848.43        29.26 o                         
 -14   2   6       1164.97       1155.97        16.06 o                         
 -13   2   6       1298.08       1238.48        19.51 o                         
 -12   2   6       3661.77       3604.98        43.84 o                         
 -11   2   6       3764.04       3718.93        43.81 o                         
 -10   2   6        585.46        602.62         8.61 o                         
  -9   2   6         75.35         85.86         2.25 o                         
  -8   2   6        187.15        214.56         3.74 o                         
  -7   2   6         76.94         81.46         2.72 o                         
  -6   2   6         51.03         50.90         7.29 o                         
  -5   2   6       1661.68       1509.86        45.96 o                         
  -4   2   6       1343.21       1303.07        44.42 o                         
  -3   2   6       1512.50       1453.42        61.68 o                         
  -2   2   6       4457.68       4422.48       112.43 o                         
  -1   2   6       3643.81       3530.42        92.29 o                         
   0   2   6       2391.22       2306.89        64.74 o                         
   1   2   6       2823.71       2811.36        76.92 o                         
   2   2   6         66.35         67.13         7.83 o                         
   3   2   6        114.47         95.56        10.21 o                         
   4   2   6         77.13         90.58         6.63 o                         
   5   2   6        266.75        277.25         9.48 o                         
   6   2   6        415.05        383.41        11.21 o                         
   7   2   6       1992.51       1930.36        46.40 o                         
   8   2   6        874.65        905.32        21.87 o                         
   9   2   6       1969.98       1939.43        45.14 o                         
  10   2   6        613.18        612.27        19.29 o                         
  11   2   6        639.37        634.44        20.22 o                         
  12   2   6        455.39        488.48        16.90 o                         
  13   2   6         13.59         20.11         5.63 o                         
  14   2   6        285.56        270.34        10.54 o                         
  15   2   6          9.53         15.52         4.70 o                         
  16   2   6        175.01        179.55        10.46 o                         
  17   2   6         60.70         61.67         6.67 o                         
  18   2   6         37.95         34.75         3.17 o                         
  19   2   6         70.59         76.97         5.26 o                         
  20   2   6        461.87        477.73        12.85 o                         
  21   2   6        144.35        135.94         6.80 o                         
 -23   3   6         68.44         62.56         9.00 o                         
 -22   3   6         24.54         23.83         2.80 o                         
 -21   3   6        139.80        140.21         6.18 o                         
 -20   3   6        267.52        269.26         8.86 o                         
 -19   3   6         48.57         53.68         3.34 o                         
 -18   3   6        140.57        147.92         5.14 o                         
 -17   3   6         14.20         17.43         2.95 o                         
 -16   3   6          0.58          3.25         2.63 o                         
 -15   3   6         46.63         46.27         2.89 o                         
 -14   3   6          0.56         -0.75         2.41 o                         
 -13   3   6        809.76        832.79        14.18 o                         
 -12   3   6       2081.27       2090.91        29.74 o                         
 -11   3   6        127.99        119.04         3.84 o                         
 -10   3   6          5.69          8.55         2.14 o                         
  -9   3   6        824.28        804.73        11.46 o                         
  -8   3   6        430.64        386.62         6.18 o                         
  -7   3   6        897.26        896.81        11.69 o                         
  -6   3   6        241.39        223.75         4.04 o                         
  -5   3   6        168.58        169.48         4.78 o                         
  -4   3   6          0.44          1.54         2.76 o                         
  -3   3   6        447.77        417.45        10.70 o                         
  -2   3   6        194.13        206.14        12.48 o                         
  -1   3   6        431.02        438.40        16.60 o                         
   0   3   6        837.49        820.62        17.80 o                         
   1   3   6       1624.89       1688.81        33.51 o                         
   2   3   6          0.99          1.33         3.08 o                         
   3   3   6          8.62         14.40         2.70 o                         
   4   3   6       1053.92       1045.61        20.33 o                         
   5   3   6       1040.02       1030.07        18.82 o                         
   6   3   6        207.37        195.91         7.69 o                         
   7   3   6         15.73         20.08         3.85 o                         
   8   3   6        104.05        103.24         5.88 o                         
   9   3   6          3.30         12.86         4.25 o                         
  10   3   6        199.50        211.10        14.14 o                         
  11   3   6        404.43        411.19        15.68 o                         
  12   3   6         32.33         34.44         5.38 o                         
  13   3   6        478.62        491.69        16.19 o                         
  14   3   6        995.86        996.49        31.14 o                         
  15   3   6        151.50        168.27        10.07 o                         
  16   3   6        114.54        133.79         7.69 o                         
  17   3   6         11.08          6.29         4.85 o                         
  18   3   6         64.28         65.93         4.30 o                         
  19   3   6         50.48         50.65         3.31 o                         
  20   3   6          0.05         -0.73         1.81 o                         
  21   3   6        111.13         90.82         6.22 o                         
 -22   4   6        243.89        197.46        12.22 o                         
 -21   4   6         77.63         76.89         5.21 o                         
 -20   4   6         37.31         41.66         3.80 o                         
 -19   4   6          8.58          7.90         2.43 o                         
 -18   4   6         38.41         46.39         3.28 o                         
 -17   4   6        269.87        279.26         7.59 o                         
 -16   4   6         29.60         21.80         3.64 o                         
 -15   4   6          1.41          4.35         3.65 o                         
 -14   4   6         67.92         65.99         3.95 o                         
 -13   4   6        240.07        223.26         7.84 o                         
 -12   4   6        494.24        487.58        10.37 o                         
 -11   4   6       1326.67       1282.15        26.64 o                         
 -10   4   6        147.32        161.25         5.02 o                         
  -9   4   6         64.01         63.54         3.22 o                         
  -8   4   6       1315.34       1268.61        19.05 o                         
  -7   4   6        153.67        165.24         4.94 o                         
  -6   4   6         15.42         14.64         3.03 o                         
  -5   4   6       1228.63       1085.66        21.94 o                         
  -4   4   6         27.36         22.51         3.41 o                         
  -3   4   6        153.93        149.47         5.22 o                         
  -2   4   6          3.14          2.30         3.05 o                         
  -1   4   6        126.20        121.42         5.61 o                         
   0   4   6         89.01         90.43         4.18 o                         
   1   4   6         17.07         19.07         3.19 o                         
   2   4   6         56.95         53.30         4.08 o                         
   3   4   6         32.46         30.06         3.73 o                         
   4   4   6         39.58         33.03         3.69 o                         
   5   4   6         21.94         27.79         3.77 o                         
   6   4   6        146.72        117.58         5.52 o                         
   7   4   6          9.30         14.96         3.61 o                         
   8   4   6        346.98        343.86        10.32 o                         
   9   4   6        523.95        529.78        19.56 o                         
  10   4   6        398.79        384.33        13.99 o                         
  11   4   6          5.15         12.05         3.42 o                         
  12   4   6        109.81         94.65         5.61 o                         
  13   4   6         44.55         45.25         5.04 o                         
  14   4   6          8.56         16.52         3.66 o                         
  15   4   6         24.33         20.64         3.65 o                         
  16   4   6         12.96         11.16         4.37 o                         
  17   4   6         11.19         10.63         3.50 o                         
  18   4   6          5.75          4.16         3.30 o                         
  19   4   6          0.89         -0.12         2.44 o                         
  20   4   6         41.88         31.85         9.02 o                         
 -21   5   6        264.12        230.53        11.92 o                         
 -20   5   6        371.67        345.86        10.25 o                         
 -19   5   6          7.59         10.08         3.43 o                         
 -18   5   6         74.95         93.02         4.94 o                         
 -17   5   6        232.72        228.66         9.79 o                         
 -16   5   6          0.40         -3.01         3.01 o                         
 -15   5   6         11.45         12.06         4.07 o                         
 -14   5   6        123.07        123.80         6.68 o                         
 -13   5   6        445.77        440.12        14.78 o                         
 -12   5   6        116.77        117.45         5.96 o                         
 -11   5   6          9.37         12.17         3.37 o                         
 -10   5   6        356.92        370.41         9.08 o                         
  -9   5   6       2567.98       2535.63        42.01 o                         
  -8   5   6        515.07        493.09        10.45 o                         
  -7   5   6       1365.52       1290.65        20.70 o                         
  -6   5   6        878.11        877.58        14.98 o                         
  -5   5   6       1114.59       1105.33        24.57 o                         
  -4   5   6          2.95          4.17         5.14 o                         
  -3   5   6         16.23         21.35         7.95 o                         
  -2   5   6         57.47         59.65         9.73 o                         
  -1   5   6         34.35         34.27         5.86 o                         
   0   5   6        819.73        809.34        23.15 o                         
   1   5   6       1521.88       1454.20        33.33 o                         
   2   5   6       1232.47       1151.41        23.19 o                         
   3   5   6         35.29         45.57         5.55 o                         
   4   5   6        357.52        302.35        11.53 o                         
   5   5   6       1645.80       1583.57        44.29 o                         
   6   5   6        382.87        440.38        17.15 o                         
   7   5   6         45.98         39.73         6.19 o                         
   8   5   6        511.30        485.00        15.52 o                         
   9   5   6        267.30        224.99        13.72 o                         
  10   5   6          7.54         11.21         4.79 o                         
  11   5   6         11.08         15.41         7.49 o                         
  12   5   6        161.74        151.90         9.37 o                         
  13   5   6        190.78        168.65         9.54 o                         
  14   5   6         35.17         32.60         4.22 o                         
  15   5   6         81.94         67.57         5.89 o                         
  16   5   6        206.96        171.83        14.77 o                         
  17   5   6        486.56        480.24        27.17 o                         
  18   5   6         54.72         53.63         9.98 o                         
  19   5   6          0.47          0.70         1.88 o                         
 -20   6   6          0.23          2.13         2.16 o                         
 -19   6   6        312.52        326.26        12.36 o                         
 -18   6   6        318.23        316.72        19.64 o                         
 -17   6   6        299.84        287.47        10.85 o                         
 -16   6   6        644.12        612.21        24.22 o                         
 -15   6   6        701.88        723.42        19.75 o                         
 -14   6   6        945.86       1025.34        26.93 o                         
 -13   6   6        909.10        983.54        30.28 o                         
 -12   6   6        553.05        592.04        17.46 o                         
 -11   6   6        150.48        147.89         7.55 o                         
 -10   6   6        155.61        140.55         7.48 o                         
  -9   6   6        473.69        502.31        12.53 o                         
  -8   6   6         16.31         22.87         3.90 o                         
  -7   6   6         28.04         26.25         4.05 o                         
  -6   6   6        430.08        433.67        11.69 o                         
  -5   6   6       1504.11       1490.86        30.86 o                         
  -4   6   6        258.01        246.79        12.36 o                         
  -3   6   6       1400.59       1431.37        33.59 o                         
  -2   6   6       3229.03       3326.85        72.64 o                         
  -1   6   6       1195.02       1198.90        38.03 o                         
   0   6   6        356.71        399.26        17.00 o                         
   1   6   6        263.29        278.60        12.16 o                         
   2   6   6       1042.52       1017.20        34.23 o                         
   3   6   6        194.57        185.64        10.23 o                         
   4   6   6          0.19          1.60         5.33 o                         
   5   6   6         75.24         91.68         7.95 o                         
   6   6   6        588.80        513.23        23.23 o                         
   7   6   6        109.86        111.53        15.02 o                         
   8   6   6        350.10        347.38        17.21 o                         
   9   6   6        632.63        657.76        28.08 o                         
  10   6   6        549.93        503.32        21.33 o                         
  11   6   6       1069.53        948.54        46.30 o                         
  12   6   6       1170.83       1085.22        92.16 o                         
  13   6   6        771.82        808.04        27.98 o                         
  14   6   6         82.87         69.03         6.36 o                         
  15   6   6         40.13         38.50         3.88 o                         
  16   6   6         53.63         41.43         6.87 o                         
  17   6   6          2.09         -0.63         2.39 o                         
 -18   7   6        329.69        301.04        16.18 o                         
 -17   7   6        381.60        380.69        36.01 o                         
 -16   7   6        184.68        205.34        27.10 o                         
 -15   7   6          0.12         -1.21         3.45 o                         
 -14   7   6         52.39         49.97         4.17 o                         
 -13   7   6        157.40        174.43         8.43 o                         
 -12   7   6        288.12        323.90        11.25 o                         
 -11   7   6        636.88        690.41        17.48 o                         
 -10   7   6       1293.98       1437.22        32.73 o                         
  -9   7   6       1688.96       1925.19        42.71 o                         
  -8   7   6        630.02        729.65        21.30 o                         
  -7   7   6        565.08        615.67        14.94 o                         
  -6   7   6       1960.98       2113.02        42.52 o                         
  -5   7   6       1035.84       1149.90        26.76 o                         
  -4   7   6         64.39         76.77         4.97 o                         
  -3   7   6         76.25         79.78         5.28 o                         
  -2   7   6        138.36        154.26         9.60 o                         
  -1   7   6        193.45        213.20        10.37 o                         
   0   7   6        856.05        869.67        30.02 o                         
   1   7   6       2470.75       2624.11        76.20 o                         
   2   7   6       2708.87       2805.15        69.84 o                         
   3   7   6        528.70        539.71        23.78 o                         
   4   7   6        745.88        778.67        32.69 o                         
   5   7   6       1318.11       1461.55        77.21 o                         
   6   7   6        331.76        304.34        15.23 o                         
   7   7   6        379.54        376.72        38.77 o                         
   8   7   6        261.06        264.52        10.98 o                         
   9   7   6          0.06         -1.67         4.17 o                         
  10   7   6        155.99        136.93         8.39 o                         
  11   7   6        199.12        193.35         8.48 o                         
  12   7   6        322.73        310.39        10.73 o                         
  13   7   6        493.87        412.84        25.26 o                         
  14   7   6        445.44        336.50        18.04 o                         
  15   7   6       1035.77        899.66        43.86 o                         
 -15   8   6        630.59        549.55        20.11 o                         
 -14   8   6        776.67        825.10        29.79 o                         
 -13   8   6       1188.72       1292.49        40.40 o                         
 -12   8   6       1001.16        932.18        34.47 o                         
 -11   8   6        360.21        357.19        12.62 o                         
 -10   8   6        116.08        105.10         6.56 o                         
  -9   8   6          7.80          3.20         3.41 o                         
  -8   8   6          9.37         13.16         3.18 o                         
  -7   8   6         34.44         33.78         3.59 o                         
  -6   8   6        576.55        594.72        30.38 o                         
  -5   8   6        557.14        610.04        14.06 o                         
  -4   8   6        747.74        799.34        17.63 o                         
  -3   8   6       1190.38       1335.03        25.34 o                         
  -2   8   6       1088.10       1162.81        30.25 o                         
  -1   8   6        671.29        719.78        18.59 o                         
   0   8   6        447.61        489.09        17.07 o                         
   1   8   6        609.99        615.31        18.02 o                         
   2   8   6        591.34        646.04        18.55 o                         
   3   8   6        447.78        468.67        21.73 o                         
   4   8   6         37.86         37.39         5.08 o                         
   5   8   6        589.49        605.32        41.19 o                         
   6   8   6        188.95        170.21         9.56 o                         
   7   8   6        502.86        529.57        25.78 o                         
   8   8   6        670.88        715.58        63.85 o                         
   9   8   6        691.95        723.60        65.50 o                         
  10   8   6        913.68        875.77        39.05 o                         
  11   8   6        291.00        263.13        15.35 o                         
  12   8   6         75.37         56.37         5.89 o                         
  13   8   6         65.76         27.79         3.71 o                         
 -12   9   6         32.14         21.79         2.98 o                         
 -11   9   6        388.65        392.88        20.20 o                         
 -10   9   6        366.29        345.05        18.95 o                         
  -9   9   6        441.33        463.26        20.89 o                         
  -8   9   6        674.80        734.93        35.22 o                         
  -7   9   6        259.15        267.42        10.41 o                         
  -6   9   6        299.39        352.94        15.74 o                         
  -5   9   6        382.28        383.59        35.19 o                         
  -4   9   6         64.13         78.74         6.45 o                         
  -3   9   6          7.46          7.59         4.37 o                         
  -2   9   6         43.85         55.33         6.04 o                         
  -1   9   6          6.67         11.75         2.86 o                         
   0   9   6        354.12        390.12        10.45 o                         
   1   9   6        641.21        727.96        19.23 o                         
   2   9   6        407.13        461.69        13.27 o                         
   3   9   6        538.59        571.68        14.98 o                         
   4   9   6        770.35        834.77        24.70 o                         
   5   9   6        272.80        241.75         9.14 o                         
   6   9   6        409.52        422.71        23.80 o                         
   7   9   6        337.84        354.25        16.46 o                         
   8   9   6         38.99         28.88         3.76 o                         
   9   9   6         12.80         11.26         2.33 o                         
  -5  10   6         45.44         34.37         4.40 o                         
  -4  10   6        128.41         42.99         4.22 o                         
  -3  10   6        251.63         96.35         6.91 o                         
  -2  10   6        262.72        176.92        65.21 o                         
  -1  10   6         87.70         39.97        13.15 o                         
   0  10   6         63.33         44.15         5.56 o                         
   1  10   6        342.72        235.21        13.60 o                         
   2  10   6        106.28         29.10         3.60 o                         
 -23   1   7        573.38        510.74        12.46 o                         
 -22   1   7        109.18        111.51         5.15 o                         
 -21   1   7         47.20         47.32         4.11 o                         
 -20   1   7          3.13          3.80         3.37 o                         
 -19   1   7          9.73         12.79         2.97 o                         
 -18   1   7          3.68         10.48         3.43 o                         
 -17   1   7         94.66        100.34         3.79 o                         
 -16   1   7        393.33        397.16         8.62 o                         
 -15   1   7       1933.42       1968.95        38.83 o                         
 -14   1   7        484.52        480.58         8.18 o                         
 -13   1   7        482.16        488.69         8.86 o                         
 -12   1   7         77.78         86.16         3.77 o                         
 -11   1   7         76.24         78.26         3.40 o                         
 -10   1   7        692.52        692.14         9.97 o                         
  -9   1   7        425.07        424.17         6.55 o                         
  -8   1   7         19.53         20.34         1.81 o                         
  -7   1   7         12.32         12.38         1.90 o                         
  -6   1   7        221.04        209.07         3.77 o                         
  -5   1   7         30.97         37.91         2.10 o                         
  -4   1   7          5.50          3.16         1.83 o                         
  -3   1   7       1671.35       1535.85        19.64 o                         
  -2   1   7        306.41        293.85         6.00 o                         
  -1   1   7       1520.61       1511.65        19.94 o                         
   0   1   7       1432.14       1377.89        24.09 o                         
   1   1   7        266.51        257.16         5.35 o                         
   2   1   7        779.52        724.97        13.01 o                         
   3   1   7        651.89        603.95        10.73 o                         
   4   1   7         81.57         81.07         4.66 o                         
   5   1   7        875.19        806.72        19.79 o                         
   6   1   7          4.38         12.30         3.49 o                         
   7   1   7         12.54         18.65         3.77 o                         
   8   1   7       1902.13       1903.10        36.71 o                         
   9   1   7        135.97        150.41         6.93 o                         
  10   1   7        774.80        774.25        23.25 o                         
  11   1   7        527.10        494.27        18.66 o                         
  12   1   7         23.06         24.70         4.11 o                         
  13   1   7        221.24        218.01        11.72 o                         
  14   1   7         62.32         75.28         5.97 o                         
  15   1   7        203.77        208.71         8.73 o                         
  16   1   7        183.05        180.53         6.52 o                         
  17   1   7        160.55        175.31         8.08 o                         
  18   1   7         53.49         59.04         3.97 o                         
  19   1   7        463.87        486.19        12.86 o                         
  20   1   7        103.08         79.39         5.84 o                         
 -23   2   7        124.26         84.11         3.81 o                         
 -22   2   7        244.09        221.88         5.92 o                         
 -21   2   7        335.50        343.13        14.56 o                         
 -20   2   7        318.96        308.33        10.44 o                         
 -19   2   7        481.64        493.10        12.94 o                         
 -18   2   7        745.27        827.16        16.15 o                         
 -17   2   7       1003.65       1097.56        21.95 o                         
 -16   2   7        444.18        469.16         9.83 o                         
 -15   2   7        266.05        250.54         6.17 o                         
 -14   2   7        296.14        272.05         6.88 o                         
 -13   2   7          6.92          5.52         2.64 o                         
 -12   2   7        404.19        431.08         7.90 o                         
 -11   2   7        633.75        639.65         9.82 o                         
 -10   2   7        349.75        366.65         6.48 o                         
  -9   2   7       1165.65       1130.52        15.48 o                         
  -8   2   7       2099.16       2022.63        22.32 o                         
  -7   2   7       2246.56       2155.98        21.27 o                         
  -6   2   7       1328.71       1258.71        12.71 o                         
  -5   2   7        545.55        538.99         6.79 o                         
  -4   2   7       1803.28       1652.59        18.69 o                         
  -3   2   7       2197.37       1995.28        22.19 o                         
  -2   2   7        198.07        179.50         3.83 o                         
  -1   2   7         93.45         84.91         2.72 o                         
   0   2   7        311.31        294.14         5.61 o                         
   1   2   7        427.86        479.26         7.62 o                         
   2   2   7       1325.18       1302.17        20.13 o                         
   3   2   7       1129.73       1110.57        20.86 o                         
   4   2   7        460.50        438.08        10.83 o                         
   5   2   7       1651.54       1483.83        25.33 o                         
   6   2   7       1376.54       1262.73        25.31 o                         
   7   2   7        635.69        586.84        14.31 o                         
   8   2   7        279.78        261.43         8.19 o                         
   9   2   7         38.97         35.38         5.10 o                         
  10   2   7        867.63        855.69        20.75 o                         
  11   2   7        334.69        348.90        12.95 o                         
  12   2   7        342.34        334.55        14.93 o                         
  13   2   7        564.84        630.93        22.27 o                         
  14   2   7        292.55        340.34        14.27 o                         
  15   2   7        143.97        150.86         7.56 o                         
  16   2   7        102.00         97.35         5.06 o                         
  17   2   7         43.15         49.12         3.63 o                         
  18   2   7        237.31        239.49         6.32 o                         
  19   2   7        600.36        545.14        16.01 o                         
  20   2   7        196.99        161.63         9.67 o                         
 -22   3   7        400.78        351.87        13.73 o                         
 -21   3   7        469.29        496.13        14.65 o                         
 -20   3   7         81.37         88.55         5.28 o                         
 -19   3   7          0.57          1.44         2.90 o                         
 -18   3   7        191.38        190.43         5.83 o                         
 -17   3   7        456.62        445.95        10.53 o                         
 -16   3   7        312.44        320.44         7.13 o                         
 -15   3   7        896.63        948.76        17.24 o                         
 -14   3   7        574.39        589.39        11.88 o                         
 -13   3   7       1268.01       1284.53        25.56 o                         
 -12   3   7       2096.00       2183.21        43.24 o                         
 -11   3   7        659.79        676.77        11.12 o                         
 -10   3   7       1424.03       1411.18        18.18 o                         
  -9   3   7       1450.10       1393.84        17.40 o                         
  -8   3   7        591.75        590.89         9.16 o                         
  -7   3   7          2.61          3.81         2.05 o                         
  -6   3   7       1387.56       1280.24        16.52 o                         
  -5   3   7       1233.35       1173.35        15.80 o                         
  -4   3   7       2225.01       2148.68        25.18 o                         
  -3   3   7       1616.96       1460.36        18.95 o                         
  -2   3   7        530.16        500.65         8.19 o                         
  -1   3   7       1965.96       1874.65        25.39 o                         
   0   3   7       2227.30       2003.89        37.29 o                         
   1   3   7       2202.00       2258.94        33.19 o                         
   2   3   7        968.83        967.34        18.46 o                         
   3   3   7        537.23        503.65        12.15 o                         
   4   3   7        417.80        384.88        10.43 o                         
   5   3   7          7.60          4.59         3.26 o                         
   6   3   7         39.48         31.47         3.46 o                         
   7   3   7        677.71        625.68        11.98 o                         
   8   3   7       2089.13       1895.05        37.85 o                         
   9   3   7       1650.97       1559.98        39.45 o                         
  10   3   7        944.88        912.96        20.19 o                         
  11   3   7       1326.56       1340.91        40.31 o                         
  12   3   7       1632.62       1764.40        51.12 o                         
  13   3   7       1273.85       1311.06        39.09 o                         
  14   3   7        871.87        945.62        29.11 o                         
  15   3   7         35.16         47.72         5.61 o                         
  16   3   7          0.87         -3.30         3.47 o                         
  17   3   7         88.74         85.27         4.40 o                         
  18   3   7        445.22        385.91        12.79 o                         
  19   3   7        334.75        300.33        11.16 o                         
 -21   4   7        392.09        355.74        19.68 o                         
 -20   4   7       1472.73       1525.03        45.03 o                         
 -19   4   7       1323.99       1454.83        38.23 o                         
 -18   4   7       1469.08       1580.05        31.08 o                         
 -17   4   7       1585.46       1631.07        29.41 o                         
 -16   4   7        729.53        745.96        19.50 o                         
 -15   4   7        645.10        676.65        16.21 o                         
 -14   4   7        904.54        923.45        17.71 o                         
 -13   4   7        327.07        312.90         8.66 o                         
 -12   4   7        110.43        101.07         4.75 o                         
 -11   4   7        120.48        134.84         4.94 o                         
 -10   4   7       3240.13       3281.40        59.46 o                         
  -9   4   7       6670.34       6586.93        88.69 o                         
  -8   4   7        235.69        242.24         6.20 o                         
  -7   4   7       2261.71       2229.40        31.68 o                         
  -6   4   7       7186.49       7041.42        98.46 o                         
  -5   4   7       3631.56       3622.18        49.83 o                         
  -4   4   7       3877.27       3785.92        54.08 o                         
  -3   4   7       2311.31       2171.62        52.95 o                         
  -2   4   7        117.28        113.88         4.19 o                         
  -1   4   7        383.62        405.73        13.60 o                         
   0   4   7         54.53         50.86         3.87 o                         
   1   4   7        224.85        238.88         7.57 o                         
   2   4   7       1796.99       1673.69        29.37 o                         
   3   4   7       1578.22       1550.35        26.66 o                         
   4   4   7       3209.52       3265.88        74.65 o                         
   5   4   7       3159.63       2985.51        53.13 o                         
   6   4   7       1560.60       1565.53        32.05 o                         
   7   4   7       2173.21       2166.74        47.87 o                         
   8   4   7       1706.53       1691.84        42.59 o                         
   9   4   7        885.24        880.61        27.22 o                         
  10   4   7        223.84        222.11        10.87 o                         
  11   4   7         43.15         33.19         6.71 o                         
  12   4   7          5.54         11.34         6.75 o                         
  13   4   7         27.98         29.20         5.06 o                         
  14   4   7        381.37        385.95        13.87 o                         
  15   4   7        702.25        707.40        21.50 o                         
  16   4   7        987.00        998.33        49.25 o                         
  17   4   7        641.33        630.68        44.99 o                         
  18   4   7        345.60        301.33        16.15 o                         
 -20   5   7         12.53          5.78         3.93 o                         
 -19   5   7          7.21          9.71         6.26 o                         
 -18   5   7         51.21         50.41         4.13 o                         
 -17   5   7          8.83          9.91         2.10 o                         
 -16   5   7        848.61        848.68        20.63 o                         
 -15   5   7        332.04        366.79         8.93 o                         
 -14   5   7        859.04        951.47        22.99 o                         
 -13   5   7       1549.82       1673.25        34.11 o                         
 -12   5   7        565.85        610.18        12.94 o                         
 -11   5   7        518.05        522.41        11.72 o                         
 -10   5   7         27.82         28.91         3.06 o                         
  -9   5   7        241.81        268.03         6.75 o                         
  -8   5   7          1.09          4.71         3.28 o                         
  -7   5   7          7.70         10.25         3.65 o                         
  -6   5   7        124.04        117.94         5.54 o                         
  -5   5   7        223.69        224.08         8.11 o                         
  -4   5   7        156.57        143.65         6.91 o                         
  -3   5   7       1599.04       1538.87        49.17 o                         
  -2   5   7        804.96        784.89        22.77 o                         
  -1   5   7        633.26        643.91        18.25 o                         
   0   5   7       2450.36       2484.34        50.34 o                         
   1   5   7       1770.65       1815.76        41.34 o                         
   2   5   7        699.08        671.32        20.57 o                         
   3   5   7         27.17         38.71         5.41 o                         
   4   5   7         54.72         65.96         5.77 o                         
   5   5   7          7.00         11.75         5.82 o                         
   6   5   7        119.85        113.39         8.62 o                         
   7   5   7         97.30        122.64         8.78 o                         
   8   5   7        646.12        677.47        23.96 o                         
   9   5   7       1614.86       1569.93        56.54 o                         
  10   5   7       1626.69       1680.77        59.63 o                         
  11   5   7        616.59        659.37        26.59 o                         
  12   5   7        307.25        337.15        35.41 o                         
  13   5   7        102.04        122.68         8.68 o                         
  14   5   7        284.40        353.08        22.62 o                         
  15   5   7        234.35        222.04        15.93 o                         
  16   5   7         27.24         18.19         6.07 o                         
  17   5   7          1.85          2.99         2.40 o                         
 -19   6   7        791.34        584.58        29.17 o                         
 -18   6   7        498.44        487.56        41.10 o                         
 -17   6   7        210.83        210.39         9.79 o                         
 -16   6   7        310.50        296.62        12.68 o                         
 -15   6   7        571.70        572.61        16.10 o                         
 -14   6   7          7.39          5.63         4.27 o                         
 -13   6   7         12.75          9.51         4.18 o                         
 -12   6   7        155.36        169.71         7.34 o                         
 -11   6   7          4.18          3.60         3.13 o                         
 -10   6   7        145.81        174.27         7.10 o                         
  -9   6   7        288.93        329.72         7.88 o                         
  -8   6   7       1105.91       1187.20        20.86 o                         
  -7   6   7       1653.10       1806.00        31.95 o                         
  -6   6   7       1751.84       1881.24        35.48 o                         
  -5   6   7        826.13        885.14        19.91 o                         
  -4   6   7          9.23         14.06         3.93 o                         
  -3   6   7        135.19        157.10         7.25 o                         
  -2   6   7        739.56        766.29        22.62 o                         
  -1   6   7        227.39        238.82        11.06 o                         
   0   6   7         22.00         15.88         7.17 o                         
   1   6   7        142.81        146.43        23.75 o                         
   2   6   7        192.44        198.87        12.79 o                         
   3   6   7        627.68        553.27        20.53 o                         
   4   6   7        709.24        691.44        28.68 o                         
   5   6   7        932.12        922.79        36.10 o                         
   6   6   7        611.39        626.62        37.03 o                         
   7   6   7         47.80         67.77         8.34 o                         
   8   6   7         19.82         22.78         9.89 o                         
   9   6   7         90.07         95.58        11.86 o                         
  10   6   7        189.16        165.49        14.48 o                         
  11   6   7         89.18         90.71        10.80 o                         
  12   6   7          3.12          8.37         6.87 o                         
  13   6   7         18.12         23.71         7.09 o                         
  14   6   7          6.43          5.13         5.16 o                         
  15   6   7         98.47         90.34         7.35 o                         
 -16   7   7         16.54         16.96         2.31 o                         
 -15   7   7         80.10         71.95         4.42 o                         
 -14   7   7         26.18         27.71         3.20 o                         
 -13   7   7         64.29         77.60         4.98 o                         
 -12   7   7         55.27         59.43         4.74 o                         
 -11   7   7         55.10         50.12         4.48 o                         
 -10   7   7        209.51        228.58         7.54 o                         
  -9   7   7        197.90        235.34         7.69 o                         
  -8   7   7          5.56          7.96         3.41 o                         
  -7   7   7         10.74         10.82         3.29 o                         
  -6   7   7          0.03          5.31         3.82 o                         
  -5   7   7         23.11         23.26         4.62 o                         
  -4   7   7          0.52          3.24         4.26 o                         
  -3   7   7         59.76         65.78         5.75 o                         
  -2   7   7         54.29         57.68         4.77 o                         
  -1   7   7        192.80        234.07         7.78 o                         
   0   7   7        203.64        213.45         8.92 o                         
   1   7   7         54.49         40.90         8.22 o                         
   2   7   7          0.45          0.34         8.80 o                         
   3   7   7        213.02        271.91        22.62 o                         
   4   7   7        235.71        230.55        20.55 o                         
   5   7   7          7.66         13.75         9.97 o                         
   6   7   7         17.02         22.22         9.49 o                         
   7   7   7          1.47          3.19         4.54 o                         
   8   7   7         12.99         13.69         4.79 o                         
   9   7   7         98.64        105.51         9.27 o                         
  10   7   7        276.59        277.04        16.71 o                         
  11   7   7        247.10        227.63         9.93 o                         
  12   7   7        673.51        574.14        17.02 o                         
  13   7   7        204.45        147.88         9.27 o                         
 -13   8   7         60.34         54.81         6.29 o                         
 -12   8   7        224.62        183.40        22.44 o                         
 -11   8   7         12.07          7.22         2.68 o                         
 -10   8   7         59.21         62.53         5.54 o                         
  -9   8   7         88.76         76.57         4.86 o                         
  -8   8   7         20.32         22.32         5.19 o                         
  -7   8   7          1.02          5.95         3.94 o                         
  -6   8   7         93.61         93.34         5.31 o                         
  -5   8   7          2.95          1.57         2.84 o                         
  -4   8   7         53.72         57.97         4.52 o                         
  -3   8   7          9.16         13.01         3.36 o                         
  -2   8   7         13.22         17.20         3.49 o                         
  -1   8   7         47.67         55.90         4.04 o                         
   0   8   7          3.93          1.22         3.24 o                         
   1   8   7         12.83         21.65         3.54 o                         
   2   8   7        198.37        204.57         7.03 o                         
   3   8   7         24.47         37.25         4.73 o                         
   4   8   7         66.72         65.73         4.60 o                         
   5   8   7        279.01        293.09         9.45 o                         
   6   8   7         12.05         18.87         3.79 o                         
   7   8   7          4.56          4.23         3.11 o                         
   8   8   7         72.92         74.49         4.43 o                         
   9   8   7         23.27         16.18         3.75 o                         
  10   8   7          0.11          1.69         2.48 o                         
  -9   9   7        122.44         88.89         6.76 o                         
  -8   9   7         43.85         30.55         2.89 o                         
  -7   9   7          5.41          4.77         3.18 o                         
  -6   9   7        311.81        332.26        32.33 o                         
  -5   9   7        215.40        221.65        10.50 o                         
  -4   9   7        159.67        162.45         8.13 o                         
  -3   9   7        229.10        236.37         8.82 o                         
  -2   9   7        238.49        251.65        14.95 o                         
  -1   9   7        124.87        108.14        15.15 o                         
   0   9   7        393.23        424.64        15.81 o                         
   1   9   7         91.14         95.26         4.01 o                         
   2   9   7          1.72          2.26         2.13 o                         
   3   9   7         51.77         51.59         4.23 o                         
   4   9   7         46.98         38.74         3.01 o                         
   5   9   7         23.52         17.55         2.21 o                         
   6   9   7          3.38          1.04         2.01 o                         
 -22   0   8        341.98        272.30        15.20 o                         
 -21   0   8        397.64        352.96        19.22 o                         
 -20   0   8        764.04        845.69        31.94 o                         
 -19   0   8        909.85       1034.26        37.42 o                         
 -18   0   8         31.25         36.16         5.14 o                         
 -17   0   8         19.61         21.39         4.95 o                         
 -16   0   8        224.70        252.16        10.44 o                         
 -15   0   8        281.33        326.97        14.88 o                         
 -14   0   8        149.73        179.45         6.45 o                         
 -13   0   8       1430.50       1457.99        34.03 o                         
 -12   0   8       3261.84       3244.48        61.39 o                         
 -11   0   8       6428.96       6536.86       124.07 o                         
 -10   0   8       4415.84       4313.86        85.21 o                         
  -9   0   8        871.52        890.59        14.39 o                         
  -8   0   8        810.15        797.62        13.62 o                         
  -7   0   8       2428.08       2223.04        34.89 o                         
  -6   0   8          9.50         13.30         2.44 o                         
  -5   0   8         35.86         34.31         3.05 o                         
  -4   0   8         41.35         41.58         3.07 o                         
  -3   0   8       2260.02       2309.05        35.01 o                         
  -2   0   8        418.95        391.51         7.55 o                         
  -1   0   8       2723.65       2613.96        39.08 o                         
   0   0   8       4393.43       4418.74        86.27 o                         
   1   0   8       6050.06       6016.83       131.99 o                         
   2   0   8       3290.17       3391.77        95.18 o                         
   3   0   8        687.14        670.23        16.14 o                         
   4   0   8        907.30        873.19        25.22 o                         
   5   0   8          2.01          1.55         5.82 o                         
   6   0   8       4136.41       4108.72        85.59 o                         
   7   0   8        449.96        456.33        15.15 o                         
   8   0   8       3303.08       3058.96        97.85 o                         
   9   0   8         42.35         36.61         7.55 o                         
  10   0   8        303.02        294.82        16.51 o                         
  11   0   8       1180.58       1164.14        54.50 o                         
  12   0   8       1891.30       1799.17        79.07 o                         
  13   0   8       1096.67       1016.51        38.52 o                         
  14   0   8        696.05        674.12        29.46 o                         
  15   0   8        669.95        703.91        28.04 o                         
  16   0   8         23.58         25.12         9.02 o                         
  17   0   8        320.46        322.27        13.77 o                         
  18   0   8        303.33        285.09        13.88 o                         
  19   0   8        133.99         63.64        17.80 o                         
 -22   1   8         62.44         52.23         2.94 o                         
 -21   1   8         67.01         68.06         4.64 o                         
 -20   1   8        635.65        672.27        14.71 o                         
 -19   1   8       1365.17       1496.37        31.80 o                         
 -18   1   8        758.08        840.06        18.44 o                         
 -17   1   8       1606.67       1663.99        31.17 o                         
 -16   1   8        744.16        803.82        13.36 o                         
 -15   1   8        467.40        537.25         9.47 o                         
 -14   1   8       1085.82       1212.54        19.27 o                         
 -13   1   8        664.68        712.90        14.94 o                         
 -12   1   8         15.80         16.22         3.15 o                         
 -11   1   8        265.14        264.70         5.27 o                         
 -10   1   8          2.80          3.07         2.07 o                         
  -9   1   8         85.05         91.08         2.68 o                         
  -8   1   8       1040.86       1019.04        16.87 o                         
  -7   1   8       3195.64       3148.22        41.72 o                         
  -6   1   8       2060.24       2070.59        23.02 o                         
  -5   1   8       1145.62       1098.06        12.96 o                         
  -4   1   8       1567.65       1481.45        17.15 o                         
  -3   1   8        912.49        898.67        11.22 o                         
  -2   1   8        753.16        748.92        11.11 o                         
  -1   1   8        531.39        544.52         9.84 o                         
   0   1   8        231.01        238.46         5.06 o                         
   1   1   8         12.45         13.43         2.60 o                         
   2   1   8        112.23        113.75         4.04 o                         
   3   1   8        637.85        623.55        15.98 o                         
   4   1   8       1793.82       1744.55        26.13 o                         
   5   1   8       2251.25       2210.94        41.78 o                         
   6   1   8       1091.85       1058.42        16.79 o                         
   7   1   8       1408.63       1427.95        22.52 o                         
   8   1   8       2524.06       2545.52        38.89 o                         
   9   1   8       1491.70       1484.03        27.16 o                         
  10   1   8        184.70        185.10         7.92 o                         
  11   1   8         91.73         94.62         6.85 o                         
  12   1   8          4.83          7.99         4.75 o                         
  13   1   8          0.32          1.94         3.45 o                         
  14   1   8        242.58        265.11         7.65 o                         
  15   1   8        441.15        466.79        10.20 o                         
  16   1   8        858.42        850.42        19.79 o                         
  17   1   8        876.59        855.63        29.28 o                         
  18   1   8        835.21        759.97        18.76 o                         
 -22   2   8        678.07        451.87        22.40 o                         
 -21   2   8        305.42        256.39        32.28 o                         
 -20   2   8          1.94          2.65         2.65 o                         
 -19   2   8         28.41         23.23         2.76 o                         
 -18   2   8        163.49        159.19         5.09 o                         
 -17   2   8         13.20         13.79         2.64 o                         
 -16   2   8          3.59          9.34         2.61 o                         
 -15   2   8        450.63        459.98         9.10 o                         
 -14   2   8       2057.57       2148.75        33.44 o                         
 -13   2   8        879.93        901.01        15.68 o                         
 -12   2   8        172.36        179.46         4.97 o                         
 -11   2   8       1485.99       1535.16        21.39 o                         
 -10   2   8       2489.92       2489.77        41.03 o                         
  -9   2   8       1040.41       1070.51        17.66 o                         
  -8   2   8        212.27        219.34         4.02 o                         
  -7   2   8        427.78        394.60         7.18 o                         
  -6   2   8        706.91        692.14         9.05 o                         
  -5   2   8        113.79        110.30         3.55 o                         
  -4   2   8        274.72        273.56         4.74 o                         
  -3   2   8       2006.40       1938.67        26.54 o                         
  -2   2   8       2804.34       2759.44        31.56 o                         
  -1   2   8       2960.19       2970.34        35.86 o                         
   0   2   8       1411.76       1390.00        18.99 o                         
   1   2   8        934.37        905.26        13.00 o                         
   2   2   8        974.81        937.97        15.24 o                         
   3   2   8        800.90        764.23        14.35 o                         
   4   2   8        808.01        740.22        17.34 o                         
   5   2   8        189.80        201.16         5.79 o                         
   6   2   8         37.32         38.23         4.35 o                         
   7   2   8        399.31        391.58         9.56 o                         
   8   2   8         87.01         93.27         4.54 o                         
   9   2   8          7.53          5.21         3.62 o                         
  10   2   8         35.86         37.67         4.51 o                         
  11   2   8        548.83        574.92        14.48 o                         
  12   2   8       1097.83       1136.70        24.64 o                         
  13   2   8        312.42        327.37         9.34 o                         
  14   2   8        373.73        376.68         8.98 o                         
  15   2   8        385.22        407.16        10.66 o                         
  16   2   8        441.33        417.65        10.69 o                         
  17   2   8        173.85        157.28         7.84 o                         
  18   2   8         24.28         15.09         2.29 o                         
 -21   3   8          5.43         12.73         4.26 o                         
 -20   3   8         59.24         70.81         3.90 o                         
 -19   3   8          1.77          4.28         2.37 o                         
 -18   3   8         14.77         17.57         2.65 o                         
 -17   3   8        303.92        312.92         9.93 o                         
 -16   3   8        102.64        116.30         4.46 o                         
 -15   3   8         91.80        100.06         5.13 o                         
 -14   3   8        102.80        106.71         4.60 o                         
 -13   3   8        235.00        232.12         8.04 o                         
 -12   3   8          2.34          8.55         2.62 o                         
 -11   3   8          0.13          0.24         2.59 o                         
 -10   3   8        101.94        105.11         3.67 o                         
  -9   3   8         11.21          9.17         2.42 o                         
  -8   3   8        177.62        165.83         5.21 o                         
  -7   3   8         90.08         94.81         3.43 o                         
  -6   3   8        223.16        218.99         4.76 o                         
  -5   3   8         87.23         77.27         2.82 o                         
  -4   3   8        100.52        102.71         3.18 o                         
  -3   3   8        720.37        696.44        14.01 o                         
  -2   3   8        430.24        401.11         7.63 o                         
  -1   3   8         22.81         21.22         2.55 o                         
   0   3   8        117.94        104.94         3.77 o                         
   1   3   8         82.43         76.09         3.57 o                         
   2   3   8          9.29         11.68         2.63 o                         
   3   3   8         80.99         72.74         3.89 o                         
   4   3   8         77.99         71.18         4.52 o                         
   5   3   8        340.13        345.73        10.42 o                         
   6   3   8         55.30         56.44         4.75 o                         
   7   3   8         50.79         52.04         4.03 o                         
   8   3   8         79.53         81.38         4.93 o                         
   9   3   8        251.18        257.47        16.73 o                         
  10   3   8        362.14        359.24        14.12 o                         
  11   3   8         54.41         67.39         6.24 o                         
  12   3   8         56.89         76.20         6.28 o                         
  13   3   8         14.50         18.76         6.16 o                         
  14   3   8        163.84        188.93         8.59 o                         
  15   3   8         42.89         48.24         4.53 o                         
  16   3   8         13.69         14.29         1.99 o                         
  17   3   8          3.11          0.22         2.71 o                         
 -20   4   8         72.78         64.00         4.22 o                         
 -19   4   8          0.33          1.98         1.96 o                         
 -18   4   8          2.40          1.11         2.32 o                         
 -17   4   8         27.20         26.25         2.87 o                         
 -16   4   8          0.65          4.14         3.24 o                         
 -15   4   8        163.91        155.69         5.52 o                         
 -14   4   8          3.18          3.09         3.19 o                         
 -13   4   8        123.22        122.69         5.30 o                         
 -12   4   8        189.97        178.77         6.41 o                         
 -11   4   8        112.05        132.92         5.01 o                         
 -10   4   8        255.93        268.44         7.77 o                         
  -9   4   8        720.57        769.66        12.06 o                         
  -8   4   8        339.69        341.41         6.99 o                         
  -7   4   8          7.23          9.64         2.86 o                         
  -6   4   8        136.14        131.09         5.56 o                         
  -5   4   8        550.61        569.24        12.07 o                         
  -4   4   8         99.65         91.32         4.23 o                         
  -3   4   8          0.82          3.90         2.71 o                         
  -2   4   8        754.40        710.91        14.66 o                         
  -1   4   8        180.45        170.67         7.03 o                         
   0   4   8         38.31         37.19         3.75 o                         
   1   4   8         54.36         54.17         4.75 o                         
   2   4   8         49.47         45.11         4.18 o                         
   3   4   8        224.93        185.34         7.49 o                         
   4   4   8          6.28          9.75         3.52 o                         
   5   4   8        108.27        101.56         5.58 o                         
   6   4   8          6.33          1.12         4.16 o                         
   7   4   8        113.37        124.59         8.17 o                         
   8   4   8          0.05         -0.21         4.09 o                         
   9   4   8         24.61         26.39         5.34 o                         
  10   4   8          1.44         10.56         4.61 o                         
  11   4   8         59.30         50.32         7.73 o                         
  12   4   8          0.29          3.95         3.95 o                         
  13   4   8         34.03         59.88        10.07 o                         
  14   4   8          4.71         -0.39         4.69 o                         
  15   4   8          5.42          6.36         3.24 o                         
  16   4   8         12.10          9.03         2.04 o                         
 -19   5   8         55.36         36.19         5.02 o                         
 -18   5   8         24.29         20.07         2.67 o                         
 -17   5   8        206.70        209.29        17.48 o                         
 -16   5   8        479.57        445.26        11.38 o                         
 -15   5   8          3.94          5.85         2.93 o                         
 -14   5   8        126.69        125.28         5.96 o                         
 -13   5   8        143.88        153.80         6.00 o                         
 -12   5   8        121.04         99.49         5.56 o                         
 -11   5   8        293.30        300.51        12.71 o                         
 -10   5   8          2.98          5.40         4.08 o                         
  -9   5   8        411.34        463.03        14.80 o                         
  -8   5   8          6.74         10.37         3.37 o                         
  -7   5   8        298.13        323.72         9.04 o                         
  -6   5   8       1300.30       1368.38        23.94 o                         
  -5   5   8        785.23        814.60        14.80 o                         
  -4   5   8         88.78        106.97         4.60 o                         
  -3   5   8         25.18         34.97         4.32 o                         
  -2   5   8         28.07         31.53         4.89 o                         
  -1   5   8          1.72          2.56         4.48 o                         
   0   5   8        294.25        306.50        10.91 o                         
   1   5   8         35.33         38.61         6.49 o                         
   2   5   8        358.27        333.40        17.51 o                         
   3   5   8        223.82        263.07        15.14 o                         
   4   5   8        255.67        232.99        19.13 o                         
   5   5   8        194.85        179.85        16.77 o                         
   6   5   8        240.17        281.39        15.12 o                         
   7   5   8        203.38        232.17        13.48 o                         
   8   5   8          8.05         12.51         6.45 o                         
   9   5   8          1.17          2.60         7.62 o                         
  10   5   8        135.66        144.14        14.11 o                         
  11   5   8        129.50        155.23        14.08 o                         
  12   5   8         98.48         91.65        10.51 o                         
  13   5   8          6.95         13.49         6.47 o                         
  14   5   8        125.01        142.65        10.73 o                         
  15   5   8          0.99          4.29         3.46 o                         
 -17   6   8        218.54        165.98        37.10 o                         
 -16   6   8        312.91        291.09        12.42 o                         
 -15   6   8         81.71         84.79         4.52 o                         
 -14   6   8        693.03        737.94        26.64 o                         
 -13   6   8       1026.34       1159.74        72.29 o                         
 -12   6   8        361.68        368.88        22.91 o                         
 -11   6   8       1102.43       1199.40        40.37 o                         
 -10   6   8       1402.60       1578.60        38.58 o                         
  -9   6   8        439.92        469.36        13.45 o                         
  -8   6   8         93.71        105.16         4.46 o                         
  -7   6   8         17.60         17.14         3.24 o                         
  -6   6   8        163.12        186.63         6.08 o                         
  -5   6   8         66.40         73.70         4.28 o                         
  -4   6   8          0.59          2.91         3.36 o                         
  -3   6   8        231.73        258.32         8.36 o                         
  -2   6   8        981.58       1057.03        23.67 o                         
  -1   6   8        938.53        998.46        25.27 o                         
   0   6   8       1296.43       1398.20        33.75 o                         
   1   6   8        592.92        622.22        25.62 o                         
   2   6   8        385.13        409.96        18.74 o                         
   3   6   8        966.40       1042.74        53.50 o                         
   4   6   8        920.80       1016.52        52.37 o                         
   5   6   8        172.51        163.35        10.68 o                         
   6   6   8         73.76         94.49        10.58 o                         
   7   6   8         23.60         23.95         4.81 o                         
   8   6   8         47.00         53.06         6.41 o                         
   9   6   8        249.55        257.94        35.79 o                         
  10   6   8        512.51        524.61        25.91 o                         
  11   6   8       1026.09       1070.31        52.59 o                         
  12   6   8        651.48        619.65        23.64 o                         
  13   6   8        528.88        394.95        20.22 o                         
 -14   7   8        264.29        221.80        19.48 o                         
 -13   7   8         85.19         76.62         5.02 o                         
 -12   7   8         60.67         57.11         3.68 o                         
 -11   7   8         51.84         72.96         6.11 o                         
 -10   7   8         72.52         84.87        10.36 o                         
  -9   7   8        428.40        435.94        10.78 o                         
  -8   7   8        478.59        547.32        15.79 o                         
  -7   7   8        556.78        665.83        17.47 o                         
  -6   7   8        761.49        857.77        26.58 o                         
  -5   7   8        814.37        900.85        26.09 o                         
  -4   7   8        795.92        863.16        23.16 o                         
  -3   7   8        573.49        621.15        14.03 o                         
  -2   7   8        321.47        369.86         8.91 o                         
  -1   7   8        117.97        142.22         7.13 o                         
   0   7   8          6.20          5.50         3.41 o                         
   1   7   8         19.29         14.17         3.31 o                         
   2   7   8        272.59        273.79        14.23 o                         
   3   7   8        258.22        307.29        13.43 o                         
   4   7   8        112.17        133.28         7.99 o                         
   5   7   8        386.11        429.04        23.04 o                         
   6   7   8        657.45        555.82        64.92 o                         
   7   7   8        638.52        696.96        97.71 o                         
   8   7   8        541.43        557.20        42.28 o                         
   9   7   8        358.39        311.70        18.11 o                         
  10   7   8        122.05        115.08         8.37 o                         
  11   7   8          1.14          1.78         1.89 o                         
 -11   8   8        395.96        306.53        16.58 o                         
 -10   8   8        682.34        648.49        31.61 o                         
  -9   8   8        346.88        337.00        13.39 o                         
  -8   8   8        406.99        397.60        20.26 o                         
  -7   8   8        435.38        447.39        13.17 o                         
  -6   8   8        118.11        128.83         7.08 o                         
  -5   8   8          0.02          1.37         5.18 o                         
  -4   8   8         58.69         61.94         3.95 o                         
  -3   8   8        258.96        277.29         8.18 o                         
  -2   8   8        495.03        545.71        13.13 o                         
  -1   8   8        404.26        438.82        12.89 o                         
   0   8   8       1135.25       1187.42        37.35 o                         
   1   8   8        712.17        755.86        19.03 o                         
   2   8   8        386.10        397.91        11.04 o                         
   3   8   8        964.63       1009.46        24.66 o                         
   4   8   8        457.06        465.39        14.13 o                         
   5   8   8        196.82        198.30         7.13 o                         
   6   8   8         92.10         83.99         4.58 o                         
   7   8   8          5.28          5.81         1.84 o                         
 -20   1   9         51.01         42.47         3.33 o                         
 -19   1   9          6.31          7.83         2.49 o                         
 -18   1   9          5.12          7.99         2.60 o                         
 -17   1   9         43.83         40.52         3.00 o                         
 -16   1   9         10.02         10.76         3.15 o                         
 -15   1   9         38.05         34.67         2.94 o                         
 -14   1   9          3.90          7.15         2.77 o                         
 -13   1   9        129.47        132.09         4.52 o                         
 -12   1   9         90.59        111.76         4.03 o                         
 -11   1   9         12.48         20.31         2.71 o                         
 -10   1   9        137.29        153.19         4.04 o                         
  -9   1   9        257.98        271.80         6.09 o                         
  -8   1   9        526.80        521.88         7.86 o                         
  -7   1   9        361.54        356.53         5.77 o                         
  -6   1   9         46.58         38.83         2.17 o                         
  -5   1   9        102.40        105.33         3.01 o                         
  -4   1   9        149.29        141.27         3.69 o                         
  -3   1   9        382.23        401.22         7.11 o                         
  -2   1   9        806.02        782.37        16.29 o                         
  -1   1   9        352.06        338.14         7.41 o                         
   0   1   9          2.96          4.50         2.30 o                         
   1   1   9         11.40         11.01         2.47 o                         
   2   1   9         80.41         87.34         4.13 o                         
   3   1   9        185.50        180.01         6.80 o                         
   4   1   9       1522.62       1507.33        28.30 o                         
   5   1   9          5.18          7.94         3.56 o                         
   6   1   9         32.87         46.19         4.35 o                         
   7   1   9         15.10         18.71         4.26 o                         
   8   1   9        222.43        232.39         7.82 o                         
   9   1   9         57.92         56.98         4.81 o                         
  10   1   9          2.79          7.56         3.91 o                         
  11   1   9         60.83         67.31         4.92 o                         
  12   1   9        125.60        133.55         5.25 o                         
  13   1   9         20.57         27.25         4.08 o                         
  14   1   9         61.82         70.26         3.82 o                         
  15   1   9        246.03        254.09         7.89 o                         
  16   1   9         50.50         36.67         3.34 o                         
 -20   2   9          4.54          1.29         2.20 o                         
 -19   2   9        171.32        147.95         4.95 o                         
 -18   2   9        125.01        125.79         5.33 o                         
 -17   2   9        793.25        821.30        15.98 o                         
 -16   2   9       1194.60       1284.34        22.57 o                         
 -15   2   9        638.07        671.72        12.31 o                         
 -14   2   9        500.69        533.27        10.40 o                         
 -13   2   9        354.48        378.48         8.24 o                         
 -12   2   9       1098.39       1136.07        22.35 o                         
 -11   2   9        348.71        363.48         9.35 o                         
 -10   2   9        163.53        158.73         4.57 o                         
  -9   2   9        105.11        105.40         3.89 o                         
  -8   2   9        413.04        444.60         6.89 o                         
  -7   2   9        608.47        617.27         9.50 o                         
  -6   2   9        227.68        236.16         4.73 o                         
  -5   2   9       1271.93       1253.39        17.77 o                         
  -4   2   9       1751.81       1716.16        28.74 o                         
  -3   2   9       1984.15       2012.65        30.43 o                         
  -2   2   9       2751.48       2651.40        39.74 o                         
  -1   2   9       1110.59       1027.14        14.68 o                         
   0   2   9          2.29          4.08         2.55 o                         
   1   2   9         32.72         36.44         3.26 o                         
   2   2   9        314.30        312.31         7.33 o                         
   3   2   9         29.17         29.54         3.39 o                         
   4   2   9        889.46        841.97        19.01 o                         
   5   2   9        143.49        143.26         5.71 o                         
   6   2   9        364.52        369.17        11.71 o                         
   7   2   9       1113.07       1136.31        27.37 o                         
   8   2   9       1132.68       1143.27        30.75 o                         
   9   2   9        783.55        804.29        20.52 o                         
  10   2   9        605.75        615.54        17.49 o                         
  11   2   9        601.75        643.00        21.07 o                         
  12   2   9        405.43        417.54        11.33 o                         
  13   2   9         92.62         96.18         5.60 o                         
  14   2   9         15.29         17.99         2.39 o                         
  15   2   9         38.00         42.55         3.05 o                         
  16   2   9         19.52         16.15         3.53 o                         
 -19   3   9        594.06        497.97        26.66 o                         
 -18   3   9        529.98        502.40        13.50 o                         
 -17   3   9         81.79         74.97         3.75 o                         
 -16   3   9          1.60          3.11         2.50 o                         
 -15   3   9          3.87          7.34         2.60 o                         
 -14   3   9         27.85         35.39         3.23 o                         
 -13   3   9        719.19        774.13        22.77 o                         
 -12   3   9        400.07        418.93        14.45 o                         
 -11   3   9       1536.29       1659.46        46.13 o                         
 -10   3   9       1694.49       1891.14        38.00 o                         
  -9   3   9        347.50        382.17         8.88 o                         
  -8   3   9       2228.85       2346.54        36.20 o                         
  -7   3   9       1177.49       1217.06        19.10 o                         
  -6   3   9        182.62        185.79         4.94 o                         
  -5   3   9        102.88         98.35         3.96 o                         
  -4   3   9         11.90         13.73         2.47 o                         
  -3   3   9          1.46          2.95         2.39 o                         
  -2   3   9         34.58         32.00         2.76 o                         
  -1   3   9         62.92         54.60         3.07 o                         
   0   3   9        389.76        396.55        10.97 o                         
   1   3   9       2834.34       2839.20        62.14 o                         
   2   3   9       2656.68       2817.56        48.41 o                         
   3   3   9       2132.71       2150.06        37.62 o                         
   4   3   9        834.44        821.60        17.20 o                         
   5   3   9        272.46        277.53         8.47 o                         
   6   3   9        205.85        207.67         7.07 o                         
   7   3   9        214.55        237.14         8.63 o                         
   8   3   9         35.42         32.97         4.39 o                         
   9   3   9        108.91        113.78         7.07 o                         
  10   3   9        365.56        390.54        24.51 o                         
  11   3   9        409.12        422.62        17.80 o                         
  12   3   9        330.50        346.83        14.76 o                         
  13   3   9        466.21        506.19        13.70 o                         
  14   3   9        299.91        269.54        16.89 o                         
  15   3   9        220.08        168.50        10.33 o                         
 -18   4   9        372.91        258.30        14.11 o                         
 -17   4   9        730.55        687.19        20.00 o                         
 -16   4   9        854.19        868.64        21.77 o                         
 -15   4   9        617.06        677.35        15.72 o                         
 -14   4   9       1372.10       1472.90        35.52 o                         
 -13   4   9        893.76        946.09        27.82 o                         
 -12   4   9         42.98         47.95         4.39 o                         
 -11   4   9        116.45        132.06         7.21 o                         
 -10   4   9        108.79        122.28         5.99 o                         
  -9   4   9        353.68        376.15        17.16 o                         
  -8   4   9        266.23        301.57         8.14 o                         
  -7   4   9       1109.82       1198.98        25.17 o                         
  -6   4   9       1824.01       1964.20        39.52 o                         
  -5   4   9       1830.59       1997.41        37.30 o                         
  -4   4   9       1043.72       1151.45        24.65 o                         
  -3   4   9       1176.69       1223.14        24.36 o                         
  -2   4   9       1957.49       1992.91        37.73 o                         
  -1   4   9        759.90        826.52        16.10 o                         
   0   4   9        476.69        516.78        11.22 o                         
   1   4   9          2.46          3.81         3.62 o                         
   2   4   9        148.21        136.38         8.52 o                         
   3   4   9         64.13         84.23         5.28 o                         
   4   4   9        319.61        322.41        10.03 o                         
   5   4   9        422.85        427.04        11.79 o                         
   6   4   9       1140.88       1182.00        26.27 o                         
   7   4   9       1715.96       1779.02        43.45 o                         
   8   4   9        684.26        700.13        26.70 o                         
   9   4   9        385.42        401.90        19.28 o                         
  10   4   9        890.16       1046.24        38.10 o                         
  11   4   9        276.04        308.40        14.02 o                         
  12   4   9         97.61         89.18         9.53 o                         
  13   4   9        131.34        118.59         6.75 o                         
  14   4   9          4.52          0.44         3.53 o                         
 -16   5   9        143.68        129.75         7.42 o                         
 -15   5   9         98.00         89.49         4.39 o                         
 -14   5   9        157.84        147.07         6.89 o                         
 -13   5   9        364.04        417.21        15.91 o                         
 -12   5   9        192.58        264.06         9.96 o                         
 -11   5   9        655.65        746.56        22.74 o                         
 -10   5   9        556.21        613.17        16.99 o                         
  -9   5   9        510.90        599.74        19.43 o                         
  -8   5   9        803.09        981.62        24.98 o                         
  -7   5   9       1738.63       1993.98        36.38 o                         
  -6   5   9       1106.15       1226.71        38.45 o                         
  -5   5   9        212.49        227.63         6.95 o                         
  -4   5   9        185.80        204.94         6.64 o                         
  -3   5   9         46.19         49.95         4.21 o                         
  -2   5   9        169.71        179.33         7.20 o                         
  -1   5   9        109.84        108.26         7.60 o                         
   0   5   9        418.92        429.77        20.69 o                         
   1   5   9        650.94        710.47        26.00 o                         
   2   5   9        640.78        700.18        20.04 o                         
   3   5   9        419.86        443.82        24.27 o                         
   4   5   9        762.87        775.71        35.49 o                         
   5   5   9        895.48        802.66        53.86 o                         
   6   5   9        416.70        431.92        17.33 o                         
   7   5   9        244.59        246.14        17.29 o                         
   8   5   9        124.60        123.11        11.78 o                         
   9   5   9         24.72         29.93         7.49 o                         
  10   5   9        176.30        168.98        12.77 o                         
  11   5   9        155.92        174.11        12.07 o                         
  12   5   9        243.15        208.34        12.82 o                         
  13   5   9        376.16        209.97        11.57 o                         
 -14   6   9        205.25        187.46        12.66 o                         
 -13   6   9        238.10        238.37        11.57 o                         
 -12   6   9        548.59        583.17        24.50 o                         
 -11   6   9        390.10        414.55        13.27 o                         
 -10   6   9         70.44         74.12         4.99 o                         
  -9   6   9         90.57        107.70         5.35 o                         
  -8   6   9        187.44        215.08        16.66 o                         
  -7   6   9        167.29        180.56         6.57 o                         
  -6   6   9        211.92        243.99         7.51 o                         
  -5   6   9        759.78        883.08        18.97 o                         
  -4   6   9       1228.23       1395.84        28.53 o                         
  -3   6   9        426.55        509.51        12.85 o                         
  -2   6   9        225.06        266.91         7.38 o                         
  -1   6   9        331.90        337.17        10.07 o                         
   0   6   9        150.90        141.16         7.62 o                         
   1   6   9         39.52         37.80         3.78 o                         
   2   6   9         14.38         12.26         3.89 o                         
   3   6   9         54.13         60.17         5.00 o                         
   4   6   9         61.18         54.77         4.24 o                         
   5   6   9        134.71        127.84         6.32 o                         
   6   6   9        383.81        410.12        14.96 o                         
   7   6   9        269.49        326.05        13.53 o                         
   8   6   9        294.25        318.61        17.64 o                         
   9   6   9        112.42        103.37         5.59 o                         
  10   6   9        189.52        145.01         9.46 o                         
 -11   7   9          6.32          6.89        10.66 o                         
 -10   7   9          0.53          3.86         8.93 o                         
  -9   7   9         22.97         33.01         4.86 o                         
  -8   7   9          0.44          1.71         2.80 o                         
  -7   7   9        133.80        140.48        10.11 o                         
  -6   7   9          6.89         16.05         5.66 o                         
  -5   7   9        198.19        212.01        10.12 o                         
  -4   7   9        341.68        375.56        10.89 o                         
  -3   7   9         53.44         61.89         4.15 o                         
  -2   7   9          7.94         12.24         2.67 o                         
  -1   7   9         12.32         22.73         3.82 o                         
   0   7   9         24.09         27.21         3.33 o                         
   1   7   9         12.53         12.58         3.53 o                         
   2   7   9         13.00         12.32         2.74 o                         
   3   7   9         29.61         25.18         3.55 o                         
   4   7   9         38.46         33.73         3.59 o                         
   5   7   9         28.94         30.55         3.50 o                         
   6   7   9          0.23          1.34         2.72 o                         
   7   7   9          2.62          1.85         1.71 o                         
  -5   8   9         16.16         11.35         2.58 o                         
  -4   8   9         80.20         65.14         4.75 o                         
  -3   8   9          0.66         -1.46         2.27 o                         
  -2   8   9          2.06          3.75         2.91 o                         
  -1   8   9          0.20         -0.25         2.87 o                         
   0   8   9          4.53          5.24         2.82 o                         
   1   8   9          8.07          5.24         2.73 o                         
 -18   0  10        411.53        345.30        19.68 o                         
 -17   0  10        837.13        829.96        62.07 o                         
 -16   0  10        460.43        488.17        18.95 o                         
 -15   0  10         73.81         70.81         5.42 o                         
 -14   0  10         18.19         18.83         4.65 o                         
 -13   0  10        705.81        681.76        27.28 o                         
 -12   0  10        374.90        371.48        13.99 o                         
 -11   0  10        603.23        612.60        20.18 o                         
 -10   0  10       2551.91       2680.43        75.63 o                         
  -9   0  10       1825.40       1939.20        58.77 o                         
  -8   0  10        932.66        997.13        25.30 o                         
  -7   0  10        950.35       1054.63        19.36 o                         
  -6   0  10       1421.54       1513.59        32.86 o                         
  -5   0  10       1484.64       1546.90        34.16 o                         
  -4   0  10        354.74        369.47        12.13 o                         
  -3   0  10         32.27         33.72         4.24 o                         
  -2   0  10         12.91         16.26         5.19 o                         
  -1   0  10        369.17        396.74        15.55 o                         
   0   0  10       1997.48       2163.53        94.71 o                         
   1   0  10       3951.86       4066.11       139.92 o                         
   2   0  10       1161.77       1146.19        35.20 o                         
   3   0  10       1513.56       1606.24        48.39 o                         
   4   0  10       1869.27       1875.14        46.96 o                         
   5   0  10         64.21         69.74         5.89 o                         
   6   0  10        757.59        768.88        21.40 o                         
   7   0  10        958.81        943.79        25.13 o                         
   8   0  10        130.89        148.82         7.03 o                         
   9   0  10         13.99         17.24         5.05 o                         
  10   0  10         78.08         88.14         9.74 o                         
  11   0  10          0.63         -3.72         3.72 o                         
  12   0  10        310.03        305.69        10.25 o                         
  13   0  10        553.53        520.13        29.33 o                         
  14   0  10        874.36        672.79        49.45 o                         
 -18   1  10        259.74        237.32        10.04 o                         
 -17   1  10        409.66        395.88        16.00 o                         
 -16   1  10        358.09        367.01        10.67 o                         
 -15   1  10        599.07        629.14        15.03 o                         
 -14   1  10        812.81        870.93        18.21 o                         
 -13   1  10        876.55       1020.43        23.43 o                         
 -12   1  10       1568.36       1695.35        37.29 o                         
 -11   1  10        339.77        361.75        12.23 o                         
 -10   1  10         15.41         17.29         3.26 o                         
  -9   1  10        891.56        945.81        20.03 o                         
  -8   1  10        781.52        810.31        15.74 o                         
  -7   1  10        290.69        307.29         6.66 o                         
  -6   1  10        397.91        416.18         8.05 o                         
  -5   1  10        425.48        448.77         9.06 o                         
  -4   1  10        387.50        405.38         9.52 o                         
  -3   1  10        723.22        784.77        14.74 o                         
  -2   1  10        968.15       1034.37        20.62 o                         
  -1   1  10       1012.15       1049.26        23.36 o                         
   0   1  10       1319.83       1371.66        26.64 o                         
   1   1  10        539.12        569.54        13.40 o                         
   2   1  10       1601.39       1626.36        33.81 o                         
   3   1  10        459.52        448.95        11.41 o                         
   4   1  10         34.59         30.83         3.91 o                         
   5   1  10          1.47          0.80         3.49 o                         
   6   1  10        393.46        406.89        10.84 o                         
   7   1  10        412.90        442.79        11.33 o                         
   8   1  10        293.11        313.88         8.77 o                         
   9   1  10        469.42        510.84        12.07 o                         
  10   1  10        784.62        850.16        17.89 o                         
  11   1  10        456.37        465.89        11.43 o                         
  12   1  10        151.14        148.94         6.54 o                         
  13   1  10        369.15        383.38        11.93 o                         
  14   1  10         94.42         75.79         5.84 o                         
 -18   2  10        491.91        342.06        17.17 o                         
 -17   2  10        319.53        284.70        14.48 o                         
 -16   2  10         72.10         86.59         5.51 o                         
 -15   2  10        117.87        121.55         6.40 o                         
 -14   2  10         28.49         36.38         3.47 o                         
 -13   2  10        185.43        196.42         6.77 o                         
 -12   2  10         46.98         51.76         4.28 o                         
 -11   2  10         90.87        105.24         5.96 o                         
 -10   2  10        854.11        921.42        24.47 o                         
  -9   2  10        943.68       1015.01        21.98 o                         
  -8   2  10       1266.41       1326.05        25.57 o                         
  -7   2  10        278.54        303.88        11.12 o                         
  -6   2  10        605.33        651.22        11.41 o                         
  -5   2  10        227.47        246.33         5.64 o                         
  -4   2  10         21.18         22.79         2.67 o                         
  -3   2  10          1.82          1.77         2.67 o                         
  -2   2  10         89.01         94.51         3.85 o                         
  -1   2  10         53.27         60.38         3.74 o                         
   0   2  10        431.67        431.14         9.07 o                         
   1   2  10        188.47        190.08         5.65 o                         
   2   2  10        273.21        285.18         6.65 o                         
   3   2  10        295.97        322.05         8.96 o                         
   4   2  10         98.06        120.95         6.61 o                         
   5   2  10        822.36        858.88        21.46 o                         
   6   2  10        751.45        779.15        18.14 o                         
   7   2  10        208.86        219.42         7.43 o                         
   8   2  10         18.18         16.31         3.28 o                         
   9   2  10          7.67          9.67         3.01 o                         
  10   2  10          2.49          3.46         3.17 o                         
  11   2  10          1.61          2.15         2.74 o                         
  12   2  10         77.85         83.14         4.43 o                         
  13   2  10        266.61        223.28        12.22 o                         
 -17   3  10        102.33         72.39         3.90 o                         
 -16   3  10        181.89        157.73         7.35 o                         
 -15   3  10         76.41         76.57         7.22 o                         
 -14   3  10         38.96         48.89         3.12 o                         
 -13   3  10        384.51        429.56        16.33 o                         
 -12   3  10         27.11         29.22         4.92 o                         
 -11   3  10        370.39        359.88        13.22 o                         
 -10   3  10        275.75        295.21         8.74 o                         
  -9   3  10        165.97        184.99         6.92 o                         
  -8   3  10          1.05          3.89         2.92 o                         
  -7   3  10          5.80          5.14         2.97 o                         
  -6   3  10         10.32         12.96         3.12 o                         
  -5   3  10          5.99         10.51         2.80 o                         
  -4   3  10         36.75         39.32         2.93 o                         
  -3   3  10        385.81        420.24        15.61 o                         
  -2   3  10        713.82        772.21        14.95 o                         
  -1   3  10         31.52         34.32         3.25 o                         
   0   3  10        231.39        250.25         7.73 o                         
   1   3  10        263.33        255.91         6.87 o                         
   2   3  10         39.48         48.32         3.57 o                         
   3   3  10         96.48        102.15         5.68 o                         
   4   3  10         24.27         22.13         3.46 o                         
   5   3  10         72.96         70.29         4.67 o                         
   6   3  10         30.39         31.80         4.04 o                         
   7   3  10         22.50         26.01         4.36 o                         
   8   3  10         75.54         70.23         4.82 o                         
   9   3  10        591.99        550.19        28.61 o                         
  10   3  10        871.52        870.05        30.65 o                         
  11   3  10         36.92         29.55         3.38 o                         
  12   3  10         15.05         15.02         3.06 o                         
 -16   4  10         16.15          9.57         3.02 o                         
 -15   4  10          1.82          7.88         2.73 o                         
 -14   4  10         11.91         14.60         3.42 o                         
 -13   4  10         94.77        118.45         4.36 o                         
 -12   4  10         25.86         31.01         2.91 o                         
 -11   4  10         63.38         60.23         4.69 o                         
 -10   4  10          1.26          1.02         2.99 o                         
  -9   4  10         42.15         50.33         4.14 o                         
  -8   4  10         45.19         53.68         3.98 o                         
  -7   4  10         87.20        102.99         4.16 o                         
  -6   4  10          0.93         -0.57         3.14 o                         
  -5   4  10        131.12        138.07         9.04 o                         
  -4   4  10         37.94         33.97         3.78 o                         
  -3   4  10         72.62         74.93         5.24 o                         
  -2   4  10          9.80          6.68         3.37 o                         
  -1   4  10         38.36         40.73         4.00 o                         
   0   4  10        126.57        128.01         5.29 o                         
   1   4  10          2.93          0.35         2.98 o                         
   2   4  10        125.33        122.47         4.70 o                         
   3   4  10         11.32         12.52         2.87 o                         
   4   4  10         58.78         68.19         4.54 o                         
   5   4  10         80.83         86.04         4.82 o                         
   6   4  10         25.65         21.22         6.17 o                         
   7   4  10         52.15         49.11         6.54 o                         
   8   4  10         67.75         78.71         9.24 o                         
   9   4  10          0.06         -2.15         5.60 o                         
  10   4  10        172.40        191.04         8.80 o                         
  11   4  10         35.60         28.57         3.16 o                         
 -14   5  10         52.34         31.68         7.24 o                         
 -13   5  10         61.70         52.08         2.87 o                         
 -12   5  10        334.38        352.62         8.55 o                         
 -11   5  10        679.90        724.96        21.36 o                         
 -10   5  10        148.20        150.52         7.98 o                         
  -9   5  10         50.14         66.76        10.02 o                         
  -8   5  10        301.40        325.70        16.78 o                         
  -7   5  10         67.25         80.67         6.16 o                         
  -6   5  10         65.68         71.05         8.49 o                         
  -5   5  10        320.91        321.59        12.02 o                         
  -4   5  10        619.20        666.17        19.80 o                         
  -3   5  10        511.26        558.14        15.34 o                         
  -2   5  10         95.64        110.08        11.57 o                         
  -1   5  10         25.23         27.27         3.97 o                         
   0   5  10        109.39         92.80         8.98 o                         
   1   5  10        181.95        168.64         6.72 o                         
   2   5  10         62.53         62.66         4.49 o                         
   3   5  10          0.25          4.15         3.26 o                         
   4   5  10        271.03        277.35         9.92 o                         
   5   5  10         77.89         80.25         5.75 o                         
   6   5  10          2.24         -0.93         3.78 o                         
   7   5  10        149.69        150.87         6.24 o                         
   8   5  10         87.49         88.57         4.52 o                         
   9   5  10        181.52        149.96         6.65 o                         
 -11   6  10        192.63        136.45         5.93 o                         
 -10   6  10        309.05        270.52        24.88 o                         
  -9   6  10        178.83        173.79         9.25 o                         
  -8   6  10         82.81         94.45         8.15 o                         
  -7   6  10        197.19        204.06        15.04 o                         
  -6   6  10         48.86         59.73         5.11 o                         
  -5   6  10         48.14         50.18         4.17 o                         
  -4   6  10        446.04        496.58        16.88 o                         
  -3   6  10        318.78        369.77        10.86 o                         
  -2   6  10          7.21          8.78         2.69 o                         
  -1   6  10        211.34        227.14         6.59 o                         
   0   6  10        152.59        145.55         5.43 o                         
   1   6  10        264.76        262.50         7.11 o                         
   2   6  10        382.82        365.91        10.04 o                         
   3   6  10        309.36        300.92         9.35 o                         
   4   6  10        212.92        189.49         6.53 o                         
   5   6  10        234.60        201.14         8.32 o                         
   6   6  10        163.81        123.30         7.93 o                         
  -5   7  10        360.27        274.16        14.62 o                         
  -4   7  10       1502.55       1201.17        56.70 o                         
  -3   7  10        447.95        334.46        17.79 o                         
  -2   7  10        197.67        127.66         8.69 o                         
  -1   7  10        573.81        445.58        15.94 o                         
   0   7  10        380.96        286.64        11.27 o                         
   1   7  10        348.16        260.14         9.74 o                         
 -14   1  11          1.93          0.88         6.49 o                         
 -13   1  11        253.89        251.73        17.00 o                         
 -12   1  11          4.38          2.56         4.20 o                         
 -11   1  11         55.19         61.31         5.36 o                         
 -10   1  11        110.12        108.25         6.65 o                         
  -9   1  11         42.79         46.47         4.01 o                         
  -8   1  11         60.72         62.88         5.74 o                         
  -7   1  11        570.07        614.72        19.91 o                         
  -6   1  11        565.13        625.06        25.23 o                         
  -5   1  11        147.16        165.83         5.36 o                         
  -4   1  11          6.50          9.09         2.76 o                         
  -3   1  11          6.41          9.01         3.07 o                         
  -2   1  11         91.00         92.61         5.03 o                         
  -1   1  11        158.29        153.03         8.72 o                         
   0   1  11        388.14        425.65        11.64 o                         
   1   1  11         48.40         47.75         4.31 o                         
   2   1  11          3.41          6.60         3.44 o                         
   3   1  11        413.56        469.66        13.43 o                         
   4   1  11        761.90        800.48        18.93 o                         
   5   1  11         92.92         98.02         5.02 o                         
   6   1  11        148.49        150.11         5.64 o                         
   7   1  11        157.52        157.43         5.51 o                         
   8   1  11         94.73        101.78         4.79 o                         
   9   1  11         27.60         25.64         2.52 o                         
  10   1  11         23.23         22.60         2.45 o                         
 -15   2  11        400.61        261.69        13.46 o                         
 -14   2  11        696.77        593.86        24.30 o                         
 -13   2  11         33.94         36.66         4.17 o                         
 -12   2  11        629.04        622.07        47.50 o                         
 -11   2  11        419.93        387.89        21.06 o                         
 -10   2  11         22.43         30.56         3.84 o                         
  -9   2  11        194.34        235.45         9.13 o                         
  -8   2  11          0.55          6.31         3.50 o                         
  -7   2  11        129.53        128.08         6.91 o                         
  -6   2  11          5.99          5.91         3.59 o                         
  -5   2  11          0.83         -2.13         3.73 o                         
  -4   2  11        568.96        606.48        14.15 o                         
  -3   2  11        784.84        824.57        21.95 o                         
  -2   2  11        125.33        137.22         5.36 o                         
  -1   2  11        971.90       1076.43        23.14 o                         
   0   2  11        908.49       1006.18        21.95 o                         
   1   2  11          2.38         -1.69         3.48 o                         
   2   2  11        119.53        140.21         5.77 o                         
   3   2  11         81.43         87.97         5.21 o                         
   4   2  11         67.80         66.42         5.04 o                         
   5   2  11         15.95         18.82         3.72 o                         
   6   2  11         12.24         20.82         3.56 o                         
   7   2  11          3.86          3.42         2.42 o                         
   8   2  11        117.64        112.21         5.38 o                         
   9   2  11        531.81        473.15        14.00 o                         
  10   2  11        564.79        389.86        19.53 o                         
 -13   3  11          8.74         11.97         3.56 o                         
 -12   3  11         80.48         75.35         5.01 o                         
 -11   3  11        243.00        248.29         7.51 o                         
 -10   3  11        462.52        517.42        16.11 o                         
  -9   3  11        453.58        413.90        17.35 o                         
  -8   3  11        579.10        578.65        32.82 o                         
  -7   3  11        584.92        639.11        45.01 o                         
  -6   3  11       1194.26       1289.83        40.74 o                         
  -5   3  11        844.34        927.21        31.22 o                         
  -4   3  11       1160.29       1256.80        39.00 o                         
  -3   3  11        733.45        739.37       130.32 o                         
  -2   3  11         96.16        108.09         7.66 o                         
  -1   3  11         23.29         22.62         4.25 o                         
   0   3  11        113.48        113.40         6.21 o                         
   1   3  11         10.07         12.02         3.51 o                         
   2   3  11        168.30        189.62         9.19 o                         
   3   3  11        658.71        690.75        17.44 o                         
   4   3  11        493.28        514.87        13.99 o                         
   5   3  11        798.01        779.75        33.68 o                         
   6   3  11        643.93        671.98        36.77 o                         
   7   3  11        200.73        204.26        13.64 o                         
   9   3  11        506.34        378.69        19.31 o                         
 -12   4  11        478.00        369.63        18.99 o                         
 -11   4  11        398.66        358.77        13.14 o                         
 -10   4  11        500.17        495.83        18.56 o                         
  -9   4  11        422.82        445.81        16.55 o                         
  -8   4  11        328.43        362.03        24.50 o                         
  -7   4  11         55.78         63.33        11.36 o                         
  -6   4  11         49.59         59.00         6.51 o                         
  -5   4  11        214.12        226.15        24.57 o                         
  -4   4  11        214.25        210.42        22.29 o                         
  -3   4  11        233.59        255.88         9.15 o                         
  -2   4  11        685.49        698.25        19.96 o                         
  -1   4  11       1177.08       1235.01        30.36 o                         
   0   4  11       1151.71       1159.50        34.48 o                         
   1   4  11        343.48        385.30        18.57 o                         
   2   4  11         37.67         52.48         6.83 o                         
   3   4  11        156.94        141.70        10.08 o                         
   4   4  11        121.86         97.34         8.15 o                         
   5   4  11         62.15         64.12         4.79 o                         
   6   4  11          6.56          7.72         2.91 o                         
   7   4  11        304.57        246.24         9.54 o                         
  -9   5  11        277.88        192.84        13.04 o                         
  -8   5  11        422.08        361.98        15.52 o                         
  -7   5  11        626.75        570.54        67.83 o                         
  -6   5  11        482.43        491.52        18.87 o                         
  -5   5  11        325.42        325.89        13.14 o                         
  -4   5  11        389.91        383.09        24.95 o                         
  -3   5  11        195.32        202.73        11.82 o                         
  -2   5  11         92.15         91.23         5.23 o                         
  -1   5  11        106.47        105.34         5.34 o                         
   0   5  11        138.58        134.84         6.16 o                         
   1   5  11          3.95          2.06         2.64 o                         
   2   5  11        341.95        279.54         9.94 o                         
   3   5  11        273.47        201.75        11.17 o                         
   4   5  11        256.56        173.34         9.53 o                         
  -4   0  12        694.64        797.23        28.50 o                         
  -3   0  12        459.58        527.16        16.45 o                         
  -2   0  12        475.18        578.48        17.76 o                         
  -1   0  12         39.23         54.81         4.68 o                         
   0   0  12        171.67        178.22         9.21 o                         
   1   0  12        372.13        394.97        15.76 o                         
   2   0  12         95.18        102.42         9.75 o                         
   3   0  12          4.59          1.52         3.89 o                         
   4   0  12          5.28          6.91         3.48 o                         
   5   0  12          9.83         14.33         6.11 o                         
   6   0  12        243.05        186.79         7.93 o                         
  -5   1  12          0.08          6.29         6.11 o                         
  -4   1  12         18.10         10.77         6.40 o                         
  -3   1  12         76.42         98.49         9.42 o                         
  -2   1  12        138.39        178.13        10.33 o                         
  -1   1  12        922.94       1068.23        30.33 o                         
   0   1  12        845.88        945.15        27.06 o                         
   1   1  12        334.58        355.45         9.11 o                         
   2   1  12       1023.90       1156.94        27.96 o                         
   3   1  12       1321.41       1397.09        33.17 o                         
   4   1  12        741.18        718.46        17.78 o                         
   5   1  12        250.27        216.28         6.29 o                         
   6   1  12          0.95          1.04         1.64 o                         
  -9   2  12         94.24         70.34         5.89 o                         
  -8   2  12        136.58        114.06         7.93 o                         
  -7   2  12         70.95         66.92         6.26 o                         
  -6   2  12        398.86        373.60        19.68 o                         
  -5   2  12        629.37        674.28        63.07 o                         
  -4   2  12        555.87        608.11        44.28 o                         
  -3   2  12          1.94          0.21         3.73 o                         
  -2   2  12         40.11         41.27         4.49 o                         
  -1   2  12        307.16        308.33        22.10 o                         
   0   2  12        109.72        102.29         6.74 o                         
   1   2  12         85.12         82.08         4.54 o                         
   2   2  12        229.32        217.65        16.00 o                         
   3   2  12        478.94        422.96        15.52 o                         
   4   2  12        187.88        134.93         9.35 o                         
   5   2  12         88.70         47.97         4.76 o                         
  -8   3  12         25.88         21.64         3.35 o                         
  -7   3  12        108.54         90.60         6.55 o                         
  -6   3  12         43.94         27.46         4.33 o                         
  -5   3  12         19.55         15.93         4.04 o                         
  -4   3  12         81.35         39.50        28.77 o                         
  -3   3  12         17.23          6.25        12.29 o                         
  -2   3  12        226.13        205.71        12.44 o                         
  -1   3  12          3.31          8.13         2.89 o                         
   0   3  12         31.44         25.42         3.26 o                         
   1   3  12        192.22        148.46        16.57 o                         
   2   3  12        116.17         95.42         4.89 o                         
   3   3  12         51.37         38.22         2.89 o                         
  -3   4  12          0.14         -1.89         2.22 o                         
  -2   4  12         76.08         51.90         4.00 o                         
                                                                                
